# Supplementary material for: Cellular Responses of Maize Roots to Long-Term Cadmium Exposure: Adjustments of Class III Peroxidases, Plasma Membrane and Tonoplast Sub-Proteomes
Source: Proteomes. 2026 Feb 25;14(1):11. doi: 10.3390/proteomes14010011 (PMC13030655; doi:10.3390/proteomes14010011)
Supplement: Supplementary file 1 [file proteomes-14-00011-s001.zip]

Archive with 3 entries (3 files):
- Supplemental data, Table S2 proteomes-4076985 (3).xlsx
- Supplemental data, Figures S1-10 proteomes-4076985 (3).pdf
- Supplemental data, Table S1 proteomes-4076985 (3).xlsx
