# Supplementary material for: Cellular Responses of Maize Roots to Long-Term Cadmium Exposure: Adjustments of Class III Peroxidases, Plasma Membrane and Tonoplast Sub-Proteomes
Source: Proteomes. 2026 Feb 25;14(1):11. doi: 10.3390/proteomes14010011 (PMC13030655; doi:10.3390/proteomes14010011)
Supplement: Supplementary file 1 [file proteomes-14-00011-s001.zip › Supplemental data, Table S2 proteomes-4076985 (3).xlsx]

## Sheet: Table S2a. Tonoplast
Protein IDs	Number of proteins	Peptides	major IDs	Fasta headers	Protein names	Subcellular location [CC]	Transmembrane	Intensity	0	1	2	3	4	1_2	2_2	3_2	4_2	1cd	2cd	4cd	0cd_2	1dc_2	2cd_2	4cd_2	S control	S Cd	fold change	t-test	GO Function	mercator	Mol. weight [kDa]		process	Co-factor	DeepLoc	Signal	Topology
K7V6J0	1	5	K7V6J0	tr|K7V6J0|K7V6J0_MAIZE Dirigent protein OS=Zea mays OX=4577 GN=ZEAMMB73_Zm00001d045210 PE=3 SV=1	Dirigent protein	Secreted, extracellular space, apoplast {ECO:0000256|RuleBase:RU363099}.		9851400	2565700	22704	1388000	22704	22704	1325500	22704	22704	22704	22704	22704	22704	22704	22704	22704	22704	5415424	158928	0.0293473	0.0633796	Cell wall	"not assigned.not annotated"	16.554				Extracellular		Soluble
A0A1D6JSN1;C0PL01	2	3	A0A1D6JSN1	tr|A0A1D6JSN1|A0A1D6JSN1_MAIZE T-complex protein 1 subunit gamma OS=Zea mays OX=4577 GN=100285961 PE=3 SV=1;tr|C0PL01|C0PL01_MAIZE T-complex protein 1 subunit gamma OS=Zea mays OX=4577 GN=103654781 PE=2 SV=1	T-complex protein 1 subunit gamma			6257200	2259100	2226900	1468700	22704	22704	1414200	22704	22704	22704	22704	22704	913850	2040400	22704	22704	22704	7482420	3067770	0.409997	0.20351	Cytoskeleton	"Cytoskeleton organisation.actin and tubulin folding.CCT chaperonin folding complex.subunit gamma (CCT3)"	60.733				Nucleus, Mitochondrion		Soluble
C0P8C6	1	5	C0P8C6	tr|C0P8C6|C0P8C6_MAIZE CCT-theta OS=Zea mays OX=4577 GN=100382493 PE=2 SV=1	CCT-theta	Cytoplasm {ECO:0000256|ARBA:ARBA00004496}.		5035400	979600	22704	851300	22704	22704	1154900	22704	22704	22704	22704	997840	22704	22704	22704	22704	22704	3122024	1134064	0.363246	0.210981	Cytoskeleton	"Cytoskeleton organisation.actin and tubulin folding.CCT chaperonin folding complex.subunit theta (CCT8)"	58.98				Nucleus, Mitochondrion		Soluble
K7UCH1;A0A804P0Q8;A0A804MVE0	3	5	K7UCH1	tr|K7UCH1|K7UCH1_MAIZE CCT-theta OS=Zea mays OX=4577 GN=103654524 PE=3 SV=1;tr|A0A804P0Q8|A0A804P0Q8_MAIZE CCT-theta OS=Zea mays OX=4577 GN=103654524 PE=3 SV=1	CCT-theta			8472800	2046800	22704	2039800	22704	22704	1889100	22704	22704	22704	22704	22704	1841800	2290300	22704	22704	22704	6111924	4245620	0.694645	0.443435	Cytoskeleton	"Cytoskeleton organisation.actin and tubulin folding.CCT chaperonin folding complex.subunit theta (CCT8)"	58.906				Cytoplasm	Nuclear localization signal, Nuclear export signal	Soluble
A0A804MU73;B6T8Q5	2	4	A0A804MU73	tr|A0A804MU73|A0A804MU73_MAIZE Uncharacterized protein OS=Zea mays OX=4577 GN=100193477 PE=3 SV=1;tr|B6T8Q5|B6T8Q5_MAIZE T-complex protein 1 subunit zeta OS=Zea mays OX=4577 GN=100193477 PE=2 SV=1	T-complex protein 1 subunit zeta 1			8092300	2196700	22704	22704	22704	22704	22704	22704	22704	22704	22704	1840100	2061800	22704	22704	22704	22704	2378332	4015420	1.68833	0.234656	Cytoskeleton	"Cytoskeleton organisation.actin and tubulin folding.CCT chaperonin folding complex.subunit zeta (CCT6)"	53.59				Cytoplasm	Nuclear localization signal	Soluble
B6SI11;C0HHR4;P02582	3	11	B6SI11	tr|B6SI11|B6SI11_MAIZE Actin-2 OS=Zea mays OX=4577 GN=100280540 PE=2 SV=1;tr|C0HHR4|C0HHR4_MAIZE Actin-7 OS=Zea mays OX=4577 GN=100381643 PE=2 SV=1	Actin-1			242120000	43659000	36421000	38250000	50643000	11329000	33277000	21287000	22704	22704	22704	25125000	30524000	39892000	22704	22935000	20185000	234911408	138706408	0.590463	0.240533	Cytoskeleton	"Cytoskeleton organisation.microfilament network.actin filament protein"	41.679				Cytoplasm, Nucleus	Nuclear export signal	Soluble
P14641;P14640;B6SPX4;A0A804P8F1	4	4	P14641	sp|P14641|TBA2_MAIZE Tubulin alpha-2 chain OS=Zea mays OX=4577 GN=TUBA2 PE=3 SV=1;sp|P14640|TBA1_MAIZE Tubulin alpha-1 chain OS=Zea mays OX=4577 GN=TUBA1 PE=3 SV=1;tr|B6SPX4|B6SPX4_MAIZE Tubulin alpha chain OS=Zea mays OX=4577 GN=100381303 PE=2 SV=1;tr|A0A	Tubulin alpha-2 chain (EC 3.6.5.-) (Alpha-2-tubulin)			32049000	8870200	22704	22704	22704	22704	22704	22704	22704	22704	22704	9558500	22704	13434000	22704	22704	22704	9051832	23106020	2.55263	0.156537	Cytoskeleton	"Cytoskeleton organisation.microtubular network.alpha-beta-Tubulin heterodimer.component alpha-Tubulin"	49.731				Cytoplasma	Nuclear export signal	Soluble
Q41784;A0A804UAN7;C0PH85;A0A804P7J0;A0A804QIU8;Q43697;A0A804M3Z9;Q41783;C0P664	9	5	Q41784	sp|Q41784|TBB7_MAIZE Tubulin beta-7 chain OS=Zea mays OX=4577 GN=TUBB7 PE=2 SV=1;tr|A0A804UAN7|A0A804UAN7_MAIZE Tubulin beta chain OS=Zea mays OX=4577 PE=3 SV=1;tr|C0PH85|C0PH85_MAIZE Tubulin beta chain OS=Zea mays OX=4577 GN=100383576 PE=2 SV=1;tr|A0A804P	Tubulin beta-7 chain (Beta-7-tubulin)			27503000	6357600	22704	3757700	22704	3854000	4266800	4590100	22704	22704	22704	3221700	3507600	4159300	22704	22704	22704	22917016	10979416	0.479094	0.205007	Cytoskeleton	"Cytoskeleton organisation.microtubular network.alpha-beta-Tubulin heterodimer.component beta-Tubulin"	50.094				Cytoplasma	Nuclear export signal	Soluble
B4FAL9;P08440;A0A804N936	3	14	B4FAL9	tr|B4FAL9|B4FAL9_MAIZE Fructose-bisphosphate aldolase OS=Zea mays OX=4577 GN=542261 PE=2 SV=1;sp|P08440|ALF_MAIZE Fructose-bisphosphate aldolase, cytoplasmic isozyme OS=Zea mays OX=4577 PE=2 SV=1;tr|A0A804N936|A0A804N936_MAIZE Fructose-bisphosphate aldolas	Fructose-bisphosphate aldolase (EC 4.1.2.13)			177750000	72691000	24234000	22463000	19116000	36691000	27558000	23308000	22704	22704	15549000	20229000	48547000	38306000	22704	19053000	24443000	226106408	166149704	0.73483	0.444237	Enzyme	"Cellular respiration.glycolysis.cytosolic glycolysis.fructose-bisphosphate aldolase (FBA)"	38.59				Cytoplasm	Nuclear localization signal	Soluble
B4FQW6;Q09054	2	8	B4FQW6	tr|B4FQW6|B4FQW6_MAIZE Glyceraldehyde-3-phosphate dehydrogenase OS=Zea mays OX=4577 GN=542718 PE=2 SV=1;sp|Q09054|G3PC2_MAIZE Glyceraldehyde-3-phosphate dehydrogenase 2, cytosolic OS=Zea mays OX=4577 GN=GAPC2 PE=2 SV=1	Glyceraldehyde-3-phosphate dehydrogenase (EC 1.2.1.-)			122350000	58719000	13335000	21597000	27541000	19826000	18501000	17656000	22704	22704	22704	33201000	20429000	25991000	22704	22704	22704	177220408	79711816	0.449789	0.163856	Enzyme	"Cellular respiration.glycolysis.cytosolic glycolysis.glyceraldehyde 3-phosphate dehydrogenase activities.NAD-dependent glyceraldehyde 3-phosphate dehydrogenase"	31.982				Cytoplasma	Nuclear export signal	Soluble
A0A804Q433;A0A804UC70;A0A1D6MAI5;C0PNV4;A0A804R5Y7;A0A804R917;A0A804RIG3;A0A804R940;A0A804RAT7;A0A804QHV3;A0A804MLJ6	11	9	A0A804Q433	tr|A0A804Q433|A0A804Q433_MAIZE Uncharacterized protein OS=Zea mays OX=4577 PE=3 SV=1;tr|A0A804UC70|A0A804UC70_MAIZE Uncharacterized protein OS=Zea mays OX=4577 PE=3 SV=1;tr|A0A1D6MAI5|A0A1D6MAI5_MAIZE Putative mitochondrial-processing peptidase subunit alp	Mitochondrial-processing peptidase subunit alpha			36982000	7813500	22704	4156900	22704	22704	6608200	4868500	22704	22704	22704	6433200	6431100	7144600	22704	22704	22704	23560620	20099716	0.853106	0.441928	Enzyme	"Cellular respiration.oxidative phosphorylation.cytochrome c reductase complex.peptidase component MPP heterodimer.subunit alpha"	47.901		Peptidase		Mitochondrion	Mitochondrial transit peptide	Peripheral, Soluble
B4FSZ7	1	8	B4FSZ7	tr|B4FSZ7|B4FSZ7_MAIZE Putative mitochondrial-processing peptidase subunit alpha-2 chloroplastic/mitochondrial OS=Zea mays OX=4577 GN=100284247 PE=2 SV=1	Putative mitochondrial-processing peptidase subunit alpha-2 chloroplastic/mitochondrial			73887000	14815000	22704	9492100	22704	22704	8770300	9413500	22704	22704	22704	10573000	9752800	10866000	22704	10085000	22704	42604420	41344912	0.970437	0.344818	Enzyme	"Cellular respiration.oxidative phosphorylation.cytochrome c reductase complex.peptidase component MPP heterodimer.subunit alpha"	54.094		Peptidase		Mitochondrion	Mitochondrial transit peptide	Peripheral, Soluble
K7VKM2	1	12	K7VKM2	tr|K7VKM2|K7VKM2_MAIZE Peptidase beta subunit OS=Zea mays OX=4577 GN=ZEAMMB73_Zm00001d048102 PE=3 SV=1	mitochondrial processing peptidase (EC 3.4.24.64) (Beta-MPP)	Mitochondrion {ECO:0000256|ARBA:ARBA00004173}.		149560000	58042000	7733200	10908000	22704	2905000	13575000	22704	22704	22704	22704	13960000	14721000	6738300	22704	22704	22704	93254016	35510116	0.380789	0.244414	Enzyme	"Cellular respiration.oxidative phosphorylation.cytochrome c reductase complex.peptidase component MPP heterodimer.subunit beta"	58.378		Peptidase		Mitochondrion	Mitochondrial transit peptide	Peripheral, Soluble
C0PB60	1	3	C0PB60	tr|C0PB60|C0PB60_MAIZE Gamma carbonic anhydrase 2 mitochondrial OS=Zea mays OX=4577 GN=100382844 PE=2 SV=1	Gamma carbonic anhydrase 2 mitochondrial	Mitochondrion membrane {ECO:0000256|ARBA:ARBA00034694}; Peripheral membrane protein {ECO:0000256|ARBA:ARBA00034694}; Matrix side {ECO:0000256|ARBA:ARBA00034694}.		33982000	19125000	22704	9030100	22704	22704	8714800	9665300	22704	22704	22704	9379000	22704	22704	22704	22704	22704	46648720	9515224	0.203976	0.101037	Enzyme	"Cellular respiration.oxidative phosphorylation.NADH dehydrogenase complex.non-core modules.carbonic anhydrase module.component CA"	29.644				Mitochondrion	Mitochondrial transit peptide	Peripheral, Soluble
A0A804RF93;C4JBX2;B6TFG5;A0A804MH53;B6TRW8	5	3	A0A804RF93	tr|A0A804RF93|A0A804RF93_MAIZE Dihydrolipoyllysine-residue succinyltransferase OS=Zea mays OX=4577 GN=100280624 PE=3 SV=1;tr|C4JBX2|C4JBX2_MAIZE Dihydrolipoyllysine-residue succinyltransferase OS=Zea mays OX=4577 GN=100280624 PE=2 SV=1;tr|B6TFG5|B6TFG5_MAI	dihydrolipoyllysine-residue succinyltransferase (EC 2.3.1.61)			22908000	8331200	5725800	22704	22704	5416200	5002900	22704	22704	22704	22704	5599700	6441900	22704	22704	6945000	22704	24589620	19077416	0.775832	0.49842	Enzyme	"Cellular respiration.tricarboxylic acid cycle.2-oxoglutarate dehydrogenase complex.component E2"	48.521				Mitochondrion	Mitochondrial transit peptide	Peripheral, Soluble
A0A804NLS4;C0PHR4;A0A804NLS3;A0A1D6EGN6	4	4	A0A804NLS4	tr|A0A804NLS4|A0A804NLS4_MAIZE Adenosylhomocysteinase OS=Zea mays OX=4577 GN=100282150 PE=3 SV=1;tr|C0PHR4|C0PHR4_MAIZE Adenosylhomocysteinase OS=Zea mays OX=4577 GN=100282150 PE=2 SV=1;tr|A0A804NLS3|A0A804NLS3_MAIZE Adenosylhomocysteinase OS=Zea mays OX=4	Adenosylhomocysteinase (EC 3.13.2.1)			41826000	7822800	22704	15614000	22704	22704	22704	22704	22704	22704	22704	22704	15375000	22704	22704	22704	22704	23595728	15511224	0.657374	0.444233	Enzyme	"Coenzyme metabolism.S-adenosyl methionine (SAM) cycle.S-adenosyl homocysteine hydrolase (SAHH)"	48.377		Peptidase		Cytoplasm		Soluble
B4FAD1;B8A068;A0A804RHB6;A0A804ULQ3	4	8	B4FAD1	tr|B4FAD1|B4FAD1_MAIZE S-adenosylmethionine synthase OS=Zea mays OX=4577 GN=100191838 PE=2 SV=1;tr|B8A068|B8A068_MAIZE S-adenosylmethionine synthase OS=Zea mays OX=4577 GN=100279822 PE=2 SV=1;tr|A0A804RHB6|A0A804RHB6_MAIZE S-adenosylmethionine synthase OS=	S-adenosylmethionine synthase (EC 2.5.1.6)			19834000	4480900	22704	2352500	22704	22704	3403500	22704	22704	22704	22704	2399400	3620700	2318100	22704	22704	22704	10373124	8429016	0.812582	0.476089	Enzyme	"Coenzyme metabolism.S-adenosyl methionine (SAM) cycle.S-adenosyl methionine synthetase (MAT)"	43.017				Cytoplasm		Soluble
K7VC35;B4FIE9	2	8	K7VC35	tr|K7VC35|K7VC35_MAIZE S-adenosylmethionine synthase OS=Zea mays OX=4577 GN=100282324 PE=3 SV=1;tr|B4FIE9|B4FIE9_MAIZE S-adenosylmethionine synthase OS=Zea mays OX=4577 GN=100194360 PE=2 SV=2	S-adenosylmethionine synthase (EC 2.5.1.6)			26835000	6910200	2530800	2028000	22704	3833200	2641700	2886500	22704	22704	22704	2656200	2438300	3252500	22704	22704	22704	20898512	8437816	0.403752	0.137285	Enzyme	"Coenzyme metabolism.S-adenosyl methionine (SAM) cycle.S-adenosyl methionine synthetase (MAT)"	42.54				Cytoplasm		Soluble
A0A804REY1;P49235;A0A804RAQ4;A0A804UL96;A0A804RED0;A0A1D6IX59;Q41761;K7TGE1;A0A804RAR4;A0A1D6MUP9;K7TP64;B5AK47;A0A1D6MY43	13	8	A0A804REY1	tr|A0A804REY1|A0A804REY1_MAIZE Uncharacterized protein OS=Zea mays OX=4577 GN=542414 PE=3 SV=1;sp|P49235|HGGL1_MAIZE 4-hydroxy-7-methoxy-3-oxo-3,4-dihydro-2H-1,4-benzoxazin-2-yl glucoside beta-D-glucosidase 1, chloroplastic OS=Zea mays OX=4577 GN=GLU1 PE=1	4-hydroxy-7-methoxy-3-oxo-3,4-dihydro-2H-1,4-benzoxazin-2-yl glucosidebeta-D-glucosidase (EC 3.2.1.182)			72520000	17896000	5454200	7149300	10324000	7977300	6644700	6323200	22704	22704	22704	9294000	6309100	10955000	22704	12905000	5865900	61814108	45374408	0.734046	0.442875	Enzyme	"Enzyme classification.EC_3 hydrolases.EC_3.2 glycosylase"	53.545				Cytoplasm		Soluble
P42895;C0HGV5	2	2	P42895	sp|P42895|ENO2_MAIZE Enolase 2 OS=Zea mays OX=4577 GN=ENO2 PE=2 SV=1;tr|C0HGV5|C0HGV5_MAIZE Phosphopyruvate hydratase OS=Zea mays OX=4577 GN=ZEAMMB73_Zm00001d030373 PE=2 SV=1	Enolase 2 (EC 4.2.1.11) (2-phospho-D-glycerate hydro-lyase 2) (2-phosphoglycerate dehydratase 2)			7213800	2169000	22704	2814600	22704	22704	22704	22704	22704	22704	22704	2378000	22704	22704	22704	22704	22704	5142528	2514224	0.488908	0.342379	Enzyme	"Enzyme classification.EC_4 lyases.EC_4.2 carbon-oxygen lyase"	48.162				Cytoplasm	Nuclear export signal	Soluble
A0A1D6NVW3;A0A804R0M8;P26301;K7V794;A0A804R0Z7;A0A804QY52;A0A804R3M0;A0A804R2N7;A0A1D6LKN5	9	5	A0A1D6NVW3	tr|A0A1D6NVW3|A0A1D6NVW3_MAIZE Phosphopyruvate hydratase OS=Zea mays OX=4577 GN=ZEAMMB73_Zm00001d045431 PE=3 SV=1;tr|A0A804R0M8|A0A804R0M8_MAIZE Phosphopyruvate hydratase OS=Zea mays OX=4577 PE=3 SV=1;sp|P26301|ENO1_MAIZE Enolase 1 OS=Zea mays OX=4577 GN=E	phosphopyruvate hydratase (EC 4.2.1.11)			22444000	4292600	22704	6064600	22704	3199000	5236300	5750100	22704	22704	22704	3436500	4212500	4519800	22704	22704	22704	24633416	12259616	0.497682	0.222901	Enzyme	"Enzyme classification.EC_4 lyases.EC_4.2 carbon-oxygen lyase"	47.107				Cytoplasm	Nuclear export signal	Soluble
A0A804NFX1;A0A096PQY2;A0A804NFX3;A0A804NFX2	4	3	A0A804NFX1	tr|A0A804NFX1|A0A804NFX1_MAIZE Long-chain-fatty-acid--CoA ligase OS=Zea mays OX=4577 GN=103632349 PE=4 SV=1;tr|A0A096PQY2|A0A096PQY2_MAIZE Long-chain-fatty-acid--CoA ligase OS=Zea mays OX=4577 GN=103632349 PE=4 SV=1;tr|A0A804NFX3|A0A804NFX3_MAIZE Long-chai	Long-chain-fatty-acid--CoA ligase (EC 6.2.1.3)			8550200	3636500	22704	22704	22704	22704	22704	22704	22704	22704	22704	2375500	3502000	22704	22704	22704	22704	3818132	5991020	1.5691	0.263457	Enzyme	"Enzyme classification.EC_6 ligases.EC_6.2 ligase forming carbon-sulfur bond"	71.429		Lipase		Cytoplasm		Soluble
A0A804QSF7;K7VXF0	2	3	A0A804QSF7	tr|A0A804QSF7|A0A804QSF7_MAIZE Lipase_3 domain-containing protein OS=Zea mays OX=4577 GN=100277743 PE=4 SV=1;tr|K7VXF0|K7VXF0_MAIZE Triacylglycerol lipase-like 1 OS=Zea mays OX=4577 GN=100277743 PE=4 SV=1	Fungal lipase-type domain-containing protein			26074000	5205500	22704	8304000	22704	22704	22704	22704	22704	22704	22704	9755900	13295000	22704	22704	7748400	22704	13668428	30890116	2.25996	0.106401	Enzyme	"Lipid metabolism.glycerolipid metabolism.glycerolipid degradation.triacylglycerol lipase activities.diacyl-/triacylglycerol lipase activities.lipase (OBL)"	55.418		Lipase		Cytoplasm, Golgi apparatus		TM
A0A1D6HBU2;A0A804PJK8;A0A804PK02	3	6	A0A1D6HBU2	tr|A0A1D6HBU2|A0A1D6HBU2_MAIZE Glycerophosphodiester phosphodiesterase OS=Zea mays OX=4577 GN=103627358 PE=4 SV=1;tr|A0A804PJK8|A0A804PJK8_MAIZE Glycerophosphodiester phosphodiesterase OS=Zea mays OX=4577 GN=103627358 PE=4 SV=1;tr|A0A804PK02|A0A804PK02_MAI	glycerophosphodiester phosphodiesterase (EC 3.1.4.46)			22238000	3125200	3834200	4213800	5644800	22704	5004100	4612300	22704	22704	22704	4929700	4329500	22704	22704	22704	22704	26502512	9372720	0.353654	0.0921233	Enzyme	"not assigned.annotated"	81.246				Cell membrane	Signal peptide	GPI-anchored
P38559;A0A804LGC0;A0A804RD59;K7W1Q7;P38563;B4FR61;A0A804R671;A0A804R9F9	8	4	P38559	sp|P38559|GLNA1_MAIZE Glutamine synthetase root isozyme 1 OS=Zea mays OX=4577 GN=GLN6 PE=2 SV=1;tr|A0A804LGC0|A0A804LGC0_MAIZE Glutamine synthetase OS=Zea mays OX=4577 GN=542520 PE=4 SV=1;tr|A0A804RD59|A0A804RD59_MAIZE Glutamine synthetase OS=Zea mays OX=4	Glutamine synthetase root isozyme 1 (EC 6.3.1.2) (GS122) (Glutamate--ammonia ligase)			43577000	4130600	22704	15080000	22704	14899000	12511000	22704	22704	22704	22704	8471700	11908000	22704	22704	22704	22704	46734120	20493220	0.438507	0.239354	Enzyme	"Nutrient uptake.nitrogen assimilation.ammonium assimilation.glutamine synthetase activities.cytosolic glutamine synthetase (GLN1)"	39.25				Cytoplasm	Nuclear export signal	Soluble
C0PM74;A0A804PH33;A0A804MTA3;A0A1D6NHS4;C4J093;B4FI76;A0A804QZR5	7	4	C0PM74	tr|C0PM74|C0PM74_MAIZE Adenylate kinase OS=Zea mays OX=4577 GN=100384174 PE=2 SV=1;tr|A0A804PH33|A0A804PH33_MAIZE Adenylate kinase OS=Zea mays OX=4577 PE=3 SV=1;tr|A0A804MTA3|A0A804MTA3_MAIZE Adenylate kinase OS=Zea mays OX=4577 PE=3 SV=1;tr|A0A1D6NHS4|A0A	adenylate kinase (EC 2.7.4.3) (ATP:AMP phosphotransferase)			13983000	6075900	22704	22704	22704	22704	5392400	22704	22704	22704	22704	4998000	22704	6027700	22704	22704	22704	11627228	11139220	0.958029	0.411246	Nucleic acid interaction	"Nucleotide metabolism.purines.phosphotransfers.adenylate kinase"	26.398				Cytoplasm		Soluble
B4FFH8;K7UH13;A0A804NTK3;A0A804MDG4;A0A1D6E5Z5	5	5	B4FFH8	tr|B4FFH8|B4FFH8_MAIZE Adenosine kinase OS=Zea mays OX=4577 GN=ZEAMMB73_Zm00001d017271 PE=2 SV=1;tr|K7UH13|K7UH13_MAIZE Adenosine kinase OS=Zea mays OX=4577 GN=ZEAMMB73_Zm00001d051157 PE=3 SV=1	Adenosine kinase (AK) (EC 2.7.1.20) (Adenosine 5'-phosphotransferase)			9745700	1850200	22704	3472900	22704	22704	3281800	22704	22704	22704	22704	2168100	22704	22704	22704	22704	22704	8741124	2304324	0.263619	0.161828	Nucleic acid interaction	"Nucleotide metabolism.purines.salvage pathway.adenosine kinase (ADK)"	37.106			Mg2+	Cytoplasm	Nuclear export signal	Soluble
A0A804PDW7;P24067;O24581;B4FWJ8;A0A804QU82;A0A804Q730;A0A804Q7J3	7	10	A0A804PDW7	tr|A0A804PDW7|A0A804PDW7_MAIZE Uncharacterized protein OS=Zea mays OX=4577 GN=732808 PE=3 SV=1;sp|P24067|BIP2_MAIZE Luminal-binding protein 2 OS=Zea mays OX=4577 GN=BIPE2 PE=1 SV=3;sp|O24581|BIP3_MAIZE Luminal-binding protein 3 OS=Zea mays OX=4577 GN=BIPE3	Luminal-binding protein 5			27448000	12623000	22704	22704	22704	22704	7072500	22704	22704	22704	22704	9946100	5006600	22704	22704	22704	22704	19854428	15066220	0.758834	0.490252	Protein Biosynthesis	"not assigned.annotated"	71.953				Endoplasmic reticulum	Signal peptide	Soluble
A0A804PW35;A0A804UAK5;C0PHE3;A0A0B4J303;A0A1D6LNL6;A0A804PEW7;A0A804PEX5;Q41741;B4FBK3;A0A804PCR6;A0A804PX04;Q2MJJ9;A0A0B4J3A7	13	6	A0A804PW35	tr|A0A804PW35|A0A804PW35_MAIZE Uncharacterized protein OS=Zea mays OX=4577 PE=3 SV=1;tr|A0A804UAK5|A0A804UAK5_MAIZE Uncharacterized protein OS=Zea mays OX=4577 PE=3 SV=1;tr|C0PHE3|C0PHE3_MAIZE Eucaryotic initiation factor4 OS=Zea mays OX=4577 GN=ZEAMMB73_Z	RNA helicase (EC 3.6.4.13)			25925000	10207000	4334300	4403800	22704	6234800	13668000	8043400	22704	22704	22704	22704	4486900	9782400	22704	22704	22704	46959412	14382820	0.306282	0.0889285	Protein Biosynthesis	"not assigned.annotated"	41.626				Cytoplasm, Nucleus	Nuclear localization signal, Nuclear export signal	Soluble
B6SHW9;P27923;B6TSG5;B6SIL9;A0A804QM13;A0A804LGQ4;A0A804R419;A0A804QEZ7;A0A804QPR4;A0A1D6LQK5	10	4	B6SHW9	tr|B6SHW9|B6SHW9_MAIZE Ubiquitin fusion protein OS=Zea mays OX=4577 GN=103647262 PE=2 SV=1;sp|P27923|RS27A_MAIZE Ubiquitin-40S ribosomal protein S27a OS=Zea mays OX=4577 GN=UBF9 PE=2 SV=2;tr|B6TSG5|B6TSG5_MAIZE 40S ribosomal protein S27a OS=Zea mays OX=457	Ubiquitin fusion protein (Ubiquitin-60S ribosomal protein L40-1)			204960000	67608000	22543000	35415000	57739000	22704	22577000	26186000	22704	22704	22704	13797000	16097000	55575000	22704	22704	22704	232136112	85559816	0.368576	0.130024	Protein Biosynthesis	"Protein biosynthesis.ribosome biogenesis.large ribosomal subunit (LSU).LSU proteome.component eL40"	14.758				Cytoplasm, Nucleus		Soluble
O24573;A0A804PRA5;B4FWI0;B4FNM4	4	4	O24573	sp|O24573|RLA0_MAIZE 60S acidic ribosomal protein P0 OS=Zea mays OX=4577 GN=RP-P0 PE=1 SV=3;tr|A0A804PRA5|A0A804PRA5_MAIZE 60S acidic ribosomal protein P0 OS=Zea mays OX=4577 PE=3 SV=1;tr|B4FWI0|B4FWI0_MAIZE 60S acidic ribosomal protein P0 OS=Zea mays OX=4	Large ribosomal subunit protein uL10 (60S acidic ribosomal protein P0)			21287000	3488300	6567400	5999900	22704	7739900	6170200	22704	22704	22704	22704	6101600	6275600	22704	22704	6100000	22704	30056516	18568016	0.61777	0.343376	Protein Biosynthesis	"Protein biosynthesis.ribosome biogenesis.large ribosomal subunit (LSU).LSU proteome.component uL10"	34.504				Cytoplasm		Soluble
A0A804MJY2;A0A804MJX8;A0A096RRR4;A0A804MG65;B4FFZ6;B4FBM9;C0P5V7	7	2	A0A804MJY2	tr|A0A804MJY2|A0A804MJY2_MAIZE Uncharacterized protein OS=Zea mays OX=4577 GN=103647029 PE=3 SV=1;tr|A0A804MJX8|A0A804MJX8_MAIZE Uncharacterized protein OS=Zea mays OX=4577 GN=103647029 PE=3 SV=1;tr|A0A096RRR4|A0A096RRR4_MAIZE 60S ribosomal protein L3-1 OS	60S ribosomal protein L3			6689900	2398100	3413600	1690600	22704	22704	2753700	22704	22704	22704	22704	2036000	22704	22704	22704	22704	22704	10369520	2172224	0.209482	0.0887406	Protein Biosynthesis	"Protein biosynthesis.ribosome biogenesis.large ribosomal subunit (LSU).LSU proteome.component uL3"	39.76				Cytoplasm		Soluble
A0A804R3K8;B4FP25;B4FD90;A0A804LLX3;A0A804R6J0	5	2	A0A804R3K8	tr|A0A804R3K8|A0A804R3K8_MAIZE Uncharacterized protein OS=Zea mays OX=4577 GN=103639054 PE=3 SV=1;tr|B4FP25|B4FP25_MAIZE 40S ribosomal protein S19 OS=Zea mays OX=4577 GN=103639054 PE=2 SV=1;tr|B4FD90|B4FD90_MAIZE 40S ribosomal protein S19 OS=Zea mays OX=45	40S ribosomal protein S19			8958700	22704	5810500	6376400	22704	22704	22704	22704	22704	22704	22704	4244300	22704	22704	22704	22704	22704	12345828	4380524	0.354818	0.263331	Protein Biosynthesis	"Protein biosynthesis.ribosome biogenesis.small ribosomal subunit (SSU).SSU proteome.component eS19"	14.915				Cytoplasm, Nucleus	Nuclear localization signal	Soluble
Q08069;C0PCV2;B4FGG1;A0A804LW73;A0A804M721;A0A804M722;A0A804P3D7;A0A804NSS0;A0A804N556;A0A804LQ96;A0A804P3D8;A0A804M720;A0A804N9J5;A0A804N0N0;A0A804PMU1;A0A804N1A5;A0A804QWL1;A0A804NEQ1;A0A804NPI2	19	4	Q08069	sp|Q08069|RS8_MAIZE 40S ribosomal protein S8 OS=Zea mays OX=4577 GN=RPS8 PE=2 SV=2;tr|C0PCV2|C0PCV2_MAIZE 40S ribosomal protein S8 OS=Zea mays OX=4577 GN=103654828 PE=2 SV=1;tr|B4FGG1|B4FGG1_MAIZE 40S ribosomal protein S8 OS=Zea mays OX=4577 GN=100193830 P	Small ribosomal subunit protein eS8 (40S ribosomal protein S8)			17162000	1621000	5297100	5542400	22704	22704	4844500	4440300	22704	22704	22704	4384200	4406700	22704	22704	22704	22704	21836116	8904420	0.407784	0.175567	Protein Biosynthesis	"Protein biosynthesis.ribosome biogenesis.small ribosomal subunit (SSU).SSU proteome.component eS8"	25.056				Cytoplasm, Nucleus	Nuclear localization signal	Soluble
A0A804R0P7;B4FDT0	2	2	A0A804R0P7	tr|A0A804R0P7|A0A804R0P7_MAIZE Ribosomal_S10 domain-containing protein OS=Zea mays OX=4577 GN=100194044 PE=3 SV=1;tr|B4FDT0|B4FDT0_MAIZE 40S ribosomal protein S20 OS=Zea mays OX=4577 GN=100194044 PE=2 SV=1	Small ribosomal subunit protein uS10 domain-containing protein			4828700	1302600	1621400	22704	22704	22704	1306900	22704	22704	22704	22704	1578500	22704	1596200	22704	22704	22704	4367124	3288220	0.752949	0.483454	Protein Biosynthesis	"Protein biosynthesis.ribosome biogenesis.small ribosomal subunit (SSU).SSU proteome.component uS10"	9.9584				Cytoplasm	Nuclear localization signal	Soluble
A0A0B4J3C2;B6SKA7;A0A804QPF6;K7VU19;C4JA47;K7UUB7;A0A804PZC9;A0A804PZ27;A0A804PZM8;A0A804Q0F0;A0A804UG74;A0A804QP48;A0A804Q1Q9;A0A804QNM0;A0A804UBJ4;B6TWN7;A0A1D6EY66;A0A804PZ34;A0A804QCX5;A0A1D6M1J8;A0A804PYK3;A0A1D6FMY1	22	6	A0A0B4J3C2	tr|A0A0B4J3C2|A0A0B4J3C2_MAIZE Elongation factor 1-alpha OS=Zea mays OX=4577 GN=ZEAMMB73_Zm00001d037873 PE=3 SV=1;tr|B6SKA7|B6SKA7_MAIZE Elongation factor 1-alpha OS=Zea mays OX=4577 GN=103630200 PE=2 SV=1;tr|A0A804QPF6|A0A804QPF6_MAIZE Elongation factor 1	Elongation factor 1-alpha			159160000	55412000	22704	33377000	22908000	24398000	31025000	22140000	22704	22704	22704	37472000	31166000	13558000	22704	22704	16695000	189328112	98959112	0.522686	0.221589	Protein Biosynthesis	"Protein biosynthesis.translation elongation.eEF1 aminoacyl-tRNA binding factor activity.aminoacyl-tRNA binding factor (eEF1A)"	49.166				Cytoplasm	Nuclear localization signal	Soluble
B6SLK4	1	5	B6SLK4	tr|B6SLK4|B6SLK4_MAIZE Elongation factor 1-beta OS=Zea mays OX=4577 GN=ZEAMMB73_Zm00001d022513 PE=2 SV=1	Elongation factor 1-beta			39603000	5729500	9768300	11053000	22704	13433000	10843000	12603000	22704	22704	22704	7690000	8387100	9055500	22704	10502000	22704	63497912	35702712	0.562266	0.239696	Protein Biosynthesis	"Protein biosynthesis.translation elongation.eEF1 aminoacyl-tRNA binding factor activity.eEF1B eEF1A-GDP-recycling complex.component eEF1B-beta/-delta"	23.407				Cytoplasm	Nuclear export signal	Soluble
B6T7G7;A0A804R6F0;A0A804R0N5;A0A804R3H4;A0A804UAX0	5	5	B6T7G7	tr|B6T7G7|B6T7G7_MAIZE Elongation factor 1-gamma 3 OS=Zea mays OX=4577 GN=100282446 PE=2 SV=1;tr|A0A804R6F0|A0A804R6F0_MAIZE Uncharacterized protein OS=Zea mays OX=4577 GN=100282446 PE=3 SV=1;tr|A0A804R0N5|A0A804R0N5_MAIZE Uncharacterized protein OS=Zea ma	Elongation factor 1-gamma 3			17710000	8120000	22704	22704	22704	22704	22704	22704	22704	22704	22704	6945500	7368000	6704400	22704	22704	22704	8301632	21108716	2.54272	0.10669	Protein Biosynthesis	"Protein biosynthesis.translation elongation.eEF1 aminoacyl-tRNA binding factor activity.eEF1B eEF1A-GDP-recycling complex.component eEF1B-gamma"	47.267				Cytoplasm	Nuclear export signal	Soluble
A0A1D6LSP5;A0A804PV67;A0A804PVU6;A0A804PXR7;K7UQT7	5	6	A0A1D6LSP5	tr|A0A1D6LSP5|A0A1D6LSP5_MAIZE Elongation factor gamma1 OS=Zea mays OX=4577 GN=ZEAMMB73_Zm00001d036959 PE=3 SV=1;tr|A0A804PV67|A0A804PV67_MAIZE Uncharacterized protein OS=Zea mays OX=4577 PE=3 SV=1;tr|A0A804PVU6|A0A804PVU6_MAIZE Uncharacterized protein OS=	Elongation factor gamma1			21956000	8335500	22704	4077300	22704	22704	4393500	22704	22704	22704	22704	22704	2916800	4819500	22704	22704	22704	16942524	7849820	0.463321	0.28708	Protein Biosynthesis	"Protein biosynthesis.translation elongation.eEF1 aminoacyl-tRNA binding factor activity.eEF1B eEF1A-GDP-recycling complex.component eEF1B-gamma"	43.457				Cytoplasm	Nuclear export signal	Soluble
A0A804QVR5;K7VQ65;B6U0S1;A0A1D6LAW0;A0A1D6I3L1	5	13	A0A804QVR5	tr|A0A804QVR5|A0A804QVR5_MAIZE Uncharacterized protein OS=Zea mays OX=4577 GN=100272648 PE=3 SV=1;tr|K7VQ65|K7VQ65_MAIZE Elongation factor 2 OS=Zea mays OX=4577 GN=100272648 PE=3 SV=1;tr|B6U0S1|B6U0S1_MAIZE Elongation factor 2 OS=Zea mays OX=4577 GN=103644	Elongation factor 2			52128000	9684400	11786000	6978600	22704	6999000	9578900	8961500	22704	22704	22704	8322600	8438800	7423100	22704	7523000	22704	54056512	31775612	0.587822	0.264886	Protein Biosynthesis	"Protein biosynthesis.translation elongation.eEF2 mRNA-translocation factor activity.mRNA-translocation factor (eEF2)"	89.32				Cytoplasm, Nucleus	Nuclear export signal	Soluble
P80639;A0A804QG49;A0A804QEL1	3	3	P80639	sp|P80639|IF5A_MAIZE Eukaryotic translation initiation factor 5A OS=Zea mays OX=4577 GN=TIF5A PE=1 SV=2;tr|A0A804QG49|A0A804QG49_MAIZE Eukaryotic translation initiation factor 5A OS=Zea mays OX=4577 GN=542537 PE=3 SV=1;tr|A0A804QEL1|A0A804QEL1_MAIZE Eukary	Eukaryotic translation initiation factor 5A (eIF-5A) (eIF-4D)			18028000	5272300	22704	5042500	22704	22704	5917200	22704	22704	22704	22704	3318500	22704	22704	22704	22704	22704	16368224	3454724	0.211063	0.12596	Protein Biosynthesis	"Protein biosynthesis.translation elongation.eEF5 poly-P/G elongation factor activity.poly-P/G elongation factor (eEF5/eIF5A)"	17.496				Cytoplasm, Nucleus	Nuclear localization signal, Nuclear export signal	Soluble
A0A1D6KE29;A0A804LQS0;A0A804LQR8;B7ZZ42;B6SZ69;A0A1D6N7I4;P11143;C4J410;K7VW90;A0A1D6MWU7;A0A804NB58;A0A804QQG4;A0A804QMW9;K7VJF3;K7TQM1;A0A804NJL3;A0A804PZM5;A0A804MW03;B4FSP6	19	11	A0A1D6KE29	tr|A0A1D6KE29|A0A1D6KE29_MAIZE Heat shock protein 70 OS=Zea mays OX=4577 GN=103639924 PE=3 SV=1;tr|A0A804LQS0|A0A804LQS0_MAIZE Uncharacterized protein OS=Zea mays OX=4577 GN=103639924 PE=3 SV=1;tr|A0A804LQR8|A0A804LQR8_MAIZE Uncharacterized protein OS=Zea	Heat shock protein 70			65609000	10211000	3529700	4787500	22704	5898100	6861200	6383700	22704	22704	22704	9671800	4797200	6905100	22704	4879400	22704	37739312	26321612	0.697459	0.410185	Protein homeostasis	"Protein homeostasis.protein quality control.cytosolic Hsp70 chaperone system.chaperone (Hsp70)"	71.092				Cytoplasm	Nuclear export signal	Soluble
B4FAK8;A0A804MHS6	2	8	B4FAK8	tr|B4FAK8|B4FAK8_MAIZE Calnexin homolog2 OS=Zea mays OX=4577 GN=542421 PE=2 SV=1	Calnexin homolog2		TRANSMEM 459..480; /note="Helical"; /evidence="ECO:0000256|RuleBase:RU362126"	33333000	4210700	11842000	9876600	22704	10847000	22704	22704	22704	22704	22704	13795000	22704	12218000	22704	17819000	22704	36889820	43922816	1.19065	0.260726	Protein homeostasis	"Protein homeostasis.protein quality control.ER Quality Control (ERQC) machinery.calnexin/calreticulin chaperone system.CNX-CRT cycle.membrane-anchored lectin chaperone (CNX)"	60.245				Endoplasmic reticulum	Signal peptide, TMD	TM
B6TNF1	1	9	B6TNF1	tr|B6TNF1|B6TNF1_MAIZE Calnexin OS=Zea mays OX=4577 GN=100283947 PE=2 SV=1	Calnexin	Endoplasmic reticulum membrane {ECO:0000256|ARBA:ARBA00004115}; Single-pass type I membrane protein {ECO:0000256|ARBA:ARBA00004115}.	TRANSMEM 460..481; /note="Helical"; /evidence="ECO:0000256|RuleBase:RU362126"	92448000	25878000	18590000	11211000	22704	17877000	10144000	9522800	22704	4282000	22704	34530000	9462300	15667000	22704	12515000	22704	97550208	72242412	0.740566	0.461784	Protein homeostasis	"Protein homeostasis.protein quality control.ER Quality Control (ERQC) machinery.calnexin/calreticulin chaperone system.CNX-CRT cycle.membrane-anchored lectin chaperone (CNX)"	60.4				Endoplasmic reticulum	Signal peptide, TMD	TM
A0A804PTE8;A0A804PVR0;A0A804UAG4;A0A1D6LMW9;A0A804PTY7;A0A804PDI2;A0A1D6GWE1	7	6	A0A804PTE8	tr|A0A804PTE8|A0A804PTE8_MAIZE HATPase_c domain-containing protein OS=Zea mays OX=4577 PE=3 SV=1;tr|A0A804PVR0|A0A804PVR0_MAIZE HATPase_c domain-containing protein OS=Zea mays OX=4577 PE=3 SV=1;tr|A0A804UAG4|A0A804UAG4_MAIZE HATPase_c domain-containing pro	Endoplasmin homolog (Glucose-regulated protein 94 homolog)			15556000	1842700	22704	2391800	22704	22704	2654100	22704	22704	22704	22704	3202800	22704	22704	22704	22704	22704	7024824	3339024	0.475318	0.308202	Protein homeostasis	"Protein homeostasis.protein quality control.Hsp90 chaperone system.chaperone (Hsp90)"	77.332				Endoplasmic reticulum	Signal peptide	soluble
C3UZ63;A0A804P0C1;C4J3K8	3	11	C3UZ63	tr|C3UZ63|C3UZ63_MAIZE HSP protein OS=Zea mays OX=4577 GN=HSP90-2 PE=2 SV=1;tr|A0A804P0C1|A0A804P0C1_MAIZE HATPase_c domain-containing protein OS=Zea mays OX=4577 GN=100384478 PE=3 SV=1;tr|C4J3K8|C4J3K8_MAIZE Heat shock protein 90-2 OS=Zea mays OX=4577 GN=	HSP protein			5708500	1729500	22704	22704	22704	22704	2372100	22704	22704	22704	22704	1984300	1898000	22704	22704	22704	22704	4260528	3995820	0.93787	0.41834	Protein homeostasis	"Protein homeostasis.protein quality control.Hsp90 chaperone system.chaperone (Hsp90)"	80.361				Cytoplasm		Soluble
A0A1D6ES19;A0A1D6I6T8;A0A804QAJ3;A0A1D6KIC6;C0P4Q3;Q08277	6	12	A0A1D6ES19	tr|A0A1D6ES19|A0A1D6ES19_MAIZE Heat shock protein 90-2 OS=Zea mays OX=4577 GN=103647533 PE=3 SV=1;tr|A0A1D6I6T8|A0A1D6I6T8_MAIZE Heat shock protein 90-2 OS=Zea mays OX=4577 GN=100272368 PE=3 SV=1;tr|A0A804QAJ3|A0A804QAJ3_MAIZE HATPase_c domain-containing p	Heat shock protein 90-2			99770000	16519000	11768000	9792500	7856200	9207100	14824000	9352700	22704	22704	22704	17011000	15051000	10691000	5485000	7554300	22704	79364908	55837708	0.703557	0.395319	Protein homeostasis	"Protein homeostasis.protein quality control.Hsp90 chaperone system.chaperone (Hsp90)"	80.171				Cytoplasm		Soluble
B4FS90;A0A1D6DU44;C4IZ54	3	3	B4FS90	tr|B4FS90|B4FS90_MAIZE Cysteine protease 1 OS=Zea mays OX=4577 GN=100283826 PE=2 SV=1;tr|A0A1D6DU44|A0A1D6DU44_MAIZE Putative cysteine protease RD21B OS=Zea mays OX=4577 GN=ZEAMMB73_Zm00001d001900 PE=3 SV=1;tr|C4IZ54|C4IZ54_MAIZE Putative cysteine protease	Cysteine protease 1 (Putative cysteine protease RD21B)			20478000	4590500	22704	5347600	22704	22704	4824500	22704	22704	22704	22704	4168300	4004400	22704	22704	22704	22704	14898824	8286220	0.556166	0.342917	Protein homeostasis	"Protein homeostasis.proteolysis.cysteine-type peptidase activities.C1-class protease (Papain)"	50.227				Lysosome/Vacuole	Signal peptide	Soluble
K7TP58	1	2	K7TP58	tr|K7TP58|K7TP58_MAIZE Cysteine protease 1 OS=Zea mays OX=4577 GN=100283284 PE=3 SV=1	Cysteine protease 1			53319000	17480000	22704	17428000	22704	22704	22704	19111000	22704	22704	22704	17856000	17680000	22704	22704	22704	22704	54155224	35649520	0.658284	0.419461	Protein homeostasis	"Protein homeostasis.proteolysis.cysteine-type peptidase activities.C1-class protease (Papain)"	50.758				Lysosome/Vacuole	Signal peptide	Soluble
C0PFK3;B4F7U0	2	2	C0PFK3	tr|C0PFK3|C0PFK3_MAIZE Proteasome subunit alpha type OS=Zea mays OX=4577 GN=ZEAMMB73_Zm00001d027896 PE=2 SV=1;tr|B4F7U0|B4F7U0_MAIZE Proteasome subunit alpha type OS=Zea mays OX=4577 GN=100191154 PE=2 SV=1	Proteasome subunit alpha type			9414600	3319900	22704	3121000	22704	22704	3386800	22704	22704	22704	22704	2613500	22704	22704	22704	22704	22704	9963924	2749724	0.275968	0.162193	Protein homeostasis	"Protein homeostasis.ubiquitin-proteasome system.26S proteasome.20S core particle.alpha-type components.component alpha type-1"	27.417				Cytoplasm, Nucleus	Nuclear export signal	Soluble
B6TJB6;B6T504	2	4	B6TJB6	tr|B6TJB6|B6TJB6_MAIZE Proteasome subunit alpha type OS=Zea mays OX=4577 GN=100283546 PE=2 SV=1;tr|B6T504|B6T504_MAIZE Proteasome subunit alpha type OS=Zea mays OX=4577 GN=100282220 PE=2 SV=1	Proteasome subunit alpha type			17446000	1843400	3451000	4935700	7864100	22704	3862000	3992000	22704	22704	22704	2746200	3459100	22704	22704	3549000	22704	26016312	9845116	0.378421	0.112575	Protein homeostasis	"Protein homeostasis.ubiquitin-proteasome system.26S proteasome.20S core particle.alpha-type components.component alpha type-5"	25.977				Cytoplasm, Nucleus	Nuclear export signal	Soluble
B4FRQ7;A0A804QAF8;A0A804QAY9;A0A1D6KJT7;A0A1D6I845;A0A804UDY3;A0A804QC19	7	2	B4FRQ7	tr|B4FRQ7|B4FRQ7_MAIZE Proteasome subunit beta OS=Zea mays OX=4577 GN=100286342 PE=2 SV=1;tr|A0A804QAF8|A0A804QAF8_MAIZE Uncharacterized protein OS=Zea mays OX=4577 GN=103632974 PE=4 SV=1;tr|A0A804QAY9|A0A804QAY9_MAIZE Proteasome subunit beta OS=Zea mays O	Proteasome subunit beta			8862300	1214800	22704	3458600	22704	22704	22704	22704	22704	22704	22704	3133300	22704	22704	22704	22704	22704	4832328	3269524	0.676594	0.453661	Protein homeostasis	"Protein homeostasis.ubiquitin-proteasome system.26S proteasome.20S core particle.beta-type components.component beta type-6"	24.32				Cytoplasm, Nucleus		Soluble
Q5EUD7;A0A804N398;A0A804RJE0;A0A804RGT0;A0A804NR99	5	3	Q5EUD7	tr|Q5EUD7|Q5EUD7_MAIZE Protein disulfide-isomerase OS=Zea mays OX=4577 GN=PDIL2-1 PE=2 SV=1;tr|A0A804N398|A0A804N398_MAIZE Protein disulfide-isomerase OS=Zea mays OX=4577 GN=606413 PE=3 SV=1	protein disulfide-isomerase (EC 5.3.4.1)			11940000	2504000	5278100	22704	22704	22704	4770800	4987800	22704	22704	22704	22704	22704	4116100	22704	6068000	22704	17654220	10297620	0.583295	0.350028	PTM	"Protein modification.cysteine disulfide formation.endoplasmic reticulum.protein disulfide isomerase (PDI-A)"	40.122				Endoplasmic reticulum	Signal peptide	Soluble
Q5EUE1;P52588;A0A804NL73	3	6	Q5EUE1	tr|Q5EUE1|Q5EUE1_MAIZE Protein disulfide-isomerase OS=Zea mays OX=4577 GN=PDIL1-1 PE=2 SV=1;sp|P52588|PDI_MAIZE Protein disulfide-isomerase OS=Zea mays OX=4577 GN=PDI PE=2 SV=1;tr|A0A804NL73|A0A804NL73_MAIZE Protein disulfide-isomerase OS=Zea mays OX=4577	Protein disulfide-isomerase (EC 5.3.4.1)			31493000	4421300	11915000	10110000	15655000	22704	22704	22704	22704	22704	22704	17486000	22704	15671000	22704	15044000	22704	42214820	48291816	1.14395	0.280155	PTM	"Protein modification.cysteine disulfide formation.endoplasmic reticulum.protein disulfide isomerase (PDI-L)"	56.873				Endoplasmic reticulum	Signal peptide	Soluble
B4FXY5;A0A804N8U9;A0A1D6N3I9	3	8	B4FXY5	tr|B4FXY5|B4FXY5_MAIZE Dolichyl-diphosphooligosaccharide--protein glycosyltransferase subunit 2 OS=Zea mays OX=4577 GN=100273881 PE=2 SV=1;tr|A0A804N8U9|A0A804N8U9_MAIZE Dolichyl-diphosphooligosaccharide--protein glycosyltransferase subunit 2 OS=Zea mays O	Dolichyl-diphosphooligosaccharide--protein glycosyltransferase subunit 2 (Ribophorin-2)		TRANSMEM 595..619; /note="Helical"; /evidence="ECO:0000256|RuleBase:RU366029"; TRANSMEM 631..651; /note="Helical"; /evidence="ECO:0000256|RuleBase:RU366029"; TRANSMEM 663..682; /note="Helical"; /evidence="ECO:0000256|RuleBase:RU366029"	19549000	3891900	22704	2338500	22704	22704	1514900	22704	22704	22704	22704	3479200	2643000	2837900	22704	22704	22704	7881524	9050916	1.14837	0.294698	PTM	"Protein modification.glycosylation.N-linked glycosylation.oligosaccharyl transferase (OST) complex.component HAP6"	74.628				Endoplasmic reticulum	Signal peptide, TMD	TM
B6UF43	1	7	B6UF43	tr|B6UF43|B6UF43_MAIZE Calcium-dependent protein kinase, isoform 2 OS=Zea mays OX=4577 GN=100286149 PE=2 SV=1	non-specific serine/threonine protein kinase CDPK2 (EC 2.7.11.1)			29146000	5988700	7990300	4583800	22704	22704	5972500	22704	22704	22704	22704	3957800	4670800	6387300	22704	6511500	22704	24648820	21595512	0.876128	0.41641	PTM	"Protein modification.phosphorylation.CAMK protein kinase superfamily.protein kinase (CDPK)"	59.937				Cytoplasm, Cell membrane		Lipid anchor
A0A804RIU7;A0A1D6JEH7;A0A804RRK4;A0A804RMU0;A0A804UMS0;A0A1D6JEE9;A0A804MAE7;A0A804MAE5	8	7	A0A804RIU7	tr|A0A804RIU7|A0A804RIU7_MAIZE Protein kinase domain-containing protein OS=Zea mays OX=4577 GN=103642057 PE=4 SV=1;tr|A0A1D6JEH7|A0A1D6JEH7_MAIZE Putative leucine-rich repeat receptor-like protein kinase family protein OS=Zea mays OX=4577 GN=103642057 PE=4	non-specific serine/threonine protein kinase (EC 2.7.11.1)		TRANSMEM 593..615; /note="Helical"; /evidence="ECO:0000256|SAM:Phobius"	30378000	5128700	22704	5830800	22704	3827600	4406700	6198700	22704	22704	22704	6852700	3762500	3790700	22704	22704	22704	25483316	14496716	0.568871	0.296106	PTM	"Protein modification.phosphorylation.TKL protein kinase superfamily.LRR-VIII protein kinase families.protein kinase (LRR-VIII-2)"	106.43				Cell membrane, Lysosome/Vacuole	Signal peptide, TMD	TM
B6T4Q9;B4G1F0;A0A804QT80;A0A804MAN8;K7UMW4;B8A0V7;B4FVR0;A0A1D6L3W9;A0A804MAN7;A0A804RPH7;A0A1D6GHU4;C0HHP8;A0A804QKE3;B6TE08;B6U656;A0A804M3S5;A0A804NM86;K7TL53;A0A804NM87;A0A804UDD2	20	2	B6T4Q9	tr|B6T4Q9|B6T4Q9_MAIZE ATP binding protein OS=Zea mays OX=4577 GN=100192758 PE=2 SV=1;tr|B4G1F0|B4G1F0_MAIZE ATP binding protein OS=Zea mays OX=4577 GN=100274496 PE=2 SV=1;tr|A0A804QT80|A0A804QT80_MAIZE Protein kinase domain-containing protein OS=Zea mays	non-specific serine/threonine protein kinase (EC 2.7.11.1)			13827000	3736600	22704	5908800	22704	22704	5746200	6097400	22704	22704	22704	6203100	22704	22704	22704	22704	22704	21602520	6339324	0.293453	0.142865	PTM	"Protein modification.phosphorylation.TKL protein kinase superfamily.protein kinase (MAP3K-RAF)"	41.065				Cell membrane		Lipid anchor
K7UJ87;A0A804NVV7;A0A804QZP7	3	4	K7UJ87	tr|K7UJ87|K7UJ87_MAIZE Nicastrin OS=Zea mays OX=4577 GN=100501623 PE=3 SV=1;tr|A0A804NVV7|A0A804NVV7_MAIZE Uncharacterized protein OS=Zea mays OX=4577 GN=100501623 PE=4 SV=1	Nicastrin		TRANSMEM 640..660; /note="Helical"; /evidence="ECO:0000256|SAM:Phobius"	14150000	4728500	22704	22704	22704	22704	22704	22704	22704	22704	22704	5705000	3849600	22704	22704	22704	22704	4910132	9668120	1.96901	0.205727	PTM	"Protein modification.targeting peptide maturation.endomembrane system.gamma secretase complex.component NCT"	71.911				Endoplasmic reticulum	Signal peptide, Transmembrane domain	TM
K7V763;A0A804QQR1;A0A1D6FLC8;A0A804QLF7;B6SIM0;C0PG03	6	3	K7V763	tr|K7V763|K7V763_MAIZE Cytochrome c oxidase subunit 5b-2 mitochondrial OS=Zea mays OX=4577 GN=100277708 PE=4 SV=1	Cytochrome c oxidase subunit 5b-2 mitochondrial			57310000	23684000	22704	18689000	22704	22704	17179000	22704	22704	22704	22704	23100000	22704	22704	22704	22704	22704	59688224	23236224	0.389293	0.250359	Redox	"Cellular respiration.oxidative phosphorylation.cytochrome c oxidase complex.core components.component COX5b"	17.89				Mito	Mitochondrial transit peptide	peripharal, soluble
A0A804R694;A0A804LLA6;B4FCQ4;A0A804R867;B6STB2	5	5	A0A804R694	tr|A0A804R694|A0A804R694_MAIZE Uncharacterized protein OS=Zea mays OX=4577 PE=4 SV=1;tr|A0A804LLA6|A0A804LLA6_MAIZE Uncharacterized protein OS=Zea mays OX=4577 PE=4 SV=1;tr|B4FCQ4|B4FCQ4_MAIZE Cytochrome c oxidase subunit OS=Zea mays OX=4577 GN=ZEAMMB73_Zm	Cytochrome c oxidase subunit 6b-1			70796000	19991000	22704	19792000	22704	22704	18697000	26625000	22704	22704	22704	22870000	22704	22704	22704	22704	22704	85218520	23006224	0.269967	0.127116	Redox	"Cellular respiration.oxidative phosphorylation.cytochrome c oxidase complex.core components.component COX6b"	21.475				Mito		TM
C4J0P7;B4FHM1	2	5	C4J0P7	tr|C4J0P7|C4J0P7_MAIZE Cytochrome c1 1 heme protein mitochondrial OS=Zea mays OX=4577 GN=ZEAMMB73_Zm00001d049959 PE=2 SV=1;tr|B4FHM1|B4FHM1_MAIZE Cytochrome c1 1 heme protein mitochondrial OS=Zea mays OX=4577 GN=100194151 PE=2 SV=1	Cytochrome c1 1 heme protein mitochondrial			81440000	20666000	13249000	13440000	9765600	10030000	13424000	8902300	22704	22704	22704	9644900	10825000	12153000	22704	22704	22704	89522308	32713716	0.365425	0.059096	Redox	"Cellular respiration.oxidative phosphorylation.cytochrome c reductase complex.component cytochrome c1"	33.319				Mito		TM
A0A1D6L210	1	10	A0A1D6L210	tr|A0A1D6L210|A0A1D6L210_MAIZE NADH dehydrogenase [ubiquinone] iron-sulfur protein 1 mitochondrial OS=Zea mays OX=4577 GN=100280404 PE=3 SV=1	NADH dehydrogenase [ubiquinone] iron-sulfur protein 1 mitochondrial			81906000	33645000	6287300	6501400	22704	3871400	10380000	5614300	22704	22704	22704	10075000	5833600	17013000	22704	5629100	22704	66367512	38618812	0.581893	0.343428	Redox	"Cellular respiration.oxidative phosphorylation.NADH dehydrogenase complex.module N (electron input).component NQO3/75kDa"	80.717				Mitochondrion	Mitochondrial transit peptide	Peripheral, Soluble
B4FUI0;A0A804PQB7;A0A804PPU6;A0A804PP27	4	5	B4FUI0	tr|B4FUI0|B4FUI0_MAIZE Epimerase domain-containing protein OS=Zea mays OX=4577 PE=2 SV=1;tr|A0A804PQB7|A0A804PQB7_MAIZE Epimerase domain-containing protein OS=Zea mays OX=4577 PE=4 SV=1;tr|A0A804PPU6|A0A804PPU6_MAIZE NAD(P)-bd_dom domain-containing protein	NAD-dependent epimerase/dehydratase domain-containing protein			36586000	8618100	3291500	3469300	22704	3232900	3135400	4864500	22704	22704	22704	5992700	22704	4097800	22704	4130200	22704	26679812	14311516	0.536417	0.255454	Redox	"Cellular respiration.oxidative phosphorylation.NADH dehydrogenase complex.non-core modules.alpha subcomplex.component NDUFA9/39kDa"	44.51				Mitochondrion	Mitochondrial transit peptide	Peripheral
B6SHX4;A0A804PCV3	2	2	B6SHX4	tr|B6SHX4|B6SHX4_MAIZE NADH dehydrogenase [ubiquinone] 1 beta subcomplex subunit 9 OS=Zea mays OX=4577 GN=100282004 PE=2 SV=1;tr|A0A804PCV3|A0A804PCV3_MAIZE NADH dehydrogenase [ubiquinone] 1 beta subcomplex subunit 9 OS=Zea mays OX=4577 GN=100282004 PE=3 S	NADH dehydrogenase [ubiquinone] 1 beta subcomplex subunit 9 (Complex I-B22) (NADH-ubiquinone oxidoreductase B22 subunit)			9565100	5092000	22704	2452900	22704	22704	3462800	22704	22704	22704	22704	2697300	22704	22704	22704	22704	22704	11143924	2833524	0.254266	0.160821	Redox	"Cellular respiration.oxidative phosphorylation.NADH dehydrogenase complex.non-core modules.beta subcomplex.component NDUFB9/B22"	13.354				Mito	Mitochondrial transit peptide	peripharal, soluble
C0P840;A0A1D6L0L2;C4J4H4;A0A804P8Y7	4	31	C0P840	tr|C0P840|C0P840_MAIZE Lipoxygenase OS=Zea mays OX=4577 GN=100037803 PE=2 SV=1;tr|A0A1D6L0L2|A0A1D6L0L2_MAIZE Lipoxygenase OS=Zea mays OX=4577 GN=100037803 PE=3 SV=1	Lipoxygenase (EC 1.13.11.-) LOX4			1.0183e+09	181910000	78622000	116160000	57934000	61727000	94878000	56458000	18182000	22704	3176800	186700000	107470000	59082000	22704	106640000	22285000	665893704	485376504	0.72891	0.440531	Redox	"Enzyme classification.EC_1 oxidoreductases.EC_1.13 oxidoreductase acting on single donor with incorporation of molecular oxygen (oxygenase)"	100.36				Cytoplasm		Peripheral, Soluble
A0A096QRL3;A0A096QRL6	2	13	A0A096QRL3	tr|A0A096QRL3|A0A096QRL3_MAIZE Nana plant2 OS=Zea mays OX=4577 GN=ZEAMMB73_Zm00001d014887 PE=4 SV=1;tr|A0A096QRL6|A0A096QRL6_MAIZE Nana plant2 OS=Zea mays OX=4577 GN=ZEAMMB73_Zm00001d014887 PE=4 SV=1	Delta(24)-sterol reductase (EC 1.3.1.72)		TRANSMEM 26..50; /note="Helical"; /evidence="ECO:0000256|SAM:Phobius"	387380000	72659000	34850000	74808000	20907000	14641000	25478000	37341000	22704	22704	4931000	88772000	61718000	24553000	22704	19830000	11140000	280729408	210966704	0.751495	0.472598	Redox	"Lipid metabolism.phytosterol metabolism.plant sterol pathway.sterol delta24 reductase"	65.11				Endoplasmic reticulum	Signal peptide	TM
B6SPB2	1	2	B6SPB2	tr|B6SPB2|B6SPB2_MAIZE NAD(P)H dehydrogenase (quinone) OS=Zea mays OX=4577 GN=100280914 PE=2 SV=1	NAD(P)H dehydrogenase (quinone) (EC 1.6.5.2)			8680900	3039100	22704	3626100	22704	22704	22704	3677400	22704	22704	22704	22704	22704	22704	22704	22704	22704	10478824	158928	0.0151666	0.0518297	Redox	"not assigned.annotated"	25.728				Cytoplasm		soluble
A0A1D6F844	1	5	A0A1D6F844	tr|A0A1D6F844|A0A1D6F844_MAIZE NAD(P)-binding Rossmann-fold superfamily protein OS=Zea mays OX=4577 GN=103648197 PE=4 SV=1	NAD(P)-binding Rossmann-fold superfamily protein			35175000	12309000	22704	22704	22704	5981800	22704	22704	22704	22704	22704	6005100	22704	10315000	22704	22704	22704	18449728	16433620	0.890724	0.44577	Redox	"not assigned.annotated"	27.089				Cytoplasm		Soluble
A0A804M4A7;A0A804RAP5;B4FBA4	3	2	A0A804M4A7	tr|A0A804M4A7|A0A804M4A7_MAIZE Uncharacterized protein OS=Zea mays OX=4577 PE=3 SV=1;tr|A0A804RAP5|A0A804RAP5_MAIZE Uncharacterized protein OS=Zea mays OX=4577 GN=732715 PE=3 SV=1;tr|B4FBA4|B4FBA4_MAIZE 9,10-9,10 carotenoid cleavage dioxygenase 1 OS=Zea ma	carotenoid 9,10-dioxygenase (EC 1.14.99.n4)			8318800	1333400	22704	2375800	22704	22704	22704	2675000	22704	22704	22704	5010200	4949900	22704	22704	22704	22704	6520424	10073620	1.54493	0.221011	Redox	"not assigned.annotated"	28.765				Cytoplasm		Soluble
B4FG39	1	5	B4FG39	tr|B4FG39|B4FG39_MAIZE Peroxidase OS=Zea mays OX=4577 GN=100193733 PE=2 SV=1	ZmPrx81 Peroxidase (EC 1.11.1.7)	Secreted {ECO:0000256|ARBA:ARBA00004613, ECO:0000256|RuleBase:RU362060}.		16394000	2638900	22704	3513100	22704	22704	3253300	3111400	22704	22704	22704	1494500	3422000	2588400	22704	22704	22704	12630220	7595716	0.601392	0.346249	Redox	"not assigned.annotated"	36.604				Extracellular	Signal peptide	Soluble
A0A804Q5X5	1	2	A0A804Q5X5	tr|A0A804Q5X5|A0A804Q5X5_MAIZE Peroxidase OS=Zea mays OX=4577 PE=3 SV=1	ZmPrx94 Peroxidase (EC 1.11.1.7)	Secreted {ECO:0000256|ARBA:ARBA00004613, ECO:0000256|RuleBase:RU362060}.		23636000	6994800	5552500	4801200	8083200	22704	5303500	4984600	22704	22704	22704	6831600	22704	7592100	22704	6450000	22704	35787912	20964516	0.585799	0.287983	Redox	"not assigned.annotated"	37.264				Cell membrane		Lipid anchor
B6TM55;A0A804UDS2;A0A804Q3E3;A0A804P5N9;A0A804LIC6;B6U9S6;A0A804UKE7;A0A804NVR6;B4G031	9	5	B6TM55	tr|B6TM55|B6TM55_MAIZE L-ascorbate peroxidase OS=Zea mays OX=4577 GN=103639279 PE=2 SV=1;tr|A0A804UDS2|A0A804UDS2_MAIZE L-ascorbate peroxidase OS=Zea mays OX=4577 PE=3 SV=1;tr|A0A804Q3E3|A0A804Q3E3_MAIZE L-ascorbate peroxidase OS=Zea mays OX=4577 PE=3 SV=1	L-ascorbate peroxidase (EC 1.11.1.11)			44345000	5945600	14178000	12799000	22704	14393000	14460000	15711000	22704	22704	22704	14861000	11418000	22704	22704	22704	22704	77554712	26392520	0.340308	0.0894477	Redox	"Redox homeostasis.ascorbate-based redox regulation.cytosolic ascorbate peroxidase (APX)"	27.308				cytoplasm		soluble
B4FK84;P04907	2	4	B4FK84	tr|B4FK84|B4FK84_MAIZE Glutathione transferase OS=Zea mays OX=4577 GN=541990 PE=2 SV=1;sp|P04907|GSTF3_MAIZE Glutathione S-transferase 3 OS=Zea mays OX=4577 GN=GST3 PE=1 SV=4	glutathione transferase (EC 2.5.1.18)			17598000	4663600	14925000	22704	22704	22704	6671400	22704	22704	22704	22704	6106600	6100000	6334000	22704	22704	22704	26396224	18631416	0.705836	0.452666	Redox	"Redox homeostasis.glutathione-based redox regulation.glutathione S-transferase activities.class phi glutathione S-transferase"	23.894				Cytoplasm	Nuclear localization signal, Peroxisomal targeting signal	Soluble
B6U284;B6SRI4;A0A1D6KKP0;A0A804LUC9;A0A804LUC6;A0A804LUD0;A0A804NZN9;B4FRG1;B4FT23;A0A804Q3K3;A0A804UAE7;A0A804N5W7;A0A804LUC8;A0A804NZN8;A0A804MV45;A0A804P034;A0A804P033;A0A1D6KXY2;A0A804MV43;A0A804Q5I4;A0A804PKT8;A0A804MWY8;A0A804LFH1;A0A804UEN9;A0A1D6EWR8;A0A804Q2W1	26	8	B6U284	tr|B6U284|B6U284_MAIZE 14-3-3-like protein OS=Zea mays OX=4577 GN=100285226 PE=2 SV=1;tr|B6SRI4|B6SRI4_MAIZE 14-3-3-like protein OS=Zea mays OX=4577 GN=103643291 PE=2 SV=1	14-3-3-like protein	#VALUE!		43740000	8389300	22704	14873000	22704	22704	15085000	22704	22704	22704	22704	12455000	22704	15433000	22704	22704	22704	38483524	28001520	0.727624	0.468223	Signaling	"Multi-process regulation.14-3-3 regulatory system.14-3-3 phosphoprotein-binding protein (GRF)"	28.864				Cytoplasm	Nuclear export signal	Soluble
P49106	1	11	P49106	sp|P49106|14331_MAIZE 14-3-3-like protein GF14-6 OS=Zea mays OX=4577 GN=GRF1 PE=3 SV=1	14-3-3-like protein GF14-6			261660000	58380000	102680000	83967000	76063000	22704	80507000	46345000	22704	120890000	22704	64826000	78732000	48118000	66581000	22704	22704	568877408	258325112	0.454096	0.103012	Signaling	"Multi-process regulation.14-3-3 regulatory system.14-3-3 phosphoprotein-binding protein (GRF)"	29.662				Cytoplasm, Nucleus	Nuclear export signal	soluble
B4FBW7;A0A804QJ10;B6SLW1;K7VGX4;A0A1D6EIL5;A0A804NYM1;A0A1D6EIL6;C4JBJ3	8	9	B4FBW7	tr|B4FBW7|B4FBW7_MAIZE Calmodulin OS=Zea mays OX=4577 GN=542420 PE=2 SV=1;tr|A0A804QJ10|A0A804QJ10_MAIZE Uncharacterized protein OS=Zea mays OX=4577 GN=542420 PE=4 SV=1;tr|B6SLW1|B6SLW1_MAIZE Calmodulin OS=Zea mays OX=4577 GN=542415 PE=2 SV=1;tr|K7VGX4|K7V	Calmodulin			154340000	32065000	38555000	46811000	56698000	41099000	49911000	22704	22704	22704	22704	27395000	38278000	31678000	58859000	31538000	22704	265207112	187793408	0.708101	0.408612	Signaling	"Multi-process regulation.calcium-dependent signalling.calcium sensor (CaM)"	16.832				Cytoplasm, Nucleus		Soluble
B6T4U8;B4FNQ8	2	3	B6T4U8	tr|B6T4U8|B6T4U8_MAIZE Calmodulin OS=Zea mays OX=4577 GN=ZEAMMB73_Zm00001d035095 PE=2 SV=1;tr|B4FNQ8|B4FNQ8_MAIZE Calmodulin OS=Zea mays OX=4577 GN=100272455 PE=2 SV=1	Calmodulin			8201100	2828100	4032100	22704	22704	22704	22704	22704	22704	22704	22704	22704	22704	4508600	22704	22704	22704	7019128	4644824	0.661738	0.443809	Signaling	"Multi-process regulation.calcium-dependent signalling.calcium sensor (CML)"	16.556				Cytoplasm	Nuclear localization signal	Soluble
B6T8N9;B4FBZ3;A0A1D6KXI8;A0A804M124;A0A804M125;K7TIV7;B6TXZ0;A0A804N6U2	8	4	B6T8N9	tr|B6T8N9|B6T8N9_MAIZE Calcineurin B-like protein OS=Zea mays OX=4577 GN=CBL2-1 PE=2 SV=1;tr|B4FBZ3|B4FBZ3_MAIZE Calcineurin B-like protein OS=Zea mays OX=4577 GN=CBL2-2 PE=2 SV=1;tr|A0A1D6KXI8|A0A1D6KXI8_MAIZE Calcineurin B-like3 OS=Zea mays OX=4577 GN=ZE	Calcineurin B-like protein			40042000	13264000	22704	22704	22704	22704	5824000	22704	22704	22704	22704	16464000	9296500	3560700	22704	22704	22704	19246928	29412016	1.52814	0.232345	Signaling	"Multi-process regulation.calcium-dependent signalling.CBL-CIPK calcium sensor and kinase complex.calcium sensor (CBL)"	25.786				Cell membrane	TMD	Peripheral, Lipid anchor
A0A096PQR7	1	8	A0A096PQR7	tr|A0A096PQR7|A0A096PQR7_MAIZE Cytochrome P450 CYP74A19 OS=Zea mays OX=4577 GN=ZEAMMB73_Zm00001d028282 PE=4 SV=1	hydroperoxide dehydratase (EC 4.2.1.92)			172750000	45328000	22704	28994000	22704	22704	18138000	23093000	22704	22704	22704	33584000	37460000	36856000	22704	26763000	22704	115666520	134731112	1.16482	0.240046	Signaling	"Phytohormone action.jasmonic acid.biosynthesis.allene oxidase synthase (AOS)"	53.052				Plastid		Peripheral
C0HDU5;A0A804NK90;A0A804LUW1	3	3	C0HDU5	tr|C0HDU5|C0HDU5_MAIZE Patatin OS=Zea mays OX=4577 GN=ZEAMMB73_Zm00001d048841 PE=2 SV=1;tr|A0A804NK90|A0A804NK90_MAIZE Patatin OS=Zea mays OX=4577 PE=3 SV=1	Patatin (EC 3.1.1.-)			6693700	2607000	22704	22704	22704	22704	22704	22704	22704	22704	22704	3104300	2473400	22704	22704	22704	22704	2788632	5691220	2.04086	0.190558	Stress-related	"Lipid metabolism.glycerolipid metabolism.glycerolipid degradation.phospholipase activities.phospholipase A2 activities.phospholipase A2 (pPLA2-II)"	44.451				cytoplasm		soluble
A0A804LUW2	1	4	A0A804LUW2	tr|A0A804LUW2|A0A804LUW2_MAIZE Patatin OS=Zea mays OX=4577 PE=3 SV=1	Patatin (EC 3.1.1.-)			19423000	4101700	22704	8414400	22704	22704	7852200	22704	22704	22704	22704	7270600	20008000	22704	22704	22704	22704	20504524	27392120	1.33591	0.287826	Stress-related	"Lipid metabolism.glycerolipid metabolism.glycerolipid degradation.phospholipase activities.phospholipase A2 activities.phospholipase A2 (pPLA2-II)"	44.374				cytoplasm		soluble
B4FSG4;A0A1D6MXJ9;A0A804N5V0;A0A804N5U4	4	2	B4FSG4	tr|B4FSG4|B4FSG4_MAIZE Jasmonate-induced protein OS=Zea mays OX=4577 GN=100283929 PE=2 SV=1;tr|A0A1D6MXJ9|A0A1D6MXJ9_MAIZE OSJNBa0024J22.14-like protein OS=Zea mays OX=4577 GN=ZEAMMB73_Zm00001d041657 PE=4 SV=1;tr|A0A804N5V0|A0A804N5V0_MAIZE Uncharacterized	Jasmonate-induced protein (OSJNBa0024J22.14-like protein)			42767000	18929000	22704	35291000	22704	22704	22704	22704	22704	22704	22704	41723000	22704	22704	22704	22704	22704	54378928	41859224	0.769769	0.496558	Stress-related	"not assigned.annotated"	24.121				Cytoplasm, Nucleus, Extracellular		Soluble
A0A1D6MXK3	1	3	A0A1D6MXK3	tr|A0A1D6MXK3|A0A1D6MXK3_MAIZE Jasmonate-induced protein OS=Zea mays OX=4577 GN=ZEAMMB73_Zm00001d041663 PE=4 SV=1	Jasmonate-induced protein			16174000	5470000	22704	7812600	22704	22704	22704	22704	22704	22704	22704	6677000	22704	22704	22704	22704	22704	13441528	6813224	0.506879	0.358387	Stress-related	"not assigned.annotated"	23.027				Cytoplasm, Extracellular		soluble
A0A804P944;A0A804M0M3;A0A804P9Q3;A0A804M0M0;A0A1D6GG02;C0P7S8;A0A804M0M2;O65160;A0A096S8H0;A0A804MS65;B4FJC3;A0A804RID2	12	2	A0A804P944	tr|A0A804P944|A0A804P944_MAIZE J domain-containing protein OS=Zea mays OX=4577 PE=4 SV=1;tr|A0A804M0M3|A0A804M0M3_MAIZE Uncharacterized protein OS=Zea mays OX=4577 GN=100191411 PE=4 SV=1;tr|A0A804P9Q3|A0A804P9Q3_MAIZE Uncharacterized protein OS=Zea mays OX	J domain-containing protein			12090000	4797100	22704	2399000	22704	22704	3015900	2941600	22704	22704	22704	2566700	22704	2507800	22704	22704	22704	13267120	5188020	0.391043	0.189859	Stress-related	"not assigned.annotated"	27.692				Cytoplasm, Nucleus	Nuclear localization signal	soluble
Q9M582	1	8	Q9M582	tr|Q9M582|Q9M582_MAIZE Hypersensitive induced reaction3 OS=Zea mays OX=4577 GN=HIR3 PE=2 SV=1	Hypersensitive induced reaction3 (Hypersensitive-induced response protein)			52351000	10169000	22704	13945000	22704	22704	8557900	14377000	22704	22704	22704	9172100	9919700	22704	22704	22704	22704	47162420	19205320	0.407217	0.201126	Stress-related	"not assigned.annotated"	31.554				Cell membrane	TMD	Peripheral, Lipid anchor
A0A1D6ICC2;A0A804QFE9;A0A804QC37	3	8	A0A1D6ICC2	tr|A0A1D6ICC2|A0A1D6ICC2_MAIZE Disease resistance protein RPM1 OS=Zea mays OX=4577 GN=ZEAMMB73_Zm00001d021565 PE=3 SV=1	Disease resistance protein RPM1			67170000	10267000	22704	11468000	22704	8539200	8873200	11510000	22704	22704	22704	14174000	11213000	6677800	22704	7221400	11531000	50748216	50862608	1.00225	0.282815	Stress-related	"not assigned.annotated"	116.19				Nucleus		Peripheral, Soluble
B4FHT1	1	15	B4FHT1	tr|B4FHT1|B4FHT1_MAIZE Annexin OS=Zea mays OX=4577 GN=Ann6 PE=2 SV=1	Annexin			129570000	35793000	17624000	22500000	22704	18668000	20163000	22082000	22704	22704	22704	18718000	26634000	25329000	22704	19550000	22704	136898112	90299112	0.659608	0.359279	Stress-related	"not assigned.annotated"	35.344				Cytoplasm	Nuclear export signal	Soluble
Q43863	1	9	Q43863	tr|Q43863|Q43863_MAIZE Annexin OS=Zea mays OX=4577 GN=542749 PE=2 SV=2	Annexin			43233000	9046700	6167400	5046300	4454800	7258700	7088500	22704	22704	22704	22704	3788300	8648500	8144700	22704	7345100	22704	39130512	27994712	0.715419	0.427896	Stress-related	"not assigned.annotated"	35.56				Cytoplasm	Nuclear export signal	Soluble
B6TTQ8	1	5	B6TTQ8	tr|B6TTQ8|B6TTQ8_MAIZE Hypersensitive-induced reaction protein 4 OS=Zea mays OX=4577 GN=100192869 PE=2 SV=1	Hypersensitive-induced reaction protein 4			138280000	15941000	25437000	27495000	30693000	31931000	17349000	23106000	22704	22704	22704	22090000	21465000	22704	35128000	22704	33973000	171997408	112724112	0.655383	0.336639	Stress-related	"not assigned.annotated"	32.075				Cell membrane, Lysosome/Vacuole		Peripheral, Lipid anchor
C0P4U8;A0A804P545;A0A804P546	3	6	C0P4U8	tr|C0P4U8|C0P4U8_MAIZE Putative ATP synthase 24 kDa subunit mitochondrial OS=Zea mays OX=4577 GN=ZEAMMB73_Zm00001d053983 PE=2 SV=1;tr|A0A804P545|A0A804P545_MAIZE Uncharacterized protein OS=Zea mays OX=4577 PE=4 SV=1;tr|A0A804P546|A0A804P546_MAIZE Uncharact	Putative ATP synthase 24 kDa subunit mitochondrial			39159000	7709000	12390000	5635500	22704	22704	9387300	22704	22704	22704	22704	7841200	6107400	6693600	22704	7037100	22704	35235320	27747412	0.787489	0.491471	Transport	"Cellular respiration.oxidative phosphorylation.ATP synthase complex.membrane MF0 subcomplex.subunit 24kDa/FAd"	27.573				Mitochondrion	Mitochondrial transit peptide	Peripheral
B4FS99;A0A804LUY0;A0A804LUY2	3	8	B4FS99	tr|B4FS99|B4FS99_MAIZE ATP synthase subunit d, mitochondrial OS=Zea mays OX=4577 GN=ZEAMMB73_Zm00001d031825 PE=2 SV=1;tr|A0A804LUY0|A0A804LUY0_MAIZE ATP synthase subunit d, mitochondrial OS=Zea mays OX=4577 PE=3 SV=1;tr|A0A804LUY2|A0A804LUY2_MAIZE ATP synt	ATP synthase subunit d, mitochondrial			113780000	16951000	31696000	14810000	20028000	27299000	20924000	26511000	22704	22704	22704	39319000	13140000	29157000	22704	29729000	22704	158264408	111413112	0.703968	0.407404	Transport	"Cellular respiration.oxidative phosphorylation.ATP synthase complex.membrane MF0 subcomplex.subunit d"	19.927				Mitochondrion	Mitochondrial transit peptide	Peripheral, Soluble
Q6R987;A0A804RMW6;A0A804PI40;A0A804LVA2;P05022;A0A1X7YHG9	6	12	Q6R987	tr|Q6R987|Q6R987_MAIZE ATP synthase subunit alpha OS=Zea mays OX=4577 GN=atp1-a2 PE=3 SV=1;tr|A0A804RMW6|A0A804RMW6_MAIZE ATP synthase subunit alpha OS=Zea mays OX=4577 PE=3 SV=1	ATP synthase subunit alpha			281680000	39685000	30473000	15938000	23394000	17815000	29110000	15712000	22704	6919300	22704	60372000	15202000	21540000	22704	14869000	22704	179069004	112051112	0.625743	0.326862	Transport	"Cellular respiration.oxidative phosphorylation.ATP synthase complex.peripheral MF1 subcomplex.subunit alpha"	55.18				Cytoplasm	Peroxisomal targeting signal	Soluble
P19023;A0A804UG47;A0A804QMV1;A0A1D6FJP5;A0A1D6NFC1;A0A804UC91;A0A804QN37;A0A804UFY7;A0A804Q3C5	9	14	P19023	sp|P19023|ATPBM_MAIZE ATP synthase subunit beta, mitochondrial OS=Zea mays OX=4577 GN=ATPB PE=2 SV=1;tr|A0A804UG47|A0A804UG47_MAIZE ATP synthase subunit beta OS=Zea mays OX=4577 PE=3 SV=1;tr|A0A804QMV1|A0A804QMV1_MAIZE ATP synthase subunit beta OS=Zea mays	ATP synthase subunit beta, mitochondrial (EC 7.1.2.2)			61653000	18937000	1066900	22704	22704	1018700	1935800	22704	22704	22704	22704	3961800	1077200	2929400	22704	1541500	22704	23071920	9578012	0.415137	0.31379	Transport	"Cellular respiration.oxidative phosphorylation.ATP synthase complex.peripheral MF1 subcomplex.subunit beta"	59.103				Mito	Mitochondrial transit peptide	peripheral, soluble
B6SND3	1	2	B6SND3	tr|B6SND3|B6SND3_MAIZE Acyl carrier protein OS=Zea mays OX=4577 GN=ZEAMMB73_Zm00001d038057 PE=2 SV=1	Acyl carrier protein			16058000	5351100	22704	4617000	22704	22704	4327800	22704	22704	22704	22704	5667100	3875900	4067300	22704	22704	22704	14432124	13701116	0.949349	0.388291	Transport	"Lipid metabolism.fatty acid metabolism.mitochondrial fatty acid synthase (mtFAS) system.acyl carrier protein (mtACP)"	13.629		Carrier		Mitochondrion	Mitochondrial transit peptide	Peripheral, Soluble
C0P9Q9;A0A804Q1A7;A0A804QM16	3	3	C0P9Q9	tr|C0P9Q9|C0P9Q9_MAIZE Putative DUF21 domain-containing protein OS=Zea mays OX=4577 GN=100382675 PE=2 SV=1;tr|A0A804Q1A7|A0A804Q1A7_MAIZE CNNM transmembrane domain-containing protein OS=Zea mays OX=4577 GN=100382675 PE=4 SV=1	Putative DUF21 domain-containing protein		TRANSMEM 56..85; /note="Helical"; /evidence="ECO:0000256|SAM:Phobius"; TRANSMEM 115..134; /note="Helical"; /evidence="ECO:0000256|SAM:Phobius"; TRANSMEM 140..159; /note="Helical"; /evidence="ECO:0000256|SAM:Phobius"; TRANSMEM 166..189; /note="Helical"; /evidence="ECO:0000256|SAM:Phobius"	16313000	6063700	3684700	3204400	22704	22704	3109400	22704	22704	22704	22704	22704	22704	4613600	22704	22704	22704	16175720	4749824	0.293639	0.149444	Transport	"not assigned.annotated"	55.794		Mg Transporter		Cell membrane, Lysosome/Vacuole		TM
A0A804UJI0;A0A804R4X4;A0A804R678;K7VJQ9	4	3	A0A804UJI0	tr|A0A804UJI0|A0A804UJI0_MAIZE Uncharacterized protein OS=Zea mays OX=4577 GN=100502532 PE=4 SV=1;tr|A0A804R4X4|A0A804R4X4_MAIZE Uncharacterized protein OS=Zea mays OX=4577 GN=100502532 PE=4 SV=1;tr|A0A804R678|A0A804R678_MAIZE Uncharacterized protein OS=Ze	Chloride channel protein		TRANSMEM 47..70; /note="Helical"; /evidence="ECO:0000256|SAM:Phobius"; TRANSMEM 82..101; /note="Helical"; /evidence="ECO:0000256|SAM:Phobius"; TRANSMEM 134..151; /note="Helical"; /evidence="ECO:0000256|SAM:Phobius"; TRANSMEM 171..191; /note="Helical"; /evidence="ECO:0000256|SAM:Phobius"; TRANSMEM 259..277; /note="Helical"; /evidence="ECO:0000256|SAM:Phobius"; TRANSMEM 342..359; /note="Helical"; /…	14836000	4722900	22704	22704	22704	22704	2554200	22704	22704	22704	22704	5623300	3190700	4150700	22704	22704	22704	7436028	13055516	1.75571	0.162906	Transport	"Solute transport.carrier-mediated transport.anion channel / anion:proton antiporter (CLC)"	63.568				Cell membrane	TMD	TM
A0A804QIE1;A0A804QJT3;B6U1M5;A0A804QLE4;A0A804QKR4;A0A804PL39;A0A804MS78	7	6	A0A804QIE1	tr|A0A804QIE1|A0A804QIE1_MAIZE EF-hand domain-containing protein OS=Zea mays OX=4577 GN=100285177 PE=4 SV=1;tr|A0A804QJT3|A0A804QJT3_MAIZE Uncharacterized protein OS=Zea mays OX=4577 GN=100285177 PE=4 SV=1;tr|B6U1M5|B6U1M5_MAIZE Calcium ion binding protein	EF-hand domain-containing protein		TRANSMEM 59..83; /note="Helical"; /evidence="ECO:0000256|SAM:Phobius"; TRANSMEM 95..116; /note="Helical"; /evidence="ECO:0000256|SAM:Phobius"; TRANSMEM 136..163; /note="Helical"; /evidence="ECO:0000256|SAM:Phobius"; TRANSMEM 227..249; /note="Helical"; /evidence="ECO:0000256|SAM:Phobius"	121600000	38455000	22704	31382000	22704	22704	35648000	22704	22704	22704	22704	32816000	41104000	22704	22704	22704	22704	105621224	74033520	0.700934	0.449736	Transport	"Solute transport.carrier-mediated transport.CDF superfamily.CaCA family.cation exchanger (NCL/EF-CAX)"	46.747				Cell membrane, Lysosome/Vacuole	Signal peptide, Transmembrane domain	TM
A0A804MXZ4	1	8	A0A804MXZ4	tr|A0A804MXZ4|A0A804MXZ4_MAIZE Uncharacterized protein OS=Zea mays OX=4577 PE=4 SV=1	EF-hand domain-containing protein	Cell membrane {ECO:0000256|ARBA:ARBA00004651}; Multi-pass membrane protein {ECO:0000256|ARBA:ARBA00004651}.	TRANSMEM 67..90; /note="Helical"; /evidence="ECO:0000256|SAM:Phobius"; TRANSMEM 102..123; /note="Helical"; /evidence="ECO:0000256|SAM:Phobius"; TRANSMEM 143..170; /note="Helical"; /evidence="ECO:0000256|SAM:Phobius"; TRANSMEM 205..222; /note="Helical"; /evidence="ECO:0000256|SAM:Phobius"; TRANSMEM 234..256; /note="Helical"; /evidence="ECO:0000256|SAM:Phobius"; TRANSMEM 418..437; /note="Helical"; …	90363000	23467000	22704	16014000	22704	22704	22704	14318000	22704	22704	22704	16806000	24337000	22704	22704	22704	16373000	53935224	57606816	1.06807	0.329551	Transport	"Solute transport.carrier-mediated transport.CDF superfamily.CaCA family.cation exchanger (NCL/EF-CAX)"	63				Cell membrane, Lysosome/Vacuole	Signal Petide, TMD	TM
B6U6U2;A0A804LMQ3	2	12	B6U6U2	tr|B6U6U2|B6U6U2_MAIZE Hexose transporter OS=Zea mays OX=4577 GN=100285573 PE=2 SV=1;tr|A0A804LMQ3|A0A804LMQ3_MAIZE MFS domain-containing protein OS=Zea mays OX=4577 GN=100285573 PE=4 SV=1	Hexose transporter		TRANSMEM 43..63; /note="Helical"; /evidence="ECO:0000256|SAM:Phobius"; TRANSMEM 75..94; /note="Helical"; /evidence="ECO:0000256|SAM:Phobius"; TRANSMEM 100..121; /note="Helical"; /evidence="ECO:0000256|SAM:Phobius"; TRANSMEM 142..159; /note="Helical"; /evidence="ECO:0000256|SAM:Phobius"; TRANSMEM 165..185; /note="Helical"; /evidence="ECO:0000256|SAM:Phobius"; TRANSMEM 563..584; /note="Helical"; /e…	149420000	46939000	5835900	7218300	22704	5902400	15945000	2926300	22704	22704	22704	9996900	9853000	16672000	22704	3537600	22704	84835012	40127612	0.473008	0.276964	Transport	"Solute transport.carrier-mediated transport.MFS superfamily.SP family.monosaccharide transporter (AZT)"	79.547				Cell membrane	TMD	TM
P12857;P04709	2	3	P12857	sp|P12857|ADT2_MAIZE ADP,ATP carrier protein 2, mitochondrial OS=Zea mays OX=4577 GN=ANT2 PE=2 SV=2;sp|P04709|ADT1_MAIZE ADP,ATP carrier protein 1, mitochondrial OS=Zea mays OX=4577 GN=ANT1 PE=2 SV=3	ADP,ATP carrier protein 2, mitochondrial (ADP/ATP translocase 2) (Adenine nucleotide translocator 2) (ANT 2)		TRANSMEM 87..114; /note="Helical; Name=1"; /evidence="ECO:0000250|UniProtKB:P18239"; TRANSMEM 155..179; /note="Helical; Name=2"; /evidence="ECO:0000250|UniProtKB:P18239"; TRANSMEM 188..208; /note="Helical; Name=3"; /evidence="ECO:0000250|UniProtKB:P18239"; TRANSMEM 258..279; /note="Helical; Name=4"; /evidence="ECO:0000250|UniProtKB:P18239"; TRANSMEM 293..313; /note="Helical; Name=5"; /evidence="E…	195860000	115770000	22704	50473000	22704	22704	78270000	22704	22704	22704	22704	86989000	53245000	39811000	22704	22704	22704	244649224	180135816	0.736302	0.472079	Transport	"Solute transport.carrier-mediated transport.solute transporter (MTCC)"	42.332				Mitochondrion	TMD	TM
Q9AR14	1	3	Q9AR14	sp|Q9AR14|PIP15_MAIZE Aquaporin PIP1-5 OS=Zea mays OX=4577 GN=PIP1-5 PE=2 SV=1	Aquaporin PIP1-5 (Plasma membrane intrinsic protein 1-5) (ZmPIP1-5) (ZmPIP1-5b) (ZmPIP1;5)	Cell membrane {ECO:0000250}; Multi-pass membrane protein {ECO:0000250}.	TRANSMEM 57..77; /note="Helical; Name=1"; /evidence="ECO:0000255"; TRANSMEM 92..114; /note="Helical; Name=2"; /evidence="ECO:0000255"; TRANSMEM 135..155; /note="Helical; Name=3"; /evidence="ECO:0000255"; TRANSMEM 177..197; /note="Helical; Name=4"; /evidence="ECO:0000255"; TRANSMEM 211..231; /note="Helical; Name=5"; /evidence="ECO:0000255"; TRANSMEM 259..279; /note="Helical; Name=6"; /evidence="EC…	118800000	22704	22704	22704	22704	22704	158470000	22704	22704	22704	170410000	22704	22704	22704	215510000	22704	22704	158651632	386033520	2.43321	0.165489	Transport	"Solute transport.channels.MIP family.plasma membrane intrinsic protein (PIP)"	30.724				Cell membrane	TMD	TM
Q9ATM7	1	2	Q9ATM7	sp|Q9ATM7|PIP23_MAIZE Aquaporin PIP2-3 OS=Zea mays OX=4577 GN=PIP2-3 PE=2 SV=1	Aquaporin PIP2-3 (Plasma membrane intrinsic protein 2-3) (ZmPIP2-3) (ZmPIP2;3)	Cell membrane {ECO:0000250}; Multi-pass membrane protein {ECO:0000250}.	TRANSMEM 43..63; /note="Helical; Name=1"; /evidence="ECO:0000255"; TRANSMEM 80..100; /note="Helical; Name=2"; /evidence="ECO:0000255"; TRANSMEM 131..151; /note="Helical; Name=3"; /evidence="ECO:0000255"; TRANSMEM 173..193; /note="Helical; Name=4"; /evidence="ECO:0000255"; TRANSMEM 207..227; /note="Helical; Name=5"; /evidence="ECO:0000255"; TRANSMEM 255..275; /note="Helical; Name=6"; /evidence="EC…	13939000	2795100	22704	3553800	22704	22704	22704	22704	22704	22704	22704	2814600	3497200	22704	22704	22704	22704	6507828	6425320	0.987322	0.39778	Transport	"Solute transport.channels.MIP family.plasma membrane intrinsic protein (PIP)"	30.42				Cell membrane	TMD	TM
Q9ATM6	1	2	Q9ATM6	sp|Q9ATM6|PIP24_MAIZE Aquaporin PIP2-4 OS=Zea mays OX=4577 GN=PIP2-4 PE=1 SV=1	Aquaporin PIP2-4 (Plasma membrane intrinsic protein 2-4) (ZmPIP2-4) (ZmPIP2;4)	Cell membrane {ECO:0000250}; Multi-pass membrane protein {ECO:0000250}.	TRANSMEM 42..62; /note="Helical; Name=1"; /evidence="ECO:0000255"; TRANSMEM 79..99; /note="Helical; Name=2"; /evidence="ECO:0000255"; TRANSMEM 130..150; /note="Helical; Name=3"; /evidence="ECO:0000255"; TRANSMEM 172..192; /note="Helical; Name=4"; /evidence="ECO:0000255"; TRANSMEM 206..226; /note="Helical; Name=5"; /evidence="ECO:0000255"; TRANSMEM 254..274; /note="Helical; Name=6"; /evidence="ECO…	128940000	29636000	22704	43674000	56254000	22704	22704	22704	22704	22704	22704	45251000	73622000	22704	22704	22704	22704	129700224	118986520	0.917396	0.423411	Transport	"Solute transport.channels.MIP family.plasma membrane intrinsic protein (PIP)"	30.322				Cell membrane	TMD	TM
Q9XF58	1	3	Q9XF58	sp|Q9XF58|PIP25_MAIZE Aquaporin PIP2-5 OS=Zea mays OX=4577 GN=PIP2-5 PE=1 SV=1	Aquaporin PIP2-5 (Plasma membrane intrinsic protein 2-5) (ZmPIP2-5) (ZmPIP2;5) (ZmPIP2a)	Cell membrane {ECO:0000269|PubMed:14671024}; Multi-pass membrane protein {ECO:0000269|PubMed:14671024}.	TRANSMEM 38..58; /note="Helical; Name=1"; /evidence="ECO:0000255"; TRANSMEM 75..95; /note="Helical; Name=2"; /evidence="ECO:0000255"; TRANSMEM 126..146; /note="Helical; Name=3"; /evidence="ECO:0000255"; TRANSMEM 168..188; /note="Helical; Name=4"; /evidence="ECO:0000255"; TRANSMEM 202..222; /note="Helical; Name=5"; /evidence="ECO:0000255"; TRANSMEM 250..270; /note="Helical; Name=6"; /evidence="ECO…	173460000	38172000	22704	86894000	22704	22704	97408000	22704	22704	22704	22704	105740000	56225000	22704	22704	22704	22704	222610224	162078520	0.728082	0.470085	Transport	"Solute transport.channels.MIP family.plasma membrane intrinsic protein (PIP)"	29.835				Cell membrane	TMD	TM
A0A804QA41;Q84RL7;A0A804Q809	3	2	A0A804QA41	tr|A0A804QA41|A0A804QA41_MAIZE Uncharacterized protein OS=Zea mays OX=4577 GN=541888 PE=3 SV=1;sp|Q84RL7|PIP21_MAIZE Aquaporin PIP2-1 OS=Zea mays OX=4577 GN=PIP2-1 PE=1 SV=2;tr|A0A804Q809|A0A804Q809_MAIZE Uncharacterized protein OS=Zea mays OX=4577 GN=5418	Aquaporin PIP2-1		TRANSMEM 44..65; /note="Helical"; /evidence="ECO:0000256|SAM:Phobius"; TRANSMEM 77..101; /note="Helical"; /evidence="ECO:0000256|SAM:Phobius"; TRANSMEM 113..132; /note="Helical"; /evidence="ECO:0000256|SAM:Phobius"; TRANSMEM 152..172; /note="Helical"; /evidence="ECO:0000256|SAM:Phobius"; TRANSMEM 199..220; /note="Helical"; /evidence="ECO:0000256|SAM:Phobius"	324730000	83271000	151230000	107650000	22704	22704	324800000	103530000	22704	22704	22704	136400000	172670000	68185000	22704	22704	22704	770571816	377345816	0.489696	0.257598	Transport	"Solute transport.channels.MIP family.plasma membrane intrinsic protein (PIP)"	24.669				Cell membrane	TMD	TM
Q41870;C0P892;A0A804PM63;Q84RL8;Q9XF59;B4FQW8;Q9AQU5;A0A804PL71;A0A804MC08;A0A804MC07;A0A804MC09	11	4	Q41870	sp|Q41870|PIP11_MAIZE Aquaporin PIP1-1 OS=Zea mays OX=4577 GN=PIP1-1 PE=1 SV=1;tr|C0P892|C0P892_MAIZE Uncharacterized protein OS=Zea mays OX=4577 GN=542434 PE=2 SV=1;tr|A0A804PM63|A0A804PM63_MAIZE Uncharacterized protein OS=Zea mays OX=4577 PE=3 SV=1;tr|Q8	Aquaporin PIP1-1 (Plasma membrane intrinsic protein 1-1) (ZmPIP1-1) (ZmPIP1;1) (ZmPIP1a)		TRANSMEM 57..77; /note="Helical; Name=1"; /evidence="ECO:0000255"; TRANSMEM 92..114; /note="Helical; Name=2"; /evidence="ECO:0000255"; TRANSMEM 134..154; /note="Helical; Name=3"; /evidence="ECO:0000255"; TRANSMEM 176..196; /note="Helical; Name=4"; /evidence="ECO:0000255"; TRANSMEM 210..230; /note="Helical; Name=5"; /evidence="ECO:0000255"; TRANSMEM 258..278; /note="Helical; Name=6"; /evidence="EC…	1.6904e+09	342720000	661850000	848340000	1.8559e+09	376230000	1.8328e+09	61652000	22704	22704	450290000	1.48e+09	621640000	304510000	805370000	1109800000	22704	5.97954e+09	4.77163e+09	0.797994	0.479059	Transport	"Solute transport.channels.MIP family.plasma membrane intrinsic protein (PIP)"	30.885				Cell membrane	TMD	TM
Q9ATL9	1	2	Q9ATL9	sp|Q9ATL9|TIP21_MAIZE Aquaporin TIP2-1 OS=Zea mays OX=4577 GN=TIP2-1 PE=2 SV=1	Aquaporin TIP2-1 (Tonoplast intrinsic protein 2-1) (ZmTIP2-1) (ZmTIP2;1)	Vacuole membrane {ECO:0000250}; Multi-pass membrane protein {ECO:0000250}. Note=Tonoplast.	TRANSMEM 20..40; /note="Helical; Name=1"; /evidence="ECO:0000255"; TRANSMEM 54..74; /note="Helical; Name=2"; /evidence="ECO:0000255"; TRANSMEM 102..122; /note="Helical; Name=3"; /evidence="ECO:0000255"; TRANSMEM 141..161; /note="Helical; Name=4"; /evidence="ECO:0000255"; TRANSMEM 168..188; /note="Helical; Name=5"; /evidence="ECO:0000255"; TRANSMEM 217..237; /note="Helical; Name=6"; /evidence="ECO…	755480000	364290000	244100000	327030000	22704	378750000	326650000	22704	22704	22704	22704	289420000	22704	378390000	22704	22704	22704	1640910816	667923520	0.407044	0.166322	Transport	"Solute transport.channels.MIP family.tonoplast intrinsic protein (TIP)"	24.869				Cell membrane, Lysosome/Vacuole		TM
O64964	1	1	O64964	sp|O64964|TIP11_MAIZE Aquaporin TIP1-1 OS=Zea mays OX=4577 GN=TIP1-1 PE=2 SV=1	Aquaporin TIP1-1 (Tonoplast intrinsic protein 1-1) (ZmTIP1-1) (ZmTIP1;1) (ZmTIP1)	Vacuole membrane {ECO:0000269|PubMed:9701570}; Multi-pass membrane protein {ECO:0000269|PubMed:9701570}. Note=Tonoplast.	TRANSMEM 24..44; /note="Helical; Name=1"; /evidence="ECO:0000255"; TRANSMEM 56..76; /note="Helical; Name=2"; /evidence="ECO:0000255"; TRANSMEM 104..126; /note="Helical; Name=3"; /evidence="ECO:0000255"; TRANSMEM 143..163; /note="Helical; Name=4"; /evidence="ECO:0000255"; TRANSMEM 172..192; /note="Helical; Name=5"; /evidence="ECO:0000255"; TRANSMEM 218..238; /note="Helical; Name=6"; /evidence="ECO…	192950000	90784000	15346000	52623000	19568000	22925000	44492000	22704	22704	22704	22704	63292000	6932000	22704	22704	22704	22704	245806112	70337520	0.28615	0.118544	Transport	"Solute transport.channels.MIP family.tonoplast intrinsic protein (TIP)"	25.821				Cell membrane, Lysosome/Vacuole		TM
Q84RL6	1	2	Q84RL6	sp|Q84RL6|TIP23_MAIZE Aquaporin TIP2-3 OS=Zea mays OX=4577 GN=TIP2-3 PE=2 SV=2	Aquaporin TIP2-3 (Tonoplast intrinsic protein 2-3) (ZmTIP2-3) (ZmTIP2;3)	Cell membrane {ECO:0000250}; Multi-pass membrane protein {ECO:0000250}.	TRANSMEM 20..40; /note="Helical; Name=1"; /evidence="ECO:0000255"; TRANSMEM 54..74; /note="Helical; Name=2"; /evidence="ECO:0000255"; TRANSMEM 97..119; /note="Helical; Name=3"; /evidence="ECO:0000255"; TRANSMEM 141..161; /note="Helical; Name=4"; /evidence="ECO:0000255"; TRANSMEM 168..188; /note="Helical; Name=5"; /evidence="ECO:0000255"; TRANSMEM 217..237; /note="Helical; Name=6"; /evidence="ECO:…	694050000	133250000	270580000	252550000	312100000	277020000	22704	179320000	22704	22704	22704	175350000	152240000	239270000	22704	215260000	22704	1424888112	782188112	0.548947	0.229133	Transport	"Solute transport.channels.MIP family.tonoplast intrinsic protein (TIP)"	25.132				Cell membrane, Lysosome/Vacuole		TM
A0A804LDA0	1	3	A0A804LDA0	tr|A0A804LDA0|A0A804LDA0_MAIZE Uncharacterized protein OS=Zea mays OX=4577 PE=3 SV=1	Mitochondrial outer membrane protein porin 6	Membrane {ECO:0000256|ARBA:ARBA00004370}.		12205000	4747000	22704	22704	22704	22704	22704	22704	22704	22704	22704	1915200	22704	3856800	22704	22704	22704	4928632	5885520	1.19415	0.356123	Transport	"Solute transport.porins.voltage-gated anion channel (VDAC)"	29.624				Cytoplasm		Soluble
Q9SPD7	1	8	Q9SPD7	tr|Q9SPD7|Q9SPD7_MAIZE Outer mitochondrial membrane protein porin OS=Zea mays OX=4577 GN=vdac2 PE=2 SV=1	Outer mitochondrial membrane protein porin (Voltage-dependent anion channel protein 2) (Voltage-dependent anion channel protein2)	Membrane {ECO:0000256|ARBA:ARBA00004370}.		114090000	34129000	22704	5257700	3301400	8648600	7164900	5940000	22704	22704	22704	4227500	4536000	21346000	22704	4539000	22704	64509712	34716612	0.538161	0.324653	Transport	"Solute transport.porins.voltage-gated anion channel (VDAC)"	29.177				Cytoplasm		Peripheral, Soluble
A0A1D6JS28;C4IYM7	2	9	A0A1D6JS28	tr|A0A1D6JS28|A0A1D6JS28_MAIZE Outer mitochondrial membrane protein porin OS=Zea mays OX=4577 GN=ZEAMMB73_Zm00001d028102 PE=3 SV=1;tr|C4IYM7|C4IYM7_MAIZE Mitochondrial outer membrane protein porin 2 OS=Zea mays OX=4577 GN=103639463 PE=2 SV=1	Outer mitochondrial membrane protein porin			56700000	13236000	8672000	8518200	9506500	11399000	7939500	10312000	22704	22704	22704	12999000	7758900	11919000	22704	12103000	22704	69628608	44848012	0.644103	0.315534	Transport	"Solute transport.porins.voltage-gated anion channel (VDAC)"	29.228				Cytoplasm		Peripheral, Soluble
B4FT85	1	10	B4FT85	tr|B4FT85|B4FT85_MAIZE Isochorismate synthase 1 OS=Zea mays OX=4577 PE=2 SV=1	Isochorismate synthase 1	Membrane {ECO:0000256|ARBA:ARBA00004370}.		86771000	27774000	3837700	5559000	4186500	7594600	4896500	6482600	22704	22704	22704	12085000	4594800	8761300	22704	10173000	22704	60376308	35682212	0.590997	0.331151	Transport	"Solute transport.porins.voltage-gated anion channel (VDAC)"	29.47				Cytoplasm		peripheral
B8A1R5;A0A804P7X2	2	3	B8A1R5	tr|B8A1R5|B8A1R5_MAIZE ABC transporter B family member 27 OS=Zea mays OX=4577 GN=100285409 PE=2 SV=1;tr|A0A804P7X2|A0A804P7X2_MAIZE ABC transmembrane type-1 domain-containing protein OS=Zea mays OX=4577 GN=100285409 PE=4 SV=1	ABC transporter B family member 27		TRANSMEM 106..127; /note="Helical"; /evidence="ECO:0000256|SAM:Phobius"; TRANSMEM 206..225; /note="Helical"; /evidence="ECO:0000256|SAM:Phobius"; TRANSMEM 286..314; /note="Helical"; /evidence="ECO:0000256|SAM:Phobius"; TRANSMEM 326..347; /note="Helical"; /evidence="ECO:0000256|SAM:Phobius"	9602000	2501700	22704	22704	22704	22704	22704	22704	22704	22704	22704	3460100	2865000	3010100	22704	22704	22704	2683332	9426016	3.5128	0.0596611	Transport	"Solute transport.primary active transport.ABC superfamily.ABC1 family.subfamily ABCB transporter"	69.917				Lysosome/Vacuole	TMD	TM
A0A804MA96;A0A1D6DZ57	2	17	A0A804MA96	tr|A0A804MA96|A0A804MA96_MAIZE Uncharacterized protein OS=Zea mays OX=4577 GN=103645927 PE=3 SV=1;tr|A0A1D6DZ57|A0A1D6DZ57_MAIZE ABC transporter C family member 2 OS=Zea mays OX=4577 GN=103645927 PE=3 SV=1	ABC-type xenobiotic transporter (EC 7.6.2.2)		TRANSMEM 36..55; /note="Helical"; /evidence="ECO:0000256|SAM:Phobius"; TRANSMEM 75..93; /note="Helical"; /evidence="ECO:0000256|SAM:Phobius"; TRANSMEM 105..124; /note="Helical"; /evidence="ECO:0000256|SAM:Phobius"; TRANSMEM 136..156; /note="Helical"; /evidence="ECO:0000256|SAM:Phobius"; TRANSMEM 168..189; /note="Helical"; /evidence="ECO:0000256|SAM:Phobius"; TRANSMEM 336..357; /note="Helical"; /e…	175130000	97133000	22271000	17823000	22704	12269000	26142000	22350000	22704	22704	22704	40771000	15541000	51068000	22704	24584000	22704	198056112	132032112	0.66664	0.408711	Transport	"Solute transport.primary active transport.ABC superfamily.ABC1 family.subfamily ABCC transporter"	182.38				Cell membrane, Lysosome/Vacuole	TMD	TM
A0A1D6EL09;A0A804MLA7;A0A804MLA9;A0A804UCW5;A0A804UCZ8;A0A1D6HW90;A0A804MLA4	7	5	A0A1D6EL09	tr|A0A1D6EL09|A0A1D6EL09_MAIZE Cadmium/zinc-transporting ATPase HMA2 OS=Zea mays OX=4577 GN=Cd1 PE=3 SV=1;tr|A0A804MLA7|A0A804MLA7_MAIZE HMA domain-containing protein OS=Zea mays OX=4577 PE=3 SV=1;tr|A0A804MLA9|A0A804MLA9_MAIZE Uncharacterized protein OS=Z	Cadmium/zinc-transporting ATPase HMA2 (Heavy metal ATPase 3)		TRANSMEM 113..137; /note="Helical"; /evidence="ECO:0000256|RuleBase:RU362081"; TRANSMEM 149..175; /note="Helical"; /evidence="ECO:0000256|RuleBase:RU362081"; TRANSMEM 329..348; /note="Helical"; /evidence="ECO:0000256|RuleBase:RU362081"; TRANSMEM 360..388; /note="Helical"; /evidence="ECO:0000256|RuleBase:RU362081"; TRANSMEM 672..691; /note="Helical"; /evidence="ECO:0000256|RuleBase:RU362081"; TRAN…	13164000	3035500	22704	22704	22704	22704	22704	22704	22704	22704	22704	3221800	22704	5290000	22704	22704	22704	3217132	8625320	2.68106	0.148055	Transport	"Solute transport.primary active transport.P-type ATPase superfamily.P1 family.P1B-type heavy metal cation-transporting ATPase (HMA)"	92.235				Cell membrane	TMD	TM
A0A804PH46	1	11	A0A804PH46	tr|A0A804PH46|A0A804PH46_MAIZE Uncharacterized protein OS=Zea mays OX=4577 PE=3 SV=1	P-type Cu(+) transporter (EC 7.2.2.8)	Membrane {ECO:0000256|ARBA:ARBA00004141}; Multi-pass membrane protein {ECO:0000256|ARBA:ARBA00004141}.	TRANSMEM 277..297; /note="Helical"; /evidence="ECO:0000256|RuleBase:RU362081"; TRANSMEM 317..336; /note="Helical"; /evidence="ECO:0000256|RuleBase:RU362081"; TRANSMEM 348..369; /note="Helical"; /evidence="ECO:0000256|RuleBase:RU362081"; TRANSMEM 381..399; /note="Helical"; /evidence="ECO:0000256|RuleBase:RU362081"; TRANSMEM 542..561; /note="Helical"; /evidence="ECO:0000256|RuleBase:RU362081"; TRAN…	126980000	42477000	10128000	12682000	22704	14551000	8885400	6595600	22704	22704	22704	30664000	22116000	15403000	22704	6535400	14595000	95387112	89358808	0.936802	0.367547	Transport	"Solute transport.primary active transport.P-type ATPase superfamily.P1 family.P1B-type heavy metal cation-transporting ATPase (HMA)"	105.4				Lysosome/Vacuole
A0A804NYU3;A0A804M175;A0A1D6KEV9;A0A804LFH6;A0A804LFH5;A0A1D6N1X1;A0A804LSY4;K7U845;A0A804LFH4;A0A1D6KEU3;A0A804P0C3;A0A1D6KXS4;A0A1D6N1X0;A0A1D6G4Q8	14	12	A0A804NYU3	tr|A0A804NYU3|A0A804NYU3_MAIZE Calcium-transporting ATPase OS=Zea mays OX=4577 PE=3 SV=1	Calcium-transporting ATPase (EC 7.2.2.10)		TRANSMEM 174..193; /note="Helical"; /evidence="ECO:0000256|RuleBase:RU361146"; TRANSMEM 199..219; /note="Helical"; /evidence="ECO:0000256|RuleBase:RU361146"; TRANSMEM 356..378; /note="Helical"; /evidence="ECO:0000256|RuleBase:RU361146"; TRANSMEM 398..427; /note="Helical"; /evidence="ECO:0000256|RuleBase:RU361146"; TRANSMEM 823..845; /note="Helical"; /evidence="ECO:0000256|RuleBase:RU361146"; TRAN…	223280000	52385000	33461000	24038000	9508100	21503000	25200000	26348000	22704	22704	22704	27919000	21294000	31005000	22704	19003000	22704	192488508	99289112	0.515818	0.185691	Transport	"Solute transport.primary active transport.P-type ATPase superfamily.P2 family.P2B-type calcium cation-transporting ATPase (ACA)"	113.61				Cell membrane, Lysosome/Vacuole
A0A804M912;A0A804M914;A0A804M915;A0A804M913;A0A804M0A0;A0A804M0A6;A0A804M0A1;A0A804M096;A0A804LCX8	9	24	A0A804M912	tr|A0A804M912|A0A804M912_MAIZE Plasma membrane ATPase OS=Zea mays OX=4577 PE=3 SV=1;tr|A0A804M914|A0A804M914_MAIZE Plasma membrane ATPase OS=Zea mays OX=4577 PE=3 SV=1;tr|A0A804M915|A0A804M915_MAIZE Plasma membrane ATPase OS=Zea mays OX=4577 PE=3 SV=1;tr|A	Plasma membrane ATPase (EC 7.1.2.1)		TRANSMEM 61..84; /note="Helical"; /evidence="ECO:0000256|RuleBase:RU362083"; TRANSMEM 96..112; /note="Helical"; /evidence="ECO:0000256|RuleBase:RU362083"; TRANSMEM 239..265; /note="Helical"; /evidence="ECO:0000256|RuleBase:RU362083"; TRANSMEM 277..299; /note="Helical"; /evidence="ECO:0000256|RuleBase:RU362083"; TRANSMEM 645..667; /note="Helical"; /evidence="ECO:0000256|RuleBase:RU362083"; TRANSME…	32823000	16273000	22704	22704	22704	22704	5991200	5476700	22704	22704	22704	22704	22704	22704	22704	22704	22704	27877124	158928	0.00570102	0.0831268	Transport	"Solute transport.primary active transport.P-type ATPase superfamily.P3 family.P3A-type proton-translocating ATPase (AHA)"	104.81				Cell membrane	TMD	TM
A0A1D6MV33;A0A804UJK8;A0A1D6KZT2;A0A804PWF1;A0A804PUQ0;A0A804NWU5;A0A804NWU4;A0A804NWU3;A0A804R2I0;A0A804QX25;A0A1D6JJK6;A0A804LBU3;A0A804Q9E4;P15718	14	19	A0A1D6MV33	tr|A0A1D6MV33|A0A1D6MV33_MAIZE Plasma membrane ATPase OS=Zea mays OX=4577 GN=100502231 PE=3 SV=1	Plasma membrane ATPase (EC 7.1.2.1)		TRANSMEM 65..88; /note="Helical"; /evidence="ECO:0000256|RuleBase:RU362083"; TRANSMEM 100..116; /note="Helical"; /evidence="ECO:0000256|RuleBase:RU362083"; TRANSMEM 243..269; /note="Helical"; /evidence="ECO:0000256|RuleBase:RU362083"; TRANSMEM 281..303; /note="Helical"; /evidence="ECO:0000256|RuleBase:RU362083"; TRANSMEM 649..671; /note="Helical"; /evidence="ECO:0000256|RuleBase:RU362083"; TRANSM…	1.7084e+09	275300000	686360000	364690000	406580000	562150000	374530000	457390000	22704	22704	22704	454580000	668240000	428240000	22704	305740000	22704	3127045408	1856868112	0.593809	0.260815	Transport	"Solute transport.primary active transport.P-type ATPase superfamily.P3 family.P3A-type proton-translocating ATPase (AHA)"	105.47				Cell membrane	TMD	TM
K7TX67	1	25	K7TX67	tr|K7TX67|K7TX67_MAIZE Plasma membrane ATPase OS=Zea mays OX=4577 GN=542052 PE=3 SV=1	Plasma membrane ATPase (EC 7.1.2.1)	Cell membrane {ECO:0000256|RuleBase:RU362083}; Multi-pass membrane protein {ECO:0000256|RuleBase:RU362083}. Membrane {ECO:0000256|ARBA:ARBA00004141}; Multi-pass membrane protein {ECO:0000256|ARBA:ARBA00004141}.	TRANSMEM 239..265; /note="Helical"; /evidence="ECO:0000256|RuleBase:RU362083"; TRANSMEM 277..299; /note="Helical"; /evidence="ECO:0000256|RuleBase:RU362083"; TRANSMEM 645..667; /note="Helical"; /evidence="ECO:0000256|RuleBase:RU362083"; TRANSMEM 673..690; /note="Helical"; /evidence="ECO:0000256|RuleBase:RU362083"; TRANSMEM 710..731; /note="Helical"; /evidence="ECO:0000256|RuleBase:RU362083"; TRAN…	1146000000	111140000	155490000	204760000	159440000	193840000	154620000	116460000	60129000	115640000	22704	168960000	201640000	63499000	11723000	120880000	54105000	1271519000	620829704	0.488258	0.0546382	Transport	"Solute transport.primary active transport.P-type ATPase superfamily.P3 family.P3A-type proton-translocating ATPase (AHA)"	104.9				Cell membrane	TMD	TM
B8A390;A0A804PXB2;A0A804R0D4;K7URL6;K7VRI2;C0PDM0;A0A804UIR4;A0A1D6NTY2;A0A1D6P3W8;A0A1D6LY85;A0A804PGM7;A0A1D6LY83;A0A1D6LZ61;A0A1D6H2R4;A0A1D6FI91;A0A804LWZ6;A0A804MGW2;A0A804MNF5;A0A804N520;A0A804QH44;A0A1D6MVY9;A0A1D6KFL2;A0A804UL79;A0MWC0	24	8	B8A390	tr|B8A390|B8A390_MAIZE H(+)-exporting diphosphatase OS=Zea mays OX=4577 GN=100280334 PE=2 SV=1;tr|A0A804PXB2|A0A804PXB2_MAIZE H(+)-exporting diphosphatase OS=Zea mays OX=4577 GN=101027208 PE=3 SV=1;tr|A0A804R0D4|A0A804R0D4_MAIZE H(+)-exporting diphosphatas	H(+)-exporting diphosphatase (EC 7.1.3.1)		TRANSMEM 14..34; /note="Helical"; /evidence="ECO:0000256|SAM:Phobius"; TRANSMEM 100..119; /note="Helical"; /evidence="ECO:0000256|SAM:Phobius"; TRANSMEM 139..166; /note="Helical"; /evidence="ECO:0000256|SAM:Phobius"; TRANSMEM 187..214; /note="Helical"; /evidence="ECO:0000256|SAM:Phobius"; TRANSMEM 329..350; /note="Helical"; /evidence="ECO:0000256|SAM:Phobius"; TRANSMEM 370..393; /note="Helical"; …	208480000	32716000	21706000	19987000	27848000	17050000	19301000	11303000	22704	22704	22704	50942000	23658000	21668000	22704	27714000	22704	149956408	124050112	0.827241	0.44571	Transport	"Solute transport.primary active transport.VHP PPase family.proton-translocating pyrophosphatase (VHP1)"	80.694				Cell membrane, Lysosome/Vacuole	TMD	TM
A0A1D6PER2	1	15	A0A1D6PER2	tr|A0A1D6PER2|A0A1D6PER2_MAIZE V-type proton ATPase subunit a OS=Zea mays OX=4577 GN=ZEAMMB73_Zm00001d047910 PE=3 SV=1	V-type proton ATPase subunit a	Membrane {ECO:0000256|ARBA:ARBA00004141}; Multi-pass membrane protein {ECO:0000256|ARBA:ARBA00004141}.	TRANSMEM 421..445; /note="Helical"; /evidence="ECO:0000256|RuleBase:RU361189"; TRANSMEM 466..483; /note="Helical"; /evidence="ECO:0000256|RuleBase:RU361189"; TRANSMEM 546..564; /note="Helical"; /evidence="ECO:0000256|RuleBase:RU361189"; TRANSMEM 576..599; /note="Helical"; /evidence="ECO:0000256|RuleBase:RU361189"; TRANSMEM 635..653; /note="Helical"; /evidence="ECO:0000256|RuleBase:RU361189"; TRAN…	851880000	244490000	30917000	182740000	48591000	86875000	74770000	174270000	11399000	22704	22704	109850000	62922000	55135000	22704	63167000	30124000	854074704	321243408	0.37613	0.0927826	Transport	"Solute transport.primary active transport.V-type ATPase complex.membrane V0 subcomplex.subunit a"	92.64				Endoplasmic reticulum, Lysosome/Vacuole	TMD	TM
A0A1D6JW69	1	13	A0A1D6JW69	tr|A0A1D6JW69|A0A1D6JW69_MAIZE V-type proton ATPase subunit a OS=Zea mays OX=4577 GN=100381766 PE=3 SV=1	V-type proton ATPase subunit a	Membrane {ECO:0000256|ARBA:ARBA00004141}; Multi-pass membrane protein {ECO:0000256|ARBA:ARBA00004141}.	TRANSMEM 423..447; /note="Helical"; /evidence="ECO:0000256|RuleBase:RU361189"; TRANSMEM 468..485; /note="Helical"; /evidence="ECO:0000256|RuleBase:RU361189"; TRANSMEM 548..566; /note="Helical"; /evidence="ECO:0000256|RuleBase:RU361189"; TRANSMEM 578..601; /note="Helical"; /evidence="ECO:0000256|RuleBase:RU361189"; TRANSMEM 637..655; /note="Helical"; /evidence="ECO:0000256|RuleBase:RU361189"; TRAN…	275110000	40592000	59263000	64264000	33299000	45633000	36308000	13043000	51917000	22704	13952000	62266000	65623000	45230000	53423000	39242000	36521000	344341704	316257000	0.918439	0.247047	Transport	"Solute transport.primary active transport.V-type ATPase complex.membrane V0 subcomplex.subunit a"	92.976				Endoplasmic reticulum, Lysosome/Vacuole	TMD	TM
C4J6R6	1	5	C4J6R6	tr|C4J6R6|C4J6R6_MAIZE V-type proton ATPase subunit OS=Zea mays OX=4577 GN=ZEAMMB73_Zm00001d044315 PE=2 SV=1	V-type proton ATPase subunit			121890000	24111000	18714000	15201000	19209000	22704	11974000	13073000	22704	22704	22704	23909000	12987000	20371000	22704	8802200	16620000	102350112	82734608	0.808349	0.462719	Transport	"Solute transport.primary active transport.V-type ATPase complex.membrane V0 subcomplex.subunit d"	40.743				Cytoplasm, Lysosome/Vacuole	Nuclear export signal	peripheral, soluble
C0PHC0	1	43	C0PHC0	tr|C0PHC0|C0PHC0_MAIZE V-type proton ATPase catalytic subunit A OS=Zea mays OX=4577 GN=542327 PE=2 SV=1	V-type proton ATPase catalytic subunit A (EC 7.1.2.2) (V-ATPase 69 kDa subunit) (Vacuolar proton pump subunit alpha)			7.7539e+09	1121600000	530890000	642240000	680380000	517590000	558830000	390400000	281950000	98223000	121540000	909110000	647030000	835190000	306830000	855570000	198850000	4822103000	3874120000	0.803409	0.455595	Transport	"Solute transport.primary active transport.V-type ATPase complex.peripheral V1 subcomplex.subunit A"	68.446				Cytoplasm	Nuclear localization signal, Nuclear export signal	peripheral, soluble
B6UHI4;A0A804R4K2	2	26	B6UHI4	tr|B6UHI4|B6UHI4_MAIZE Vacuolar proton pump subunit B OS=Zea mays OX=4577 GN=100286306 PE=2 SV=1;tr|A0A804R4K2|A0A804R4K2_MAIZE Vacuolar proton pump subunit B OS=Zea mays OX=4577 GN=100286306 PE=3 SV=1	Vacuolar proton pump subunit B (V-ATPase subunit B) (Vacuolar proton pump subunit B)			8835000000	1.8339e+09	221340000	1233100000	239760000	459640000	782970000	1155000000	213700000	371470000	170520000	960350000	1171400000	634520000	76722000	342040000	562750000	6.51088e+09	3918302000	0.601808	0.265947	Transport	"Solute transport.primary active transport.V-type ATPase complex.peripheral V1 subcomplex.subunit B"	54.088				Cytoplasm		peripheral, soluble
B4FMY6;A0A804Q3A7	2	15	B4FMY6	tr|B4FMY6|B4FMY6_MAIZE V-type proton ATPase subunit C OS=Zea mays OX=4577 GN=100281241 PE=2 SV=1;tr|A0A804Q3A7|A0A804Q3A7_MAIZE V-type proton ATPase subunit C OS=Zea mays OX=4577 GN=100281241 PE=3 SV=1	V-type proton ATPase subunit C			67585000	46341000	22704	22704	22704	22704	3395600	3508000	22704	22704	22704	3185300	22704	7486900	22704	22704	22704	53380824	10785720	0.202052	0.233718	Transport	"Solute transport.primary active transport.V-type ATPase complex.peripheral V1 subcomplex.subunit C"	42.707				Cytoplasm, Lysosome/Vacuole	Nuclear export signal	peripheral, soluble
B4FSJ1	1	16	B4FSJ1	tr|B4FSJ1|B4FSJ1_MAIZE V-type proton ATPase subunit C OS=Zea mays OX=4577 GN=100273246 PE=2 SV=1	V-type proton ATPase subunit C			742800000	264880000	26370000	102530000	22361000	38778000	31762000	35887000	6709800	13828000	9888500	124200000	119200000	40303000	22704	37131000	15438000	543105800	346183204	0.637414	0.381365	Transport	"Solute transport.primary active transport.V-type ATPase complex.peripheral V1 subcomplex.subunit C"	42.663				Cytoplasm, Lysosome/Vacuole	Nuclear export signal	peripheral, soluble
B4FVD6	1	10	B4FVD6	tr|B4FVD6|B4FVD6_MAIZE V-type proton ATPase subunit D OS=Zea mays OX=4577 GN=ZEAMMB73_Zm00001d002105 PE=2 SV=1	V-type proton ATPase subunit D			285900000	139890000	18794000	18431000	24569000	6300200	18483000	13351000	10257000	22704	22704	30209000	32158000	50795000	22704	17277000	22704	250097904	130507112	0.521824	0.305201	Transport	"Solute transport.primary active transport.V-type ATPase complex.peripheral V1 subcomplex.subunit D"	29.13				Cytoplasm		peripheral, soluble
B4FB71	1	8	B4FB71	tr|B4FB71|B4FB71_MAIZE V-type proton ATPase subunit E3 OS=Zea mays OX=4577 GN=100192065 PE=2 SV=1	V-type proton ATPase subunit E3 (Vacuolar ATP synthase subunit E)			31072000	14540000	22704	6759500	22704	22704	11579000	11954000	22704	22704	22704	8569000	22704	8557600	22704	22704	22704	44946020	17240120	0.383574	0.185617	Transport	"Solute transport.primary active transport.V-type ATPase complex.peripheral V1 subcomplex.subunit E"	26.22				Cytoplasm	Nuclear export signal	peripheral, soluble
B4FVD5;A0A804UH99;A0A804UHH2	3	13	B4FVD5	tr|B4FVD5|B4FVD5_MAIZE V-type proton ATPase subunit E3 OS=Zea mays OX=4577 GN=100273417 PE=2 SV=1;tr|A0A804UH99|A0A804UH99_MAIZE Uncharacterized protein OS=Zea mays OX=4577 GN=100273417 PE=3 SV=1;tr|A0A804UHH2|A0A804UHH2_MAIZE Uncharacterized protein OS=Ze	V-type proton ATPase subunit E3			2444200000	708040000	47640000	442440000	96852000	118190000	249680000	284100000	131190000	103060000	22704	294170000	730790000	420900000	126510000	90819000	72837000	2181192000	1736048704	0.795917	0.481164	Transport	"Solute transport.primary active transport.V-type ATPase complex.peripheral V1 subcomplex.subunit E"	26.629				Cytoplasm	Nuclear export signal	peripheral, soluble
A0A1D6ING0;A0A1D6F3W8;B6TEL5;B4FLC0;A0A1D6F3W7	5	6	A0A1D6ING0	tr|A0A1D6ING0|A0A1D6ING0_MAIZE V-type proton ATPase subunit F OS=Zea mays OX=4577 GN=100283102 PE=3 SV=1;tr|A0A1D6F3W8|A0A1D6F3W8_MAIZE V-type proton ATPase subunit F OS=Zea mays OX=4577 GN=100283470 PE=3 SV=1;tr|B6TEL5|B6TEL5_MAIZE V-type proton ATPase su	V-type proton ATPase subunit F			213330000	42430000	19084000	56705000	39344000	11692000	15100000	86274000	22704	22704	22704	24898000	38533000	21089000	22704	16501000	22704	270674408	101089112	0.373471	0.107094	Transport	"Solute transport.primary active transport.V-type ATPase complex.peripheral V1 subcomplex.subunit F"	11.602				Cytoplasm, Nucleus	Nuclear localization signal	peripheral, soluble
B4FPE4	1	7	B4FPE4	tr|B4FPE4|B4FPE4_MAIZE V-type proton ATPase subunit G OS=Zea mays OX=4577 PE=2 SV=1	V-type proton ATPase subunit G			2.0545e+09	848560000	22704	487760000	207030000	22704	1130600000	22704	165080000	22704	22704	30567000	807580000	107640000	22704	22704	260380000	2839120816	1206235112	0.424862	0.228797	Transport	"Solute transport.primary active transport.V-type ATPase complex.peripheral V1 subcomplex.subunit G"	12.235				Cytoplasm		peripheral, soluble
B4FRC2	1	6	B4FRC2	tr|B4FRC2|B4FRC2_MAIZE V-type proton ATPase subunit H OS=Zea mays OX=4577 GN=ZEAMMB73_Zm00001d021721 PE=2 SV=1	V-type proton ATPase subunit H			130910000	31973000	19115000	25279000	20658000	21408000	12977000	36032000	22704	22704	22704	28423000	34020000	23941000	22704	22043000	16571000	167487408	125043408	0.746584	0.455085	Transport	"Solute transport.primary active transport.V-type ATPase complex.peripheral V1 subcomplex.subunit H"	51.554				Cytoplasm, Nucleus	Nuclear export signa	soluble
A0A3L6E5Y7;A0A804MW97;A0A1D6I7S2	3	14	A0A3L6E5Y7	tr|A0A3L6E5Y7|A0A3L6E5Y7_MAIZE Plasma membrane ATPase OS=Zea mays OX=4577 GN=PMA1_0 PE=3 SV=1;tr|A0A804MW97|A0A804MW97_MAIZE Plasma membrane ATPase OS=Zea mays OX=4577 PE=3 SV=1	Plasma membrane ATPase (EC 7.1.2.1)		TRANSMEM 65..88; /note="Helical"; /evidence="ECO:0000256|RuleBase:RU362083"; TRANSMEM 100..116; /note="Helical"; /evidence="ECO:0000256|RuleBase:RU362083"; TRANSMEM 243..269; /note="Helical"; /evidence="ECO:0000256|RuleBase:RU362083"; TRANSMEM 281..308; /note="Helical"; /evidence="ECO:0000256|RuleBase:RU362083"; TRANSMEM 649..671; /note="Helical"; /evidence="ECO:0000256|RuleBase:RU362083"; TRANSM…	40852000	21723000	16757000	10513000	22704	22704	14973000	22704	22704	22897000	22704	16741000	22113000	22704	22704	22704	22704	86953816	38967520	0.44814	0.208719	Transport	nan	105.27				Cell membrane	TMD	TM
A0A804P8M1;C0PHK6;B6SKP8	3	3	A0A804P8M1	tr|A0A804P8M1|A0A804P8M1_MAIZE Uncharacterized protein OS=Zea mays OX=4577 PE=3 SV=1;tr|C0PHK6|C0PHK6_MAIZE Dynamin-related protein 1C OS=Zea mays OX=4577 GN=ZEAMMB73_Zm00001d013426 PE=2 SV=1;tr|B6SKP8|B6SKP8_MAIZE Dynamin-related protein 1C OS=Zea mays OX	Dynamin-related protein 1C			4694900	1407300	22704	1581700	22704	22704	22704	22704	22704	22704	22704	22704	1245000	22704	22704	22704	22704	3147928	1381224	0.438772	0.304225	Transport	"Cell division.cytokinesis.cell-plate formation.phragmoplastin (DRP1)"	67.856		Motor protein		Cytoplasm	Nuclear export signal	Peripheral, soluble
A0A804Q3F6;A0A804QPD6;A0A804UC96	3	4	A0A804Q3F6	tr|A0A804Q3F6|A0A804Q3F6_MAIZE Uncharacterized protein OS=Zea mays OX=4577 PE=3 SV=1;tr|A0A804QPD6|A0A804QPD6_MAIZE Uncharacterized protein OS=Zea mays OX=4577 PE=3 SV=1;tr|A0A804UC96|A0A804UC96_MAIZE Dynamin-type G domain-containing protein OS=Zea mays OX	Dynamin-related protein 5A			8984900	2476300	22704	2063200	22704	22704	22704	2336600	22704	22704	22704	22704	22704	2588700	22704	1951200	22704	7012324	4653420	0.663606	0.421702	Transport	"Cell division.cytokinesis.cell-plate formation.phragmoplastin (DRP1)"	68.761		Motor protein		Cytoplasm	Nuclear export signal	peripheral, soluble
A0A1D6MBX4	1	3	A0A1D6MBX4	tr|A0A1D6MBX4|A0A1D6MBX4_MAIZE Syntaxin-72 OS=Zea mays OX=4577 GN=ZEAMMB73_Zm00001d038931 PE=3 SV=1	Syntaxin-72	Membrane {ECO:0000256|ARBA:ARBA00004167}; Single-pass membrane protein {ECO:0000256|ARBA:ARBA00004167}.	TRANSMEM 251..268; /note="Helical"; /evidence="ECO:0000256|SAM:Phobius"	22394000	3651100	10331000	9814300	9937100	8255700	8532800	7326100	22704	22704	22704	22704	6235400	5098700	22704	7681100	22704	57893508	19106016	0.33002	0.0390126	Cell division	"Cell division.cytokinesis.cell-plate formation.SNARE cell-plate vesicle fusion complex.Qc-SNARE component SYP71"	30.177		Motor protein		Lysosome/Vacuole	TMD	TM
B6TW21;B6TU01	2	2	B6TW21	tr|B6TW21|B6TW21_MAIZE Uncharacterized protein OS=Zea mays OX=4577 GN=100274836 PE=2 SV=1;tr|B6TU01|B6TU01_MAIZE Uncharacterized protein OS=Zea mays OX=4577 GN=100278693 PE=2 SV=1	Uncharacterized protein			26326000	13955000	5464700	3215500	3759600	4624000	22704	3876100	22704	22704	22704	9080300	4654300	8201100	22704	6329000	22704	34963012	28332812	0.810365	0.469863	Cell division	"Cellular respiration.oxidative phosphorylation.NADH dehydrogenase complex.non-core modules.alpha subcomplex.component NDUFA7/B14.5a"	15.42				Mitochondrion	Mitochondrial transit peptide	Soluble
B4FAQ9;A0A1D6MEZ6;A0A804MXI0;A0A804MXI2;A0A804R2N2	5	6	B4FAQ9	tr|B4FAQ9|B4FAQ9_MAIZE DREPP4 protein OS=Zea mays OX=4577 GN=100191938 PE=2 SV=1;tr|A0A1D6MEZ6|A0A1D6MEZ6_MAIZE Plasma membrane-associated cation-binding protein 1 OS=Zea mays OX=4577 GN=100191938 PE=4 SV=1;tr|A0A804MXI0|A0A804MXI0_MAIZE Uncharacterized pr	DREPP4 protein (Plasma membrane-associated cation-binding protein 1)			296140000	29494000	121190000	98520000	132580000	134160000	90515000	22704	22704	22704	22704	87037000	105360000	50367000	22704	112740000	72015000	606527112	427564408	0.704939	0.41033	Cell division	"Multi-process regulation.phosphatidylinositol and inositol phosphate system.phosphatidylinositol 3,5-bisphosphate signalling.phosphoinositide signalling effector (PCaP)"	22.643		Ca-binding		Cytoplasm	Nuclear localization signal	Peripheral, Soluble
B4G1B0;A0A1D6JAY4;B6SMZ7	3	6	B4G1B0	tr|B4G1B0|B4G1B0_MAIZE Remorin OS=Zea mays OX=4577 GN=100304007 PE=2 SV=1	Remorin			576390000	81447000	58088000	254310000	22704	22704	138350000	144500000	29978000	22704	22704	154480000	252880000	44695000	22704	22704	27197000	706741112	479320112	0.678212	0.415506	Unknown/other	"not assigned.annotated"	21.832				Cell membrane		Lipid anchor
A0A804Q0S7;B4FBC9;A0A804PZE8;A0A804PZZ8;A0A804Q1W8;A0A804QQE3	6	14	A0A804Q0S7	tr|A0A804Q0S7|A0A804Q0S7_MAIZE Uncharacterized protein OS=Zea mays OX=4577 GN=100192106 PE=3 SV=1;tr|B4FBC9|B4FBC9_MAIZE Patellin-1 OS=Zea mays OX=4577 GN=100192106 PE=2 SV=1;tr|A0A804PZE8|A0A804PZE8_MAIZE Uncharacterized protein OS=Zea mays OX=4577 GN=100	Patellin-5			198900000	15733000	55481000	80229000	44315000	58747000	68576000	81151000	22704	22704	22704	64375000	68708000	17676000	22704	76795000	22704	404277408	227622112	0.563034	0.239171	Signaling	"not assigned.annotated"	64.431				Cytoplasm		Soluble
A0A804LJK4;P80610;B6TF92;A0A1D6INR0	4	11	A0A804LJK4	tr|A0A804LJK4|A0A804LJK4_MAIZE Uncharacterized protein OS=Zea mays OX=4577 PE=4 SV=1	Hydroxyproline-rich glycoprotein family protein			400870000	152080000	21579000	35818000	15482000	46563000	29570000	24115000	22704	26461000	22704	48992000	63591000	59171000	22704	32691000	22704	351690704	204513112	0.581514	0.309544	Unknown/other	"not assigned.annotated"	36.227				Cytoplasm, Extracellular		Soluble
A0A804NQN6;Q9M584;Q9M583;A0A1D6NKX6	4	10	A0A804NQN6	tr|A0A804NQN6|A0A804NQN6_MAIZE PHB domain-containing protein OS=Zea mays OX=4577 GN=542627 PE=4 SV=1;tr|Q9M584|Q9M584_MAIZE Hypersensitive-induced response protein OS=Zea mays OX=4577 GN=HIR1 PE=2 SV=1	Band 7 domain-containing protein			297940000	65809000	29859000	74286000	39431000	38426000	35892000	56573000	22704	22704	15548000	51638000	84234000	32759000	49947000	30745000	22704	340321408	264893704	0.778363	0.499167	Unknown/other	"not assigned.annotated"	30.093				Cell membrane		Peripheral, Lipid anchor
B4FUK7;A0A804QFE3;A0A1D6IMJ8;A0A804MU63;B4F9U9	5	9	B4FUK7	tr|B4FUK7|B4FUK7_MAIZE Hydroxyproline-rich glycoprotein family protein OS=Zea mays OX=4577 GN=ZEAMMB73_Zm00001d022421 PE=2 SV=1;tr|A0A804QFE3|A0A804QFE3_MAIZE Uncharacterized protein OS=Zea mays OX=4577 PE=4 SV=1;tr|A0A1D6IMJ8|A0A1D6IMJ8_MAIZE Hydroxyproli	Hydroxyproline-rich glycoprotein family protein			787700000	182340000	103780000	206660000	88368000	159450000	118460000	160110000	84359000	22704	51848000	274170000	241010000	133520000	22704	128760000	22704	1103549704	829353408	0.751532	0.462644	Unknown/other	"not assigned.annotated"	37.881				Cytoplasm	Nuclear localization signal	Soluble
C0P4T2;A0A804NA49;A0A804NA50;K7V6Z1	4	9	C0P4T2	tr|C0P4T2|C0P4T2_MAIZE Patellin-1 OS=Zea mays OX=4577 GN=100284590 PE=2 SV=1;tr|A0A804NA49|A0A804NA49_MAIZE Uncharacterized protein OS=Zea mays OX=4577 GN=100284590 PE=3 SV=1;tr|A0A804NA50|A0A804NA50_MAIZE CRAL-TRIO domain-containing protein OS=Zea mays OX	Patellin-1			113680000	4564000	11349000	43898000	18919000	11419000	24044000	47792000	28003000	22704	22704	21677000	19047000	21160000	5680900	11703000	22704	190010704	79313308	0.417415	0.0939032	Unknown/other	"not assigned.annotated"	62.291				Cytoplasma		soluble
A0A804NYG2	1	2	A0A804NYG2	tr|A0A804NYG2|A0A804NYG2_MAIZE Uncharacterized protein OS=Zea mays OX=4577 PE=4 SV=1	Uncharacterized protein		TRANSMEM 501..521; /note="Helical"; /evidence="ECO:0000256|SAM:Phobius"	7442600	3126400	22704	22704	22704	22704	22704	22704	22704	22704	22704	1991000	22704	2929300	22704	22704	22704	3308032	5033820	1.5217	0.27129	Unknown/other	"not assigned.not annotated"	57.648				Cell membrane		TM
B4G1E6;B4F957;A0A804PWP6	3	2	B4G1E6	tr|B4G1E6|B4G1E6_MAIZE Uncharacterized protein OS=Zea mays OX=4577 GN=100191540 PE=2 SV=1;tr|B4F957|B4F957_MAIZE Glycine-rich protein OS=Zea mays OX=4577 GN=100191540 PE=2 SV=1;tr|A0A804PWP6|A0A804PWP6_MAIZE Uncharacterized protein OS=Zea mays OX=4577 GN=1	Glycine-rich protein			2518100	959500	22704	1603200	22704	22704	22704	22704	22704	22704	22704	1310900	22704	22704	22704	22704	22704	2721628	1447124	0.531713	0.365383	Unknown/other	"not assigned.not annotated"	35.898		lipid binding		Cytoplasm, Nucleus	Nuclear localization signal	Soluble
B6TZS3	1	2	B6TZS3	tr|B6TZS3|B6TZS3_MAIZE Uncharacterized protein OS=Zea mays OX=4577 GN=100277773 PE=2 SV=1	Uncharacterized protein		TRANSMEM 104..127; /note="Helical"; /evidence="ECO:0000256|SAM:Phobius"; TRANSMEM 176..194; /note="Helical"; /evidence="ECO:0000256|SAM:Phobius"; TRANSMEM 206..228; /note="Helical"; /evidence="ECO:0000256|SAM:Phobius"; TRANSMEM 234..251; /note="Helical"; /evidence="ECO:0000256|SAM:Phobius"; TRANSMEM 283..303; /note="Helical"; /evidence="ECO:0000256|SAM:Phobius"; TRANSMEM 315..335; /note="Helical"…	82694000	35161000	22704	54203000	22704	22704	58313000	22704	22704	22704	22704	22704	22704	22704	22704	22704	22704	147813224	158928	0.00107519	0.0558715	Unknown/other	"not assigned.not annotated"	63.703	interaction with A0A1D6KIN1 ; A0A1D6PTR0 ; B6TDY2			Cell membrane	TMD	TM
A0A096S320	1	3	A0A096S320	tr|A0A096S320|A0A096S320_MAIZE Uncharacterized protein OS=Zea mays OX=4577 GN=ZEAMMB73_Zm00001d043736 PE=4 SV=1	Uncharacterized protein			30119000	10571000	22704	5511200	22704	22704	9091600	22704	22704	22704	22704	5153600	22704	22704	22704	22704	22704	25310024	5289824	0.209001	0.134626	Unknown/other	"not assigned.not annotated"	30.396				Cell membrane		Lipid anchor
A0A804NH88;A0A804MVT0;A0A804MVT1;B6TTK3;A0A804QBQ7;A0A804N2F9;A0A804LF06	7	2	A0A804NH88	tr|A0A804NH88|A0A804NH88_MAIZE Uncharacterized protein OS=Zea mays OX=4577 PE=4 SV=1;tr|A0A804MVT0|A0A804MVT0_MAIZE Uncharacterized protein OS=Zea mays OX=4577 PE=4 SV=1;tr|A0A804MVT1|A0A804MVT1_MAIZE LEA_2 domain-containing protein OS=Zea mays OX=4577 PE=	Uncharacterized protein			7552000	4599700	22704	22704	22704	22704	1535700	22704	22704	5027100	22704	22704	2657900	4490900	22704	22704	22704	11298724	7262320	0.642756	0.414685	Unknown/other	"not assigned.not annotated"	12.954				Nucleus, Extracellular		Soluble
A0A804UFJ3;A0A1D6MHX2;A0A1D6FFH7;A0A804LW07	4	2	A0A804UFJ3	tr|A0A804UFJ3|A0A804UFJ3_MAIZE Uncharacterized protein OS=Zea mays OX=4577 PE=4 SV=1;tr|A0A1D6MHX2|A0A1D6MHX2_MAIZE Uncharacterized protein OS=Zea mays OX=4577 GN=ZEAMMB73_Zm00001d039522 PE=4 SV=1;tr|A0A1D6FFH7|A0A1D6FFH7_MAIZE Uncharacterized protein OS=Z	Uncharacterized protein			15912000	7672200	22704	3072700	22704	22704	2509400	3391300	22704	22704	22704	22704	3797600	2708100	22704	22704	22704	16759120	6619220	0.394962	0.215458	Unknown/other	"not assigned.not annotated"	110.17				Extracellular	Signal peptide	soluble
A0A1D6NGY8;A0A804NFW1	2	13	A0A1D6NGY8	tr|A0A1D6NGY8|A0A1D6NGY8_MAIZE Myosin heavy chain-like OS=Zea mays OX=4577 GN=ZEAMMB73_Zm00001d044008 PE=4 SV=1;tr|A0A804NFW1|A0A804NFW1_MAIZE NAB domain-containing protein OS=Zea mays OX=4577 PE=4 SV=1	Myosin heavy chain-like			25736000	2639500	22704	3223500	22704	22704	2721400	3331000	22704	22704	22704	2680800	1975800	22704	22704	22704	22704	12028920	4770120	0.396554	0.185226	Unknown/other	"not assigned.not annotated"	194.71				Cytoplasma	Nuclear export signal	soluble
A0A804N5H5;B4FTC9;B6TGJ2	3	2	A0A804N5H5	tr|A0A804N5H5|A0A804N5H5_MAIZE Uncharacterized protein OS=Zea mays OX=4577 PE=4 SV=1;tr|B4FTC9|B4FTC9_MAIZE Uncharacterized protein OS=Zea mays OX=4577 PE=2 SV=1;tr|B6TGJ2|B6TGJ2_MAIZE Translocon-associated protein beta containing protein OS=Zea mays OX=45	Translocon-associated protein beta (TRAPB) family protein			30465000	13478000	22704	9846700	22704	7661100	6320700	22704	22704	22704	22704	11189000	8821900	22704	22704	22704	22704	37420020	20124420	0.537798	0.31335	Unknown/other	"not assigned.not annotated"	14.539				Endoplasmic reticulum	Endoplasmic reticulum	TM
A0A804UB26;A0A1D6NRA8;A0A804PYX5;A0A804QWR6;A0A804QZ99	5	6	A0A804UB26	tr|A0A804UB26|A0A804UB26_MAIZE Dynamin GTPase OS=Zea mays OX=4577 PE=3 SV=1;tr|A0A1D6NRA8|A0A1D6NRA8_MAIZE Dynamin GTPase OS=Zea mays OX=4577 GN=ZEAMMB73_Zm00001d044757 PE=3 SV=1;tr|A0A804PYX5|A0A804PYX5_MAIZE Dynamin GTPase OS=Zea mays OX=4577 PE=3 SV=1;t	dynamin GTPase (EC 3.6.5.5)			11810000	2586100	22704	1669700	22704	22704	22704	22704	22704	22704	22704	22704	1615100	22704	22704	22704	22704	4414728	1751324	0.3967	0.285788	Unknown/other	"Vesicle trafficking.multi-pathway trafficking regulation.clathrin coated vesicle (CCV) machinery.CCV plasma membrane detachment.dynamin (DRP2)"	99.318				Cytoplasma	Nuclear localization signal	soluble
A0A1D6QFP3;A0A1D6IQ41;A0A1D6NPN4;A0A1D6EJC0;A0A1D6QFW6;A0A1D6EJ91;A0A804MKX0;A0A804QCI7;A0A804NE19;A0A804P8X9;A0A804RGR4;A0A804RTA7;A0A804PTF8	13	10	A0A1D6QFP3	tr|A0A1D6QFP3|A0A1D6QFP3_MAIZE Clathrin heavy chain OS=Zea mays OX=4577 GN=103654268 PE=3 SV=1;tr|A0A1D6IQ41|A0A1D6IQ41_MAIZE Clathrin heavy chain OS=Zea mays OX=4577 GN=ZEAMMB73_Zm00001d023218 PE=3 SV=1;tr|A0A1D6NPN4|A0A1D6NPN4_MAIZE Clathrin heavy chain	Clathrin heavy chain			43415000	10296000	22704	3882400	22704	3446100	4717300	22704	22704	22704	22704	5407800	6334100	22704	22704	22704	22704	22455320	11855420	0.527956	0.316443	Unknown/other	"Vesicle trafficking.multi-pathway trafficking regulation.clathrin coated vesicle (CCV) machinery.clathrin triskelion structure.heavy chain"	192.93				Cytoplasm		Peripheral, Soluble
A0A1D6DT47;B4FJF0	2	3	A0A1D6DT47	tr|A0A1D6DT47|A0A1D6DT47_MAIZE Clathrin light chain OS=Zea mays OX=4577 GN=ZEAMMB73_Zm00001d001814 PE=3 SV=1;tr|B4FJF0|B4FJF0_MAIZE Clathrin light chain OS=Zea mays OX=4577 GN=100216721 PE=2 SV=1	Clathrin light chain			24533000	8352500	22704	22704	22704	22704	5853700	22704	22704	22704	22704	22704	22704	11028000	22704	22704	22704	14365128	11164224	0.777175	0.499735	vesicle trafficking	"Vesicle trafficking.multi-pathway trafficking regulation.clathrin coated vesicle (CCV) machinery.clathrin triskelion structure.light chain"	32.386				Cytoplasm		Peripheral, Soluble
B6TBM1	1	7	B6TBM1	tr|B6TBM1|B6TBM1_MAIZE Alpha-soluble NSF attachment protein OS=Zea mays OX=4577 GN=100282813 PE=2 SV=1	Alpha-soluble NSF attachment protein	Membrane {ECO:0000256|ARBA:ARBA00004170, ECO:0000256|RuleBase:RU367013}; Peripheral membrane protein {ECO:0000256|ARBA:ARBA00004170, ECO:0000256|RuleBase:RU367013}.		34145000	3951700	5151400	3000900	6119600	5072700	3684700	3711600	22704	22704	22704	3800400	5470700	3879000	22704	4370700	22704	30738008	17588912	0.57222	0.219909	vesicle trafficking	"Vesicle trafficking.multi-pathway trafficking regulation.target membrane fusion.regulation.regulatory protein (alpha-SNAP/SEC17)"	32.397				Cytoplasm	Nuclear localization signal, Nuclear export signal	Peripheral, Soluble
C0PMU3	1	5	C0PMU3	tr|C0PMU3|C0PMU3_MAIZE Syntaxin-132 OS=Zea mays OX=4577 GN=100384255 PE=2 SV=1	Syntaxin-132	Cell membrane {ECO:0000256|ARBA:ARBA00004521}; Single-pass type IV membrane protein {ECO:0000256|ARBA:ARBA00004521}.	TRANSMEM 281..300; /note="Helical"; /evidence="ECO:0000256|SAM:Phobius"	18301000	2875100	22704	4518300	22704	22704	5002200	4424900	22704	22704	22704	3684700	4751600	22704	22704	22704	22704	16934020	8549820	0.50489	0.279634	vesicle trafficking	"Vesicle trafficking.multi-pathway trafficking regulation.target membrane fusion.SNARE membrane fusion complexes.Qa-type SNARE components.SYP1-group component"	34.801				Cell membrane, Lysosome/Vacuole	TMD	TM
B4FLD1;A0A804NQ77	2	4	B4FLD1	tr|B4FLD1|B4FLD1_MAIZE Syntaxin-51 OS=Zea mays OX=4577 GN=100217094 PE=2 SV=1;tr|A0A804NQ77|A0A804NQ77_MAIZE Uncharacterized protein OS=Zea mays OX=4577 GN=100217094 PE=4 SV=1	Syntaxin-51		TRANSMEM 207..228; /note="Helical"; /evidence="ECO:0000256|SAM:Phobius"	19203000	2730700	22704	2641200	22704	22704	2808900	2873600	22704	22704	22704	2204500	2797800	3495500	22704	22704	22704	11167920	8588616	0.769043	0.492729	vesicle trafficking	"Vesicle trafficking.multi-pathway trafficking regulation.target membrane fusion.SNARE membrane fusion complexes.Qc-type SNARE components.SYP5-group component"	25.921				Cell membrane, Lysosome/Vacuole	TMD	TM
B6TX62;B4FQ28;C0HGG1;B4FE06;C0PN94;B4FIB2;B6TH40;A0A804Q1L9;B4FEN1;B4FJ62;B4F7V4;C0P464;A0A1D6NGC3;A0A1D6LBG1;A0A1D6LBG0;A0A804MTZ9	16	6	B6TX62	tr|B6TX62|B6TX62_MAIZE Ras-related protein RABA1f OS=Zea mays OX=4577 GN=100284756 PE=2 SV=1;tr|B4FQ28|B4FQ28_MAIZE Ras-related protein RABA1f OS=Zea mays OX=4577 GN=100272710 PE=2 SV=1;tr|C0HGG1|C0HGG1_MAIZE Uncharacterized protein OS=Zea mays OX=4577 GN=	Ras-related protein RABA1f (Ras-related protein Rab11B)			41803000	5907300	12954000	10099000	22704	22704	14320000	10668000	22704	22704	22704	15390000	14162000	12615000	22704	18419000	22704	54039116	60654112	1.12241	0.235273	vesicle trafficking	"Vesicle trafficking.multi-pathway trafficking regulation.vesicle tethering.RAB-GTPase activities.A-class RAB GTPase"	24.093				Cell membrane, Lysosome/Vacuole, Golgi apparatus		Lipid anchor
P49103;P49104;A0A804MEV0;A0A804RIU8;A0A804RFR7	5	6	P49103	sp|P49103|RAB2A_MAIZE Ras-related protein Rab-2-A OS=Zea mays OX=4577 GN=RAB2A PE=2 SV=2;sp|P49104|RAB2B_MAIZE Ras-related protein Rab-2-B OS=Zea mays OX=4577 GN=RAB2B PE=2 SV=1;tr|A0A804MEV0|A0A804MEV0_MAIZE Uncharacterized protein OS=Zea mays OX=4577 PE=	Ras-related protein Rab-2-A			84980000	33459000	13526000	13901000	22704	18102000	21127000	16446000	22704	22704	22704	19735000	22487000	16818000	22704	22704	22704	116629112	59130816	0.506999	0.215562	vesicle trafficking	"Vesicle trafficking.multi-pathway trafficking regulation.vesicle tethering.RAB-GTPase activities.B-class RAB GTPase"	22.988				Cytoplasm, Lysosome/Vacuole, Golgi apparatus		Lipid anchor
A0A804QXR4;A0A804QSW8	2	4	A0A804QXR4	tr|A0A804QXR4|A0A804QXR4_MAIZE Uncharacterized protein OS=Zea mays OX=4577 PE=4 SV=1;tr|A0A804QSW8|A0A804QSW8_MAIZE Uncharacterized protein OS=Zea mays OX=4577 PE=4 SV=1	Ras-related protein Rab7			14169000	4197200	22704	3938700	22704	22704	2991100	3305200	22704	22704	22704	22704	3277100	3464000	22704	22704	22704	14545720	6854620	0.471247	0.24742	vesicle trafficking	"Vesicle trafficking.multi-pathway trafficking regulation.vesicle tethering.RAB-GTPase activities.G-class RAB GTPase"	23.17				Lysosome/Vacuole, Golgi apparatus		GPI-anchored
C0PD71;B8A1G8;A0A804Q151;A0A804QRT8;B4F9I6;A0A804UGX8;B6T207	7	7	C0PD71	tr|C0PD71|C0PD71_MAIZE Ras-related protein RABG3f OS=Zea mays OX=4577 GN=100383121 PE=2 SV=1;tr|B8A1G8|B8A1G8_MAIZE Ras-related protein RABG3f OS=Zea mays OX=4577 GN=100272622 PE=2 SV=1;tr|A0A804Q151|A0A804Q151_MAIZE Uncharacterized protein OS=Zea mays OX=	Ras-related protein RABG3f			206420000	80177000	32928000	45623000	21428000	32407000	32114000	31782000	22704	22704	22704	23808000	35072000	51142000	22704	20739000	22704	276504408	130829112	0.473154	0.152619	vesicle trafficking	"Vesicle trafficking.multi-pathway trafficking regulation.vesicle tethering.RAB-GTPase activities.G-class RAB GTPase"	22.982				Lysosome/Vacuole, Golgi apparatus		GPI-anchored
																													vesicle trafficking
																													vesicle trafficking
	gesammt ID	618
	after filter >3 LFQ counts	166

## Sheet: Table 2b DAB Soluble Tp
Protein IDs	Number of proteins	Peptides	major IDs	Fasta headers	Protein names	Subcellular location [CC]	Transmembrane	Intensity	0	1	2	3	4	1_2	2_2	3_2	4_2	1cd	2cd	4cd	0cd_2	1dc_2	2cd_2	4cd_2	S control	S Cd	fold change	t-test	GO Function	mercator	Mol. weight [kDa]		process	Co-factor	DeepLoc	Signal	Topology
K7V6J0	1	5	K7V6J0	tr|K7V6J0|K7V6J0_MAIZE Dirigent protein OS=Zea mays OX=4577 GN=ZEAMMB73_Zm00001d045210 PE=3 SV=1	Dirigent protein	Secreted, extracellular space, apoplast {ECO:0000256|RuleBase:RU363099}.		9851400	2565700	22704	1388000	22704	22704	1325500	22704	22704	22704	22704	22704	22704	22704	22704	22704	22704	5415424	158928	0.0293473	0.0633796	Cell wall	"not assigned.not annotated"	16.554				soluble		soluble
P14641;P14640;B6SPX4;A0A804P8F1	4	4	P14641	sp|P14641|TBA2_MAIZE Tubulin alpha-2 chain OS=Zea mays OX=4577 GN=TUBA2 PE=3 SV=1;sp|P14640|TBA1_MAIZE Tubulin alpha-1 chain OS=Zea mays OX=4577 GN=TUBA1 PE=3 SV=1;tr|B6SPX4|B6SPX4_MAIZE Tubulin alpha chain OS=Zea mays OX=4577 GN=100381303 PE=2 SV=1;tr|A0A	Tubulin alpha-2 chain (EC 3.6.5.-) (Alpha-2-tubulin)			32049000	8870200	22704	22704	22704	22704	22704	22704	22704	22704	22704	9558500	22704	13434000	22704	22704	22704	9051832	23106020	2.55263	0.156537	Cytoskeleton	"Cytoskeleton organisation.microtubular network.alpha-beta-Tubulin heterodimer.component alpha-Tubulin"	49.731				Cytoplasma	Nuclear export signal	soluble
Q41784;A0A804UAN7;C0PH85;A0A804P7J0;A0A804QIU8;Q43697;A0A804M3Z9;Q41783;C0P664	9	5	Q41784	sp|Q41784|TBB7_MAIZE Tubulin beta-7 chain OS=Zea mays OX=4577 GN=TUBB7 PE=2 SV=1;tr|A0A804UAN7|A0A804UAN7_MAIZE Tubulin beta chain OS=Zea mays OX=4577 PE=3 SV=1;tr|C0PH85|C0PH85_MAIZE Tubulin beta chain OS=Zea mays OX=4577 GN=100383576 PE=2 SV=1;tr|A0A804P	Tubulin beta-7 chain (Beta-7-tubulin)			27503000	6357600	22704	3757700	22704	3854000	4266800	4590100	22704	22704	22704	3221700	3507600	4159300	22704	22704	22704	22917016	10979416	0.479094	0.205007	Cytoskeleton	"Cytoskeleton organisation.microtubular network.alpha-beta-Tubulin heterodimer.component beta-Tubulin"	50.094				Cytoplasma	Nuclear export signal	soluble
B4FQW6;Q09054	2	8	B4FQW6	tr|B4FQW6|B4FQW6_MAIZE Glyceraldehyde-3-phosphate dehydrogenase OS=Zea mays OX=4577 GN=542718 PE=2 SV=1;sp|Q09054|G3PC2_MAIZE Glyceraldehyde-3-phosphate dehydrogenase 2, cytosolic OS=Zea mays OX=4577 GN=GAPC2 PE=2 SV=1	Glyceraldehyde-3-phosphate dehydrogenase (EC 1.2.1.-)			122350000	58719000	13335000	21597000	27541000	19826000	18501000	17656000	22704	22704	22704	33201000	20429000	25991000	22704	22704	22704	177220408	79711816	0.449789	0.163856	Enzyme	"Cellular respiration.glycolysis.cytosolic glycolysis.glyceraldehyde 3-phosphate dehydrogenase activities.NAD-dependent glyceraldehyde 3-phosphate dehydrogenase"	31.982				Cytoplasma	Nuclear export signal	soluble
K7VC35;B4FIE9	2	8	K7VC35	tr|K7VC35|K7VC35_MAIZE S-adenosylmethionine synthase OS=Zea mays OX=4577 GN=100282324 PE=3 SV=1;tr|B4FIE9|B4FIE9_MAIZE S-adenosylmethionine synthase OS=Zea mays OX=4577 GN=100194360 PE=2 SV=2	S-adenosylmethionine synthase (EC 2.5.1.6)			26835000	6910200	2530800	2028000	22704	3833200	2641700	2886500	22704	22704	22704	2656200	2438300	3252500	22704	22704	22704	20898512	8437816	0.403752	0.137285	Enzyme	"Coenzyme metabolism.S-adenosyl methionine (SAM) cycle.S-adenosyl methionine synthetase (MAT)"	42.54				Cytoplasma		soluble
P42895;C0HGV5	2	2	P42895	sp|P42895|ENO2_MAIZE Enolase 2 OS=Zea mays OX=4577 GN=ENO2 PE=2 SV=1;tr|C0HGV5|C0HGV5_MAIZE Phosphopyruvate hydratase OS=Zea mays OX=4577 GN=ZEAMMB73_Zm00001d030373 PE=2 SV=1	Enolase 2 (EC 4.2.1.11) (2-phospho-D-glycerate hydro-lyase 2) (2-phosphoglycerate dehydratase 2)			7213800	2169000	22704	2814600	22704	22704	22704	22704	22704	22704	22704	2378000	22704	22704	22704	22704	22704	5142528	2514224	0.488908	0.342379	Enzyme	"Enzyme classification.EC_4 lyases.EC_4.2 carbon-oxygen lyase"	48.162				Cytoplasma	Nuclear export signal	soluble
A0A1D6NVW3;A0A804R0M8;P26301;K7V794;A0A804R0Z7;A0A804QY52;A0A804R3M0;A0A804R2N7;A0A1D6LKN5	9	5	A0A1D6NVW3	tr|A0A1D6NVW3|A0A1D6NVW3_MAIZE Phosphopyruvate hydratase OS=Zea mays OX=4577 GN=ZEAMMB73_Zm00001d045431 PE=3 SV=1;tr|A0A804R0M8|A0A804R0M8_MAIZE Phosphopyruvate hydratase OS=Zea mays OX=4577 PE=3 SV=1;sp|P26301|ENO1_MAIZE Enolase 1 OS=Zea mays OX=4577 GN=E	phosphopyruvate hydratase (EC 4.2.1.11)			22444000	4292600	22704	6064600	22704	3199000	5236300	5750100	22704	22704	22704	3436500	4212500	4519800	22704	22704	22704	24633416	12259616	0.497682	0.222901	Enzyme	"Enzyme classification.EC_4 lyases.EC_4.2 carbon-oxygen lyase"	47.107				Cytoplasma	Nuclear export signal	soluble
P38559;A0A804LGC0;A0A804RD59;K7W1Q7;P38563;B4FR61;A0A804R671;A0A804R9F9	8	4	P38559	sp|P38559|GLNA1_MAIZE Glutamine synthetase root isozyme 1 OS=Zea mays OX=4577 GN=GLN6 PE=2 SV=1;tr|A0A804LGC0|A0A804LGC0_MAIZE Glutamine synthetase OS=Zea mays OX=4577 GN=542520 PE=4 SV=1;tr|A0A804RD59|A0A804RD59_MAIZE Glutamine synthetase OS=Zea mays OX=4	Glutamine synthetase root isozyme 1 (EC 6.3.1.2) (GS122) (Glutamate--ammonia ligase)			43577000	4130600	22704	15080000	22704	14899000	12511000	22704	22704	22704	22704	8471700	11908000	22704	22704	22704	22704	46734120	20493220	0.438507	0.239354	Enzyme	"Nutrient uptake.nitrogen assimilation.ammonium assimilation.glutamine synthetase activities.cytosolic glutamine synthetase (GLN1)"	39.25				Cytoplasma	Nuclear export signal	soluble
B4FFH8;K7UH13;A0A804NTK3;A0A804MDG4;A0A1D6E5Z5	5	5	B4FFH8	tr|B4FFH8|B4FFH8_MAIZE Adenosine kinase OS=Zea mays OX=4577 GN=ZEAMMB73_Zm00001d017271 PE=2 SV=1;tr|K7UH13|K7UH13_MAIZE Adenosine kinase OS=Zea mays OX=4577 GN=ZEAMMB73_Zm00001d051157 PE=3 SV=1	Adenosine kinase (AK) (EC 2.7.1.20) (Adenosine 5'-phosphotransferase)			9745700	1850200	22704	3472900	22704	22704	3281800	22704	22704	22704	22704	2168100	22704	22704	22704	22704	22704	8741124	2304324	0.263619	0.161828	Nucleic acid interaction	"Nucleotide metabolism.purines.salvage pathway.adenosine kinase (ADK)"	37.106			Mg2+	Cytoplasma	Nuclear export signal	soluble
B6SHW9;P27923;B6TSG5;B6SIL9;A0A804QM13;A0A804LGQ4;A0A804R419;A0A804QEZ7;A0A804QPR4;A0A1D6LQK5	10	4	B6SHW9	tr|B6SHW9|B6SHW9_MAIZE Ubiquitin fusion protein OS=Zea mays OX=4577 GN=103647262 PE=2 SV=1;sp|P27923|RS27A_MAIZE Ubiquitin-40S ribosomal protein S27a OS=Zea mays OX=4577 GN=UBF9 PE=2 SV=2;tr|B6TSG5|B6TSG5_MAIZE 40S ribosomal protein S27a OS=Zea mays OX=457	Ubiquitin fusion protein (Ubiquitin-60S ribosomal protein L40-1)			204960000	67608000	22543000	35415000	57739000	22704	22577000	26186000	22704	22704	22704	13797000	16097000	55575000	22704	22704	22704	232136112	85559816	0.368576	0.130024	Protein Biosynthesis	"Protein biosynthesis.ribosome biogenesis.large ribosomal subunit (LSU).LSU proteome.component eL40"	14.758				Cytoplasm, Nucleus		soluble
A0A804MJY2;A0A804MJX8;A0A096RRR4;A0A804MG65;B4FFZ6;B4FBM9;C0P5V7	7	2	A0A804MJY2	tr|A0A804MJY2|A0A804MJY2_MAIZE Uncharacterized protein OS=Zea mays OX=4577 GN=103647029 PE=3 SV=1;tr|A0A804MJX8|A0A804MJX8_MAIZE Uncharacterized protein OS=Zea mays OX=4577 GN=103647029 PE=3 SV=1;tr|A0A096RRR4|A0A096RRR4_MAIZE 60S ribosomal protein L3-1 OS	60S ribosomal protein L3			6689900	2398100	3413600	1690600	22704	22704	2753700	22704	22704	22704	22704	2036000	22704	22704	22704	22704	22704	10369520	2172224	0.209482	0.0887406	Protein Biosynthesis	"Protein biosynthesis.ribosome biogenesis.large ribosomal subunit (LSU).LSU proteome.component uL3"	39.76				Cytoplasma		soluble
A0A804R3K8;B4FP25;B4FD90;A0A804LLX3;A0A804R6J0	5	2	A0A804R3K8	tr|A0A804R3K8|A0A804R3K8_MAIZE Uncharacterized protein OS=Zea mays OX=4577 GN=103639054 PE=3 SV=1;tr|B4FP25|B4FP25_MAIZE 40S ribosomal protein S19 OS=Zea mays OX=4577 GN=103639054 PE=2 SV=1;tr|B4FD90|B4FD90_MAIZE 40S ribosomal protein S19 OS=Zea mays OX=45	40S ribosomal protein S19			8958700	22704	5810500	6376400	22704	22704	22704	22704	22704	22704	22704	4244300	22704	22704	22704	22704	22704	12345828	4380524	0.354818	0.263331	Protein Biosynthesis	"Protein biosynthesis.ribosome biogenesis.small ribosomal subunit (SSU).SSU proteome.component eS19"	14.915				Cytoplasm, Nucleus	Nuclear localization signal	soluble
Q08069;C0PCV2;B4FGG1;A0A804LW73;A0A804M721;A0A804M722;A0A804P3D7;A0A804NSS0;A0A804N556;A0A804LQ96;A0A804P3D8;A0A804M720;A0A804N9J5;A0A804N0N0;A0A804PMU1;A0A804N1A5;A0A804QWL1;A0A804NEQ1;A0A804NPI2	19	4	Q08069	sp|Q08069|RS8_MAIZE 40S ribosomal protein S8 OS=Zea mays OX=4577 GN=RPS8 PE=2 SV=2;tr|C0PCV2|C0PCV2_MAIZE 40S ribosomal protein S8 OS=Zea mays OX=4577 GN=103654828 PE=2 SV=1;tr|B4FGG1|B4FGG1_MAIZE 40S ribosomal protein S8 OS=Zea mays OX=4577 GN=100193830 P	Small ribosomal subunit protein eS8 (40S ribosomal protein S8)			17162000	1621000	5297100	5542400	22704	22704	4844500	4440300	22704	22704	22704	4384200	4406700	22704	22704	22704	22704	21836116	8904420	0.407784	0.175567	Protein Biosynthesis	"Protein biosynthesis.ribosome biogenesis.small ribosomal subunit (SSU).SSU proteome.component eS8"	25.056				Cytoplasm, Nucleus	Nuclear localization signal	soluble
B6T7G7;A0A804R6F0;A0A804R0N5;A0A804R3H4;A0A804UAX0	5	5	B6T7G7	tr|B6T7G7|B6T7G7_MAIZE Elongation factor 1-gamma 3 OS=Zea mays OX=4577 GN=100282446 PE=2 SV=1;tr|A0A804R6F0|A0A804R6F0_MAIZE Uncharacterized protein OS=Zea mays OX=4577 GN=100282446 PE=3 SV=1;tr|A0A804R0N5|A0A804R0N5_MAIZE Uncharacterized protein OS=Zea ma	Elongation factor 1-gamma 3			17710000	8120000	22704	22704	22704	22704	22704	22704	22704	22704	22704	6945500	7368000	6704400	22704	22704	22704	8301632	21108716	2.54272	0.10669	Protein Biosynthesis	"Protein biosynthesis.translation elongation.eEF1 aminoacyl-tRNA binding factor activity.eEF1B eEF1A-GDP-recycling complex.component eEF1B-gamma"	47.267				Cytoplasma	Nuclear export signal	soluble
A0A1D6LSP5;A0A804PV67;A0A804PVU6;A0A804PXR7;K7UQT7	5	6	A0A1D6LSP5	tr|A0A1D6LSP5|A0A1D6LSP5_MAIZE Elongation factor gamma1 OS=Zea mays OX=4577 GN=ZEAMMB73_Zm00001d036959 PE=3 SV=1;tr|A0A804PV67|A0A804PV67_MAIZE Uncharacterized protein OS=Zea mays OX=4577 PE=3 SV=1;tr|A0A804PVU6|A0A804PVU6_MAIZE Uncharacterized protein OS=	Elongation factor gamma1			21956000	8335500	22704	4077300	22704	22704	4393500	22704	22704	22704	22704	22704	2916800	4819500	22704	22704	22704	16942524	7849820	0.463321	0.28708	Protein Biosynthesis	"Protein biosynthesis.translation elongation.eEF1 aminoacyl-tRNA binding factor activity.eEF1B eEF1A-GDP-recycling complex.component eEF1B-gamma"	43.457				Cytoplasma	Nuclear export signal	soluble
P80639;A0A804QG49;A0A804QEL1	3	3	P80639	sp|P80639|IF5A_MAIZE Eukaryotic translation initiation factor 5A OS=Zea mays OX=4577 GN=TIF5A PE=1 SV=2;tr|A0A804QG49|A0A804QG49_MAIZE Eukaryotic translation initiation factor 5A OS=Zea mays OX=4577 GN=542537 PE=3 SV=1;tr|A0A804QEL1|A0A804QEL1_MAIZE Eukary	Eukaryotic translation initiation factor 5A (eIF-5A) (eIF-4D)			18028000	5272300	22704	5042500	22704	22704	5917200	22704	22704	22704	22704	3318500	22704	22704	22704	22704	22704	16368224	3454724	0.211063	0.12596	Protein Biosynthesis	"Protein biosynthesis.translation elongation.eEF5 poly-P/G elongation factor activity.poly-P/G elongation factor (eEF5/eIF5A)"	17.496				Cytoplasm, Nucleus	Nuclear localization signal, Nuclear export signal	soluble
C0PFK3;B4F7U0	2	2	C0PFK3	tr|C0PFK3|C0PFK3_MAIZE Proteasome subunit alpha type OS=Zea mays OX=4577 GN=ZEAMMB73_Zm00001d027896 PE=2 SV=1;tr|B4F7U0|B4F7U0_MAIZE Proteasome subunit alpha type OS=Zea mays OX=4577 GN=100191154 PE=2 SV=1	Proteasome subunit alpha type			9414600	3319900	22704	3121000	22704	22704	3386800	22704	22704	22704	22704	2613500	22704	22704	22704	22704	22704	9963924	2749724	0.275968	0.162193	Protein homeostasis	"Protein homeostasis.ubiquitin-proteasome system.26S proteasome.20S core particle.alpha-type components.component alpha type-1"	27.417				Cytoplasm, Nucleus	Nuclear export signal	soluble
B6TJB6;B6T504	2	4	B6TJB6	tr|B6TJB6|B6TJB6_MAIZE Proteasome subunit alpha type OS=Zea mays OX=4577 GN=100283546 PE=2 SV=1;tr|B6T504|B6T504_MAIZE Proteasome subunit alpha type OS=Zea mays OX=4577 GN=100282220 PE=2 SV=1	Proteasome subunit alpha type			17446000	1843400	3451000	4935700	7864100	22704	3862000	3992000	22704	22704	22704	2746200	3459100	22704	22704	3549000	22704	26016312	9845116	0.378421	0.112575	Protein homeostasis	"Protein homeostasis.ubiquitin-proteasome system.26S proteasome.20S core particle.alpha-type components.component alpha type-5"	25.977				Cytoplasm, Nucleus	Nuclear export signal	soluble
B6SPB2	1	2	B6SPB2	tr|B6SPB2|B6SPB2_MAIZE NAD(P)H dehydrogenase (quinone) OS=Zea mays OX=4577 GN=100280914 PE=2 SV=1	NAD(P)H dehydrogenase (quinone) (EC 1.6.5.2)			8680900	3039100	22704	3626100	22704	22704	22704	3677400	22704	22704	22704	22704	22704	22704	22704	22704	22704	10478824	158928	0.0151666	0.0518297	Redox	"not assigned.annotated"	25.728				cytoplasma		soluble
B6TM55;A0A804UDS2;A0A804Q3E3;A0A804P5N9;A0A804LIC6;B6U9S6;A0A804UKE7;A0A804NVR6;B4G031	9	5	B6TM55	tr|B6TM55|B6TM55_MAIZE L-ascorbate peroxidase OS=Zea mays OX=4577 GN=103639279 PE=2 SV=1;tr|A0A804UDS2|A0A804UDS2_MAIZE L-ascorbate peroxidase OS=Zea mays OX=4577 PE=3 SV=1;tr|A0A804Q3E3|A0A804Q3E3_MAIZE L-ascorbate peroxidase OS=Zea mays OX=4577 PE=3 SV=1	L-ascorbate peroxidase (EC 1.11.1.11)			44345000	5945600	14178000	12799000	22704	14393000	14460000	15711000	22704	22704	22704	14861000	11418000	22704	22704	22704	22704	77554712	26392520	0.340308	0.0894477	Redox	"Redox homeostasis.ascorbate-based redox regulation.cytosolic ascorbate peroxidase (APX)"	27.308				cytoplasm		soluble
P49106	1	11	P49106	sp|P49106|14331_MAIZE 14-3-3-like protein GF14-6 OS=Zea mays OX=4577 GN=GRF1 PE=3 SV=1	14-3-3-like protein GF14-6			261660000	58380000	102680000	83967000	76063000	22704	80507000	46345000	22704	120890000	22704	64826000	78732000	48118000	66581000	22704	22704	568877408	258325112	0.454096	0.103012	Multi-process-regulation	"Multi-process regulation.14-3-3 regulatory system.14-3-3 phosphoprotein-binding protein (GRF)"	29.662				Cytoplasm, Nucleus	Nuclear export signal	soluble
C0HDU5;A0A804NK90;A0A804LUW1	3	3	C0HDU5	tr|C0HDU5|C0HDU5_MAIZE Patatin OS=Zea mays OX=4577 GN=ZEAMMB73_Zm00001d048841 PE=2 SV=1;tr|A0A804NK90|A0A804NK90_MAIZE Patatin OS=Zea mays OX=4577 PE=3 SV=1	Patatin (EC 3.1.1.-)			6693700	2607000	22704	22704	22704	22704	22704	22704	22704	22704	22704	3104300	2473400	22704	22704	22704	22704	2788632	5691220	2.04086	0.190558	Stress-related	"Lipid metabolism.glycerolipid metabolism.glycerolipid degradation.phospholipase activities.phospholipase A2 activities.phospholipase A2 (pPLA2-II)"	44.451				cytoplasm		soluble
A0A1D6MXK3	1	3	A0A1D6MXK3	tr|A0A1D6MXK3|A0A1D6MXK3_MAIZE Jasmonate-induced protein OS=Zea mays OX=4577 GN=ZEAMMB73_Zm00001d041663 PE=4 SV=1	Jasmonate-induced protein			16174000	5470000	22704	7812600	22704	22704	22704	22704	22704	22704	22704	6677000	22704	22704	22704	22704	22704	13441528	6813224	0.506879	0.358387	Stress-related	"not assigned.annotated"	23.027				Cytoplasm, Extracellular		soluble
A0A804P944;A0A804M0M3;A0A804P9Q3;A0A804M0M0;A0A1D6GG02;C0P7S8;A0A804M0M2;O65160;A0A096S8H0;A0A804MS65;B4FJC3;A0A804RID2	12	2	A0A804P944	tr|A0A804P944|A0A804P944_MAIZE J domain-containing protein OS=Zea mays OX=4577 PE=4 SV=1;tr|A0A804M0M3|A0A804M0M3_MAIZE Uncharacterized protein OS=Zea mays OX=4577 GN=100191411 PE=4 SV=1;tr|A0A804P9Q3|A0A804P9Q3_MAIZE Uncharacterized protein OS=Zea mays OX	J domain-containing protein			12090000	4797100	22704	2399000	22704	22704	3015900	2941600	22704	22704	22704	2566700	22704	2507800	22704	22704	22704	13267120	5188020	0.391043	0.189859	Stress-related	"not assigned.annotated"	27.692				Cytoplasm, Nucleus	Nuclear localization signal	soluble
C0P4T2;A0A804NA49;A0A804NA50;K7V6Z1	4	9	C0P4T2	tr|C0P4T2|C0P4T2_MAIZE Patellin-1 OS=Zea mays OX=4577 GN=100284590 PE=2 SV=1;tr|A0A804NA49|A0A804NA49_MAIZE Uncharacterized protein OS=Zea mays OX=4577 GN=100284590 PE=3 SV=1;tr|A0A804NA50|A0A804NA50_MAIZE CRAL-TRIO domain-containing protein OS=Zea mays OX	Patellin-1			113680000	4564000	11349000	43898000	18919000	11419000	24044000	47792000	28003000	22704	22704	21677000	19047000	21160000	5680900	11703000	22704	190010704	79313308	0.417415	0.0939032	Unknown/other	"not assigned.annotated"	62.291				Cytoplasma		soluble
A0A804UFJ3;A0A1D6MHX2;A0A1D6FFH7;A0A804LW07	4	2	A0A804UFJ3	tr|A0A804UFJ3|A0A804UFJ3_MAIZE Uncharacterized protein OS=Zea mays OX=4577 PE=4 SV=1;tr|A0A1D6MHX2|A0A1D6MHX2_MAIZE Uncharacterized protein OS=Zea mays OX=4577 GN=ZEAMMB73_Zm00001d039522 PE=4 SV=1;tr|A0A1D6FFH7|A0A1D6FFH7_MAIZE Uncharacterized protein OS=Z	Uncharacterized protein			15912000	7672200	22704	3072700	22704	22704	2509400	3391300	22704	22704	22704	22704	3797600	2708100	22704	22704	22704	16759120	6619220	0.394962	0.215458	Unknown/other	"not assigned.not annotated"	110.17				Extracellular	Signal peptide	soluble
A0A1D6NGY8;A0A804NFW1	2	13	A0A1D6NGY8	tr|A0A1D6NGY8|A0A1D6NGY8_MAIZE Myosin heavy chain-like OS=Zea mays OX=4577 GN=ZEAMMB73_Zm00001d044008 PE=4 SV=1;tr|A0A804NFW1|A0A804NFW1_MAIZE NAB domain-containing protein OS=Zea mays OX=4577 PE=4 SV=1	Myosin heavy chain-like			25736000	2639500	22704	3223500	22704	22704	2721400	3331000	22704	22704	22704	2680800	1975800	22704	22704	22704	22704	12028920	4770120	0.396554	0.185226	Unknown/other	"not assigned.not annotated"	194.71				Cytoplasma	Nuclear export signal	soluble
A0A804UB26;A0A1D6NRA8;A0A804PYX5;A0A804QWR6;A0A804QZ99	5	6	A0A804UB26	tr|A0A804UB26|A0A804UB26_MAIZE Dynamin GTPase OS=Zea mays OX=4577 PE=3 SV=1;tr|A0A1D6NRA8|A0A1D6NRA8_MAIZE Dynamin GTPase OS=Zea mays OX=4577 GN=ZEAMMB73_Zm00001d044757 PE=3 SV=1;tr|A0A804PYX5|A0A804PYX5_MAIZE Dynamin GTPase OS=Zea mays OX=4577 PE=3 SV=1;t	dynamin GTPase (EC 3.6.5.5)			11810000	2586100	22704	1669700	22704	22704	22704	22704	22704	22704	22704	22704	1615100	22704	22704	22704	22704	4414728	1751324	0.3967	0.285788	vesicle trafficking	"Vesicle trafficking.multi-pathway trafficking regulation.clathrin coated vesicle (CCV) machinery.CCV plasma membrane detachment.dynamin (DRP2)"	99.318				Cytoplasma	Nuclear localization signal	soluble

## Sheet: Table S2c. DeepLoc Tonoplast
Protein IDs	Number of proteins	Peptides	major IDs	Fasta headers	Protein names	Subcellular location [CC]	Transmembrane	0	1	2	3	4	1_2	2_2	3_2	4_2	1cd	2cd	4cd	0cd_2	1dc_2	2cd_2	4cd_2	S control	S Cd	fold change	t-test	GO Function	mercator	Mol. weight [kDa]		process	Co-factor	DeepLoc	Signal	Topology	Co-factor	Ligand
C0PMU3	1	5	C0PMU3	tr|C0PMU3|C0PMU3_MAIZE Syntaxin-132 OS=Zea mays OX=4577 GN=100384255 PE=2 SV=1	Syntaxin-132	Cell membrane {ECO:0000256|ARBA:ARBA00004521}; Single-pass type IV membrane protein {ECO:0000256|ARBA:ARBA00004521}.	TRANSMEM 281..300; /note="Helical"; /evidence="ECO:0000256|SAM:Phobius"	2875100	22704	4518300	22704	22704	5002200	4424900	22704	22704	22704	3684700	4751600	22704	22704	22704	22704	16934020	8549820	0.50489	0.279634	vesicle trafficking	"Vesicle trafficking.multi-pathway trafficking regulation.target membrane fusion.SNARE membrane fusion complexes.Qa-type SNARE components.SYP1-group component"	34.801				Cell membrane, Lysosome/Vacuole	TMD	TM
B4FLD1;A0A804NQ77	2	4	B4FLD1	tr|B4FLD1|B4FLD1_MAIZE Syntaxin-51 OS=Zea mays OX=4577 GN=100217094 PE=2 SV=1;tr|A0A804NQ77|A0A804NQ77_MAIZE Uncharacterized protein OS=Zea mays OX=4577 GN=100217094 PE=4 SV=1	Syntaxin-51		TRANSMEM 207..228; /note="Helical"; /evidence="ECO:0000256|SAM:Phobius"	2730700	22704	2641200	22704	22704	2808900	2873600	22704	22704	22704	2204500	2797800	3495500	22704	22704	22704	11167920	8588616	0.769043	0.492729	vesicle trafficking	"Vesicle trafficking.multi-pathway trafficking regulation.target membrane fusion.SNARE membrane fusion complexes.Qc-type SNARE components.SYP5-group component"	25.921				Cell membrane, Lysosome/Vacuole	TMD	TM
B6TX62;B4FQ28;C0HGG1;B4FE06;C0PN94;B4FIB2;B6TH40;A0A804Q1L9;B4FEN1;B4FJ62;B4F7V4;C0P464;A0A1D6NGC3;A0A1D6LBG1;A0A1D6LBG0;A0A804MTZ9	16	6	B6TX62	tr|B6TX62|B6TX62_MAIZE Ras-related protein RABA1f OS=Zea mays OX=4577 GN=100284756 PE=2 SV=1;tr|B4FQ28|B4FQ28_MAIZE Ras-related protein RABA1f OS=Zea mays OX=4577 GN=100272710 PE=2 SV=1;tr|C0HGG1|C0HGG1_MAIZE Uncharacterized protein OS=Zea mays OX=4577 GN=	Ras-related protein RABA1f (Ras-related protein Rab11B)			5907300	12954000	10099000	22704	22704	14320000	10668000	22704	22704	22704	15390000	14162000	12615000	22704	18419000	22704	54039116	60654112	1.12241	0.235273	vesicle trafficking	"Vesicle trafficking.multi-pathway trafficking regulation.vesicle tethering.RAB-GTPase activities.A-class RAB GTPase"	24.093				Cell membrane, Lysosome/Vacuole, Golgi apparatus		Lipid anchor
P49103;P49104;A0A804MEV0;A0A804RIU8;A0A804RFR7	5	6	P49103	sp|P49103|RAB2A_MAIZE Ras-related protein Rab-2-A OS=Zea mays OX=4577 GN=RAB2A PE=2 SV=2;sp|P49104|RAB2B_MAIZE Ras-related protein Rab-2-B OS=Zea mays OX=4577 GN=RAB2B PE=2 SV=1;tr|A0A804MEV0|A0A804MEV0_MAIZE Uncharacterized protein OS=Zea mays OX=4577 PE=	Ras-related protein Rab-2-A			33459000	13526000	13901000	22704	18102000	21127000	16446000	22704	22704	22704	19735000	22487000	16818000	22704	22704	22704	116629112	59130816	0.506999	0.215562	vesicle trafficking	"Vesicle trafficking.multi-pathway trafficking regulation.vesicle tethering.RAB-GTPase activities.B-class RAB GTPase"	22.988				Cytoplasm, Lysosome/Vacuole, Golgi apparatus		Lipid anchor
A0A804QXR4;A0A804QSW8	2	4	A0A804QXR4	tr|A0A804QXR4|A0A804QXR4_MAIZE Uncharacterized protein OS=Zea mays OX=4577 PE=4 SV=1;tr|A0A804QSW8|A0A804QSW8_MAIZE Uncharacterized protein OS=Zea mays OX=4577 PE=4 SV=1	Ras-related protein Rab7			4197200	22704	3938700	22704	22704	2991100	3305200	22704	22704	22704	22704	3277100	3464000	22704	22704	22704	14545720	6854620	0.471247	0.24742	vesicle trafficking	"Vesicle trafficking.multi-pathway trafficking regulation.vesicle tethering.RAB-GTPase activities.G-class RAB GTPase"	23.17				Lysosome/Vacuole, Golgi apparatus		GPI-anchored
C0PD71;B8A1G8;A0A804Q151;A0A804QRT8;B4F9I6;A0A804UGX8;B6T207	7	7	C0PD71	tr|C0PD71|C0PD71_MAIZE Ras-related protein RABG3f OS=Zea mays OX=4577 GN=100383121 PE=2 SV=1;tr|B8A1G8|B8A1G8_MAIZE Ras-related protein RABG3f OS=Zea mays OX=4577 GN=100272622 PE=2 SV=1;tr|A0A804Q151|A0A804Q151_MAIZE Uncharacterized protein OS=Zea mays OX=	Ras-related protein RABG3f			80177000	32928000	45623000	21428000	32407000	32114000	31782000	22704	22704	22704	23808000	35072000	51142000	22704	20739000	22704	276504408	130829112	0.473154	0.152619	vesicle trafficking	"Vesicle trafficking.multi-pathway trafficking regulation.vesicle tethering.RAB-GTPase activities.G-class RAB GTPase"	22.982				Lysosome/Vacuole, Golgi apparatus		GPI-anchored
A0A1D6MBX4	1	3	A0A1D6MBX4	tr|A0A1D6MBX4|A0A1D6MBX4_MAIZE Syntaxin-72 OS=Zea mays OX=4577 GN=ZEAMMB73_Zm00001d038931 PE=3 SV=1	Syntaxin-72	Membrane {ECO:0000256|ARBA:ARBA00004167}; Single-pass membrane protein {ECO:0000256|ARBA:ARBA00004167}.	TRANSMEM 251..268; /note="Helical"; /evidence="ECO:0000256|SAM:Phobius"	3651100	10331000	9814300	9937100	8255700	8532800	7326100	22704	22704	22704	22704	6235400	5098700	22704	7681100	22704	57893508	19106016	0.33002	0.0390126	Cell division	"Cell division.cytokinesis.cell-plate formation.SNARE cell-plate vesicle fusion complex.Qc-SNARE component SYP71"	30.177		Motor protein		Lysosome/Vacuole	TMD	TM
A0A804P8M1;C0PHK6;B6SKP8	3	3	A0A804P8M1	tr|A0A804P8M1|A0A804P8M1_MAIZE Uncharacterized protein OS=Zea mays OX=4577 PE=3 SV=1;tr|C0PHK6|C0PHK6_MAIZE Dynamin-related protein 1C OS=Zea mays OX=4577 GN=ZEAMMB73_Zm00001d013426 PE=2 SV=1;tr|B6SKP8|B6SKP8_MAIZE Dynamin-related protein 1C OS=Zea mays OX	Dynamin-related protein 1C			1407300	22704	1581700	22704	22704	22704	22704	22704	22704	22704	22704	1245000	22704	22704	22704	22704	3147928	1381224	0.438772	0.304225	Cell division	"Cell division.cytokinesis.cell-plate formation.phragmoplastin (DRP1)"	67.856		Motor protein		Cytoplasm	Nuclear export signal	Peripheral, soluble
A0A804Q3F6;A0A804QPD6;A0A804UC96	3	4	A0A804Q3F6	tr|A0A804Q3F6|A0A804Q3F6_MAIZE Uncharacterized protein OS=Zea mays OX=4577 PE=3 SV=1;tr|A0A804QPD6|A0A804QPD6_MAIZE Uncharacterized protein OS=Zea mays OX=4577 PE=3 SV=1;tr|A0A804UC96|A0A804UC96_MAIZE Dynamin-type G domain-containing protein OS=Zea mays OX	Dynamin-related protein 5A			2476300	22704	2063200	22704	22704	22704	2336600	22704	22704	22704	22704	22704	2588700	22704	1951200	22704	7012324	4653420	0.663606	0.421702	Cell division	"Cell division.cytokinesis.cell-plate formation.phragmoplastin (DRP1)"	68.761		Motor protein		Cytoplasm	Nuclear export signal	peripheral, soluble
B8A390;A0A804PXB2;A0A804R0D4;K7URL6;K7VRI2;C0PDM0;A0A804UIR4;A0A1D6NTY2;A0A1D6P3W8;A0A1D6LY85;A0A804PGM7;A0A1D6LY83;A0A1D6LZ61;A0A1D6H2R4;A0A1D6FI91;A0A804LWZ6;A0A804MGW2;A0A804MNF5;A0A804N520;A0A804QH44;A0A1D6MVY9;A0A1D6KFL2;A0A804UL79;A0MWC0	24	8	B8A390	tr|B8A390|B8A390_MAIZE H(+)-exporting diphosphatase OS=Zea mays OX=4577 GN=100280334 PE=2 SV=1;tr|A0A804PXB2|A0A804PXB2_MAIZE H(+)-exporting diphosphatase OS=Zea mays OX=4577 GN=101027208 PE=3 SV=1;tr|A0A804R0D4|A0A804R0D4_MAIZE H(+)-exporting diphosphatas	H(+)-exporting diphosphatase (EC 7.1.3.1)		TRANSMEM 14..34; /note="Helical"; /evidence="ECO:0000256|SAM:Phobius"; TRANSMEM 100..119; /note="Helical"; /evidence="ECO:0000256|SAM:Phobius"; TRANSMEM 139..166; /note="Helical"; /evidence="ECO:0000256|SAM:Phobius"; TRANSMEM 187..214; /note="Helical"; /evidence="ECO:0000256|SAM:Phobius"; TRANSMEM 329..350; /note="Helical"; /evidence="ECO:0000256|SAM:Phobius"; TRANSMEM 370..393; /note="Helical"; …	32716000	21706000	19987000	27848000	17050000	19301000	11303000	22704	22704	22704	50942000	23658000	21668000	22704	27714000	22704	149956408	124050112	0.827241	0.44571	Transport	"Solute transport.primary active transport.VHP PPase family.proton-translocating pyrophosphatase (VHP1)"	80.694				Cell membrane, Lysosome/Vacuole	TMD	TM	Mg2+
A0A1D6PER2	1	15	A0A1D6PER2	tr|A0A1D6PER2|A0A1D6PER2_MAIZE V-type proton ATPase subunit a OS=Zea mays OX=4577 GN=ZEAMMB73_Zm00001d047910 PE=3 SV=1	V-type proton ATPase subunit a	Membrane {ECO:0000256|ARBA:ARBA00004141}; Multi-pass membrane protein {ECO:0000256|ARBA:ARBA00004141}.	TRANSMEM 421..445; /note="Helical"; /evidence="ECO:0000256|RuleBase:RU361189"; TRANSMEM 466..483; /note="Helical"; /evidence="ECO:0000256|RuleBase:RU361189"; TRANSMEM 546..564; /note="Helical"; /evidence="ECO:0000256|RuleBase:RU361189"; TRANSMEM 576..599; /note="Helical"; /evidence="ECO:0000256|RuleBase:RU361189"; TRANSMEM 635..653; /note="Helical"; /evidence="ECO:0000256|RuleBase:RU361189"; TRAN…	244490000	30917000	182740000	48591000	86875000	74770000	174270000	11399000	22704	22704	109850000	62922000	55135000	22704	63167000	30124000	854074704	321243408	0.37613	0.0927826	Transport	"Solute transport.primary active transport.V-type ATPase complex.membrane V0 subcomplex.subunit a"	92.64				Endoplasmic reticulum, Lysosome/Vacuole	TMD	TM
A0A1D6JW69	1	13	A0A1D6JW69	tr|A0A1D6JW69|A0A1D6JW69_MAIZE V-type proton ATPase subunit a OS=Zea mays OX=4577 GN=100381766 PE=3 SV=1	V-type proton ATPase subunit a	Membrane {ECO:0000256|ARBA:ARBA00004141}; Multi-pass membrane protein {ECO:0000256|ARBA:ARBA00004141}.	TRANSMEM 423..447; /note="Helical"; /evidence="ECO:0000256|RuleBase:RU361189"; TRANSMEM 468..485; /note="Helical"; /evidence="ECO:0000256|RuleBase:RU361189"; TRANSMEM 548..566; /note="Helical"; /evidence="ECO:0000256|RuleBase:RU361189"; TRANSMEM 578..601; /note="Helical"; /evidence="ECO:0000256|RuleBase:RU361189"; TRANSMEM 637..655; /note="Helical"; /evidence="ECO:0000256|RuleBase:RU361189"; TRAN…	40592000	59263000	64264000	33299000	45633000	36308000	13043000	51917000	22704	13952000	62266000	65623000	45230000	53423000	39242000	36521000	344341704	316257000	0.918439	0.247047	Transport	"Solute transport.primary active transport.V-type ATPase complex.membrane V0 subcomplex.subunit a"	92.976				Endoplasmic reticulum, Lysosome/Vacuole	TMD	TM
C4J6R6	1	5	C4J6R6	tr|C4J6R6|C4J6R6_MAIZE V-type proton ATPase subunit OS=Zea mays OX=4577 GN=ZEAMMB73_Zm00001d044315 PE=2 SV=1	V-type proton ATPase subunit			24111000	18714000	15201000	19209000	22704	11974000	13073000	22704	22704	22704	23909000	12987000	20371000	22704	8802200	16620000	102350112	82734608	0.808349	0.462719	Transport	"Solute transport.primary active transport.V-type ATPase complex.membrane V0 subcomplex.subunit d"	40.743				Cytoplasm, Lysosome/Vacuole	Nuclear export signal	peripheral, soluble
C0PHC0	1	43	C0PHC0	tr|C0PHC0|C0PHC0_MAIZE V-type proton ATPase catalytic subunit A OS=Zea mays OX=4577 GN=542327 PE=2 SV=1	V-type proton ATPase catalytic subunit A (EC 7.1.2.2) (V-ATPase 69 kDa subunit) (Vacuolar proton pump subunit alpha)			1121600000	530890000	642240000	680380000	517590000	558830000	390400000	281950000	98223000	121540000	909110000	647030000	835190000	306830000	855570000	198850000	4822103000	3874120000	0.803409	0.455595	Transport	"Solute transport.primary active transport.V-type ATPase complex.peripheral V1 subcomplex.subunit A"	68.446				Cytoplasm	Nuclear localization signal, Nuclear export signal	peripheral, soluble
B6UHI4;A0A804R4K2	2	26	B6UHI4	tr|B6UHI4|B6UHI4_MAIZE Vacuolar proton pump subunit B OS=Zea mays OX=4577 GN=100286306 PE=2 SV=1;tr|A0A804R4K2|A0A804R4K2_MAIZE Vacuolar proton pump subunit B OS=Zea mays OX=4577 GN=100286306 PE=3 SV=1	Vacuolar proton pump subunit B (V-ATPase subunit B) (Vacuolar proton pump subunit B)			1.8339e+09	221340000	1233100000	239760000	459640000	782970000	1155000000	213700000	371470000	170520000	960350000	1171400000	634520000	76722000	342040000	562750000	6.51088e+09	3918302000	0.601808	0.265947	Transport	"Solute transport.primary active transport.V-type ATPase complex.peripheral V1 subcomplex.subunit B"	54.088				Cytoplasm		peripheral, soluble
B4FMY6;A0A804Q3A7	2	15	B4FMY6	tr|B4FMY6|B4FMY6_MAIZE V-type proton ATPase subunit C OS=Zea mays OX=4577 GN=100281241 PE=2 SV=1;tr|A0A804Q3A7|A0A804Q3A7_MAIZE V-type proton ATPase subunit C OS=Zea mays OX=4577 GN=100281241 PE=3 SV=1	V-type proton ATPase subunit C			46341000	22704	22704	22704	22704	3395600	3508000	22704	22704	22704	3185300	22704	7486900	22704	22704	22704	53380824	10785720	0.202052	0.233718	Transport	"Solute transport.primary active transport.V-type ATPase complex.peripheral V1 subcomplex.subunit C"	42.707				Cytoplasm, Lysosome/Vacuole	Nuclear export signal	peripheral, soluble
B4FSJ1	1	16	B4FSJ1	tr|B4FSJ1|B4FSJ1_MAIZE V-type proton ATPase subunit C OS=Zea mays OX=4577 GN=100273246 PE=2 SV=1	V-type proton ATPase subunit C			264880000	26370000	102530000	22361000	38778000	31762000	35887000	6709800	13828000	9888500	124200000	119200000	40303000	22704	37131000	15438000	543105800	346183204	0.637414	0.381365	Transport	"Solute transport.primary active transport.V-type ATPase complex.peripheral V1 subcomplex.subunit C"	42.663				Cytoplasm, Lysosome/Vacuole	Nuclear export signal	peripheral, soluble
B4FVD6	1	10	B4FVD6	tr|B4FVD6|B4FVD6_MAIZE V-type proton ATPase subunit D OS=Zea mays OX=4577 GN=ZEAMMB73_Zm00001d002105 PE=2 SV=1	V-type proton ATPase subunit D			139890000	18794000	18431000	24569000	6300200	18483000	13351000	10257000	22704	22704	30209000	32158000	50795000	22704	17277000	22704	250097904	130507112	0.521824	0.305201	Transport	"Solute transport.primary active transport.V-type ATPase complex.peripheral V1 subcomplex.subunit D"	29.13				Cytoplasm		peripheral, soluble
B4FB71	1	8	B4FB71	tr|B4FB71|B4FB71_MAIZE V-type proton ATPase subunit E3 OS=Zea mays OX=4577 GN=100192065 PE=2 SV=1	V-type proton ATPase subunit E3 (Vacuolar ATP synthase subunit E)			14540000	22704	6759500	22704	22704	11579000	11954000	22704	22704	22704	8569000	22704	8557600	22704	22704	22704	44946020	17240120	0.383574	0.185617	Transport	"Solute transport.primary active transport.V-type ATPase complex.peripheral V1 subcomplex.subunit E"	26.22				Cytoplasm	Nuclear export signal	peripheral, soluble
B4FVD5;A0A804UH99;A0A804UHH2	3	13	B4FVD5	tr|B4FVD5|B4FVD5_MAIZE V-type proton ATPase subunit E3 OS=Zea mays OX=4577 GN=100273417 PE=2 SV=1;tr|A0A804UH99|A0A804UH99_MAIZE Uncharacterized protein OS=Zea mays OX=4577 GN=100273417 PE=3 SV=1;tr|A0A804UHH2|A0A804UHH2_MAIZE Uncharacterized protein OS=Ze	V-type proton ATPase subunit E3			708040000	47640000	442440000	96852000	118190000	249680000	284100000	131190000	103060000	22704	294170000	730790000	420900000	126510000	90819000	72837000	2181192000	1736048704	0.795917	0.481164	Transport	"Solute transport.primary active transport.V-type ATPase complex.peripheral V1 subcomplex.subunit E"	26.629				Cytoplasm	Nuclear export signal	peripheral, soluble
A0A1D6ING0;A0A1D6F3W8;B6TEL5;B4FLC0;A0A1D6F3W7	5	6	A0A1D6ING0	tr|A0A1D6ING0|A0A1D6ING0_MAIZE V-type proton ATPase subunit F OS=Zea mays OX=4577 GN=100283102 PE=3 SV=1;tr|A0A1D6F3W8|A0A1D6F3W8_MAIZE V-type proton ATPase subunit F OS=Zea mays OX=4577 GN=100283470 PE=3 SV=1;tr|B6TEL5|B6TEL5_MAIZE V-type proton ATPase su	V-type proton ATPase subunit F			42430000	19084000	56705000	39344000	11692000	15100000	86274000	22704	22704	22704	24898000	38533000	21089000	22704	16501000	22704	270674408	101089112	0.373471	0.107094	Transport	"Solute transport.primary active transport.V-type ATPase complex.peripheral V1 subcomplex.subunit F"	11.602				Cytoplasm, Nucleus	Nuclear localization signal	peripheral, soluble
B4FPE4	1	7	B4FPE4	tr|B4FPE4|B4FPE4_MAIZE V-type proton ATPase subunit G OS=Zea mays OX=4577 PE=2 SV=1	V-type proton ATPase subunit G			848560000	22704	487760000	207030000	22704	1130600000	22704	165080000	22704	22704	30567000	807580000	107640000	22704	22704	260380000	2839120816	1206235112	0.424862	0.228797	Transport	"Solute transport.primary active transport.V-type ATPase complex.peripheral V1 subcomplex.subunit G"	12.235				Cytoplasm		peripheral, soluble
B4FRC2	1	6	B4FRC2	tr|B4FRC2|B4FRC2_MAIZE V-type proton ATPase subunit H OS=Zea mays OX=4577 GN=ZEAMMB73_Zm00001d021721 PE=2 SV=1	V-type proton ATPase subunit H			31973000	19115000	25279000	20658000	21408000	12977000	36032000	22704	22704	22704	28423000	34020000	23941000	22704	22043000	16571000	167487408	125043408	0.746584	0.455085	Transport	"Solute transport.primary active transport.V-type ATPase complex.peripheral V1 subcomplex.subunit H"	51.554				Cytoplasm, Nucleus	Nuclear export signa	soluble
A0A804PH46	1	11	A0A804PH46	tr|A0A804PH46|A0A804PH46_MAIZE Uncharacterized protein OS=Zea mays OX=4577 PE=3 SV=1	P-type Cu(+) transporter (EC 7.2.2.8)	Membrane {ECO:0000256|ARBA:ARBA00004141}; Multi-pass membrane protein {ECO:0000256|ARBA:ARBA00004141}.	TRANSMEM 277..297; /note="Helical"; /evidence="ECO:0000256|RuleBase:RU362081"; TRANSMEM 317..336; /note="Helical"; /evidence="ECO:0000256|RuleBase:RU362081"; TRANSMEM 348..369; /note="Helical"; /evidence="ECO:0000256|RuleBase:RU362081"; TRANSMEM 381..399; /note="Helical"; /evidence="ECO:0000256|RuleBase:RU362081"; TRANSMEM 542..561; /note="Helical"; /evidence="ECO:0000256|RuleBase:RU362081"; TRAN…	42477000	10128000	12682000	22704	14551000	8885400	6595600	22704	22704	22704	30664000	22116000	15403000	22704	6535400	14595000	95387112	89358808	0.936802	0.367547	Transport	"Solute transport.primary active transport.P-type ATPase superfamily.P1 family.P1B-type heavy metal cation-transporting ATPase (HMA)"	105.4				Lysosome/Vacuole		TM	Cu+
A0A804NYU3;A0A804M175;A0A1D6KEV9;A0A804LFH6;A0A804LFH5;A0A1D6N1X1;A0A804LSY4;K7U845;A0A804LFH4;A0A1D6KEU3;A0A804P0C3;A0A1D6KXS4;A0A1D6N1X0;A0A1D6G4Q8	14	12	A0A804NYU3	tr|A0A804NYU3|A0A804NYU3_MAIZE Calcium-transporting ATPase OS=Zea mays OX=4577 PE=3 SV=1	Calcium-transporting ATPase (EC 7.2.2.10)		TRANSMEM 174..193; /note="Helical"; /evidence="ECO:0000256|RuleBase:RU361146"; TRANSMEM 199..219; /note="Helical"; /evidence="ECO:0000256|RuleBase:RU361146"; TRANSMEM 356..378; /note="Helical"; /evidence="ECO:0000256|RuleBase:RU361146"; TRANSMEM 398..427; /note="Helical"; /evidence="ECO:0000256|RuleBase:RU361146"; TRANSMEM 823..845; /note="Helical"; /evidence="ECO:0000256|RuleBase:RU361146"; TRAN…	52385000	33461000	24038000	9508100	21503000	25200000	26348000	22704	22704	22704	27919000	21294000	31005000	22704	19003000	22704	192488508	99289112	0.515818	0.185691	Transport	"Solute transport.primary active transport.P-type ATPase superfamily.P2 family.P2B-type calcium cation-transporting ATPase (ACA)"	113.61				Cell membrane, Lysosome/Vacuole		TM	Ca2+
B8A1R5;A0A804P7X2	2	3	B8A1R5	tr|B8A1R5|B8A1R5_MAIZE ABC transporter B family member 27 OS=Zea mays OX=4577 GN=100285409 PE=2 SV=1;tr|A0A804P7X2|A0A804P7X2_MAIZE ABC transmembrane type-1 domain-containing protein OS=Zea mays OX=4577 GN=100285409 PE=4 SV=1	ABC transporter B family member 27		TRANSMEM 106..127; /note="Helical"; /evidence="ECO:0000256|SAM:Phobius"; TRANSMEM 206..225; /note="Helical"; /evidence="ECO:0000256|SAM:Phobius"; TRANSMEM 286..314; /note="Helical"; /evidence="ECO:0000256|SAM:Phobius"; TRANSMEM 326..347; /note="Helical"; /evidence="ECO:0000256|SAM:Phobius"	2501700	22704	22704	22704	22704	22704	22704	22704	22704	22704	3460100	2865000	3010100	22704	22704	22704	2683332	9426016	3.5128	0.0596611	Transport	"Solute transport.primary active transport.ABC superfamily.ABC1 family.subfamily ABCB transporter"	69.917				Lysosome/Vacuole	TMD	TM		Al3+
A0A804MA96;A0A1D6DZ57	2	17	A0A804MA96	tr|A0A804MA96|A0A804MA96_MAIZE Uncharacterized protein OS=Zea mays OX=4577 GN=103645927 PE=3 SV=1;tr|A0A1D6DZ57|A0A1D6DZ57_MAIZE ABC transporter C family member 2 OS=Zea mays OX=4577 GN=103645927 PE=3 SV=1	ABC-type xenobiotic transporter (EC 7.6.2.2)		TRANSMEM 36..55; /note="Helical"; /evidence="ECO:0000256|SAM:Phobius"; TRANSMEM 75..93; /note="Helical"; /evidence="ECO:0000256|SAM:Phobius"; TRANSMEM 105..124; /note="Helical"; /evidence="ECO:0000256|SAM:Phobius"; TRANSMEM 136..156; /note="Helical"; /evidence="ECO:0000256|SAM:Phobius"; TRANSMEM 168..189; /note="Helical"; /evidence="ECO:0000256|SAM:Phobius"; TRANSMEM 336..357; /note="Helical"; /e…	97133000	22271000	17823000	22704	12269000	26142000	22350000	22704	22704	22704	40771000	15541000	51068000	22704	24584000	22704	198056112	132032112	0.66664	0.408711	Transport	"Solute transport.primary active transport.ABC superfamily.ABC1 family.subfamily ABCC transporter"	182.38				Cell membrane, Lysosome/Vacuole	TMD	TM		ABA
Q9ATL9	1	2	Q9ATL9	sp|Q9ATL9|TIP21_MAIZE Aquaporin TIP2-1 OS=Zea mays OX=4577 GN=TIP2-1 PE=2 SV=1	Aquaporin TIP2-1 (Tonoplast intrinsic protein 2-1) (ZmTIP2-1) (ZmTIP2;1)	Vacuole membrane {ECO:0000250}; Multi-pass membrane protein {ECO:0000250}. Note=Tonoplast.	TRANSMEM 20..40; /note="Helical; Name=1"; /evidence="ECO:0000255"; TRANSMEM 54..74; /note="Helical; Name=2"; /evidence="ECO:0000255"; TRANSMEM 102..122; /note="Helical; Name=3"; /evidence="ECO:0000255"; TRANSMEM 141..161; /note="Helical; Name=4"; /evidence="ECO:0000255"; TRANSMEM 168..188; /note="Helical; Name=5"; /evidence="ECO:0000255"; TRANSMEM 217..237; /note="Helical; Name=6"; /evidence="ECO…	364290000	244100000	327030000	22704	378750000	326650000	22704	22704	22704	22704	289420000	22704	378390000	22704	22704	22704	1640910816	667923520	0.407044	0.166322	Transport	"Solute transport.channels.MIP family.tonoplast intrinsic protein (TIP)"	24.869				Cell membrane, Lysosome/Vacuole		TM		H2O
O64964	1	1	O64964	sp|O64964|TIP11_MAIZE Aquaporin TIP1-1 OS=Zea mays OX=4577 GN=TIP1-1 PE=2 SV=1	Aquaporin TIP1-1 (Tonoplast intrinsic protein 1-1) (ZmTIP1-1) (ZmTIP1;1) (ZmTIP1)	Vacuole membrane {ECO:0000269|PubMed:9701570}; Multi-pass membrane protein {ECO:0000269|PubMed:9701570}. Note=Tonoplast.	TRANSMEM 24..44; /note="Helical; Name=1"; /evidence="ECO:0000255"; TRANSMEM 56..76; /note="Helical; Name=2"; /evidence="ECO:0000255"; TRANSMEM 104..126; /note="Helical; Name=3"; /evidence="ECO:0000255"; TRANSMEM 143..163; /note="Helical; Name=4"; /evidence="ECO:0000255"; TRANSMEM 172..192; /note="Helical; Name=5"; /evidence="ECO:0000255"; TRANSMEM 218..238; /note="Helical; Name=6"; /evidence="ECO…	90784000	15346000	52623000	19568000	22925000	44492000	22704	22704	22704	22704	63292000	6932000	22704	22704	22704	22704	245806112	70337520	0.28615	0.118544	Transport	"Solute transport.channels.MIP family.tonoplast intrinsic protein (TIP)"	25.821				Cell membrane, Lysosome/Vacuole		TM		H2O
Q84RL6	1	2	Q84RL6	sp|Q84RL6|TIP23_MAIZE Aquaporin TIP2-3 OS=Zea mays OX=4577 GN=TIP2-3 PE=2 SV=2	Aquaporin TIP2-3 (Tonoplast intrinsic protein 2-3) (ZmTIP2-3) (ZmTIP2;3)	Cell membrane {ECO:0000250}; Multi-pass membrane protein {ECO:0000250}.	TRANSMEM 20..40; /note="Helical; Name=1"; /evidence="ECO:0000255"; TRANSMEM 54..74; /note="Helical; Name=2"; /evidence="ECO:0000255"; TRANSMEM 97..119; /note="Helical; Name=3"; /evidence="ECO:0000255"; TRANSMEM 141..161; /note="Helical; Name=4"; /evidence="ECO:0000255"; TRANSMEM 168..188; /note="Helical; Name=5"; /evidence="ECO:0000255"; TRANSMEM 217..237; /note="Helical; Name=6"; /evidence="ECO:…	133250000	270580000	252550000	312100000	277020000	22704	179320000	22704	22704	22704	175350000	152240000	239270000	22704	215260000	22704	1424888112	782188112	0.548947	0.229133	Transport	"Solute transport.channels.MIP family.tonoplast intrinsic protein (TIP)"	25.132				Cell membrane, Lysosome/Vacuole		TM		H2O
A0A804QIE1;A0A804QJT3;B6U1M5;A0A804QLE4;A0A804QKR4;A0A804PL39;A0A804MS78	7	6	A0A804QIE1	tr|A0A804QIE1|A0A804QIE1_MAIZE EF-hand domain-containing protein OS=Zea mays OX=4577 GN=100285177 PE=4 SV=1;tr|A0A804QJT3|A0A804QJT3_MAIZE Uncharacterized protein OS=Zea mays OX=4577 GN=100285177 PE=4 SV=1;tr|B6U1M5|B6U1M5_MAIZE Calcium ion binding protein	EF-hand domain-containing protein		TRANSMEM 59..83; /note="Helical"; /evidence="ECO:0000256|SAM:Phobius"; TRANSMEM 95..116; /note="Helical"; /evidence="ECO:0000256|SAM:Phobius"; TRANSMEM 136..163; /note="Helical"; /evidence="ECO:0000256|SAM:Phobius"; TRANSMEM 227..249; /note="Helical"; /evidence="ECO:0000256|SAM:Phobius"	38455000	22704	31382000	22704	22704	35648000	22704	22704	22704	22704	32816000	41104000	22704	22704	22704	22704	105621224	74033520	0.700934	0.449736	Transport	"Solute transport.carrier-mediated transport.CDF superfamily.CaCA family.cation exchanger (NCL/EF-CAX)"	46.747				Cell membrane, Lysosome/Vacuole	Signal peptide, Transmembrane domain	TM		Ca2+
A0A804MXZ4	1	8	A0A804MXZ4	tr|A0A804MXZ4|A0A804MXZ4_MAIZE Uncharacterized protein OS=Zea mays OX=4577 PE=4 SV=1	EF-hand domain-containing protein	Cell membrane {ECO:0000256|ARBA:ARBA00004651}; Multi-pass membrane protein {ECO:0000256|ARBA:ARBA00004651}.	TRANSMEM 67..90; /note="Helical"; /evidence="ECO:0000256|SAM:Phobius"; TRANSMEM 102..123; /note="Helical"; /evidence="ECO:0000256|SAM:Phobius"; TRANSMEM 143..170; /note="Helical"; /evidence="ECO:0000256|SAM:Phobius"; TRANSMEM 205..222; /note="Helical"; /evidence="ECO:0000256|SAM:Phobius"; TRANSMEM 234..256; /note="Helical"; /evidence="ECO:0000256|SAM:Phobius"; TRANSMEM 418..437; /note="Helical"; …	23467000	22704	16014000	22704	22704	22704	14318000	22704	22704	22704	16806000	24337000	22704	22704	22704	16373000	53935224	57606816	1.06807	0.329551	Transport	"Solute transport.carrier-mediated transport.CDF superfamily.CaCA family.cation exchanger (NCL/EF-CAX)"	63				Cell membrane, Lysosome/Vacuole	Signal Petide, TMD	TM		Ca2+/H+ antiport
C0P9Q9;A0A804Q1A7;A0A804QM16	3	3	C0P9Q9	tr|C0P9Q9|C0P9Q9_MAIZE Putative DUF21 domain-containing protein OS=Zea mays OX=4577 GN=100382675 PE=2 SV=1;tr|A0A804Q1A7|A0A804Q1A7_MAIZE CNNM transmembrane domain-containing protein OS=Zea mays OX=4577 GN=100382675 PE=4 SV=1	Putative DUF21 domain-containing protein		TRANSMEM 56..85; /note="Helical"; /evidence="ECO:0000256|SAM:Phobius"; TRANSMEM 115..134; /note="Helical"; /evidence="ECO:0000256|SAM:Phobius"; TRANSMEM 140..159; /note="Helical"; /evidence="ECO:0000256|SAM:Phobius"; TRANSMEM 166..189; /note="Helical"; /evidence="ECO:0000256|SAM:Phobius"	6063700	3684700	3204400	22704	22704	3109400	22704	22704	22704	22704	22704	22704	4613600	22704	22704	22704	16175720	4749824	0.293639	0.149444	Transport	"not assigned.annotated"	55.794		Mg Transporter		Cell membrane, Lysosome/Vacuole		TM		Mg2+ transport
B6TTQ8	1	5	B6TTQ8	tr|B6TTQ8|B6TTQ8_MAIZE Hypersensitive-induced reaction protein 4 OS=Zea mays OX=4577 GN=100192869 PE=2 SV=1	Hypersensitive-induced reaction protein 4			15941000	25437000	27495000	30693000	31931000	17349000	23106000	22704	22704	22704	22090000	21465000	22704	35128000	22704	33973000	171997408	112724112	0.655383	0.336639	Stress-related	"not assigned.annotated"	32.075				Cell membrane, Lysosome/Vacuole		Peripheral, Lipid anchor
B4FHT1	1	15	B4FHT1	tr|B4FHT1|B4FHT1_MAIZE Annexin OS=Zea mays OX=4577 GN=Ann6 PE=2 SV=1	Annexin			35793000	17624000	22500000	22704	18668000	20163000	22082000	22704	22704	22704	18718000	26634000	25329000	22704	19550000	22704	136898112	90299112	0.659608	0.359279	Stress-related	"not assigned.annotated"	35.344				Cytoplasm	Nuclear export signal	Soluble		Ca2+
Q43863	1	9	Q43863	tr|Q43863|Q43863_MAIZE Annexin OS=Zea mays OX=4577 GN=542749 PE=2 SV=2	Annexin			9046700	6167400	5046300	4454800	7258700	7088500	22704	22704	22704	22704	3788300	8648500	8144700	22704	7345100	22704	39130512	27994712	0.715419	0.427896	Stress-related	"not assigned.annotated"	35.56				Cytoplasm	Nuclear export signal	Soluble		Ca2+
C0HDU5;A0A804NK90;A0A804LUW1	3	3	C0HDU5	tr|C0HDU5|C0HDU5_MAIZE Patatin OS=Zea mays OX=4577 GN=ZEAMMB73_Zm00001d048841 PE=2 SV=1;tr|A0A804NK90|A0A804NK90_MAIZE Patatin OS=Zea mays OX=4577 PE=3 SV=1	Patatin (EC 3.1.1.-)			2607000	22704	22704	22704	22704	22704	22704	22704	22704	22704	3104300	2473400	22704	22704	22704	22704	2788632	5691220	2.04086	0.190558	Stress-related	"Lipid metabolism.glycerolipid metabolism.glycerolipid degradation.phospholipase activities.phospholipase A2 activities.phospholipase A2 (pPLA2-II)"	44.451				cytoplasm		soluble
A0A804LUW2	1	4	A0A804LUW2	tr|A0A804LUW2|A0A804LUW2_MAIZE Patatin OS=Zea mays OX=4577 PE=3 SV=1	Patatin (EC 3.1.1.-)			4101700	22704	8414400	22704	22704	7852200	22704	22704	22704	22704	7270600	20008000	22704	22704	22704	22704	20504524	27392120	1.33591	0.287826	Stress-related	"Lipid metabolism.glycerolipid metabolism.glycerolipid degradation.phospholipase activities.phospholipase A2 activities.phospholipase A2 (pPLA2-II)"	44.374				cytoplasm		soluble
B4FBW7;A0A804QJ10;B6SLW1;K7VGX4;A0A1D6EIL5;A0A804NYM1;A0A1D6EIL6;C4JBJ3	8	9	B4FBW7	tr|B4FBW7|B4FBW7_MAIZE Calmodulin OS=Zea mays OX=4577 GN=542420 PE=2 SV=1;tr|A0A804QJ10|A0A804QJ10_MAIZE Uncharacterized protein OS=Zea mays OX=4577 GN=542420 PE=4 SV=1;tr|B6SLW1|B6SLW1_MAIZE Calmodulin OS=Zea mays OX=4577 GN=542415 PE=2 SV=1;tr|K7VGX4|K7V	Calmodulin			32065000	38555000	46811000	56698000	41099000	49911000	22704	22704	22704	22704	27395000	38278000	31678000	58859000	31538000	22704	265207112	187793408	0.708101	0.408612	Signaling	"Multi-process regulation.calcium-dependent signalling.calcium sensor (CaM)"	16.832				Cytoplasm, Nucleus		Soluble		Ca2+
B6T4U8;B4FNQ8	2	3	B6T4U8	tr|B6T4U8|B6T4U8_MAIZE Calmodulin OS=Zea mays OX=4577 GN=ZEAMMB73_Zm00001d035095 PE=2 SV=1;tr|B4FNQ8|B4FNQ8_MAIZE Calmodulin OS=Zea mays OX=4577 GN=100272455 PE=2 SV=1	Calmodulin			2828100	4032100	22704	22704	22704	22704	22704	22704	22704	22704	22704	22704	4508600	22704	22704	22704	7019128	4644824	0.661738	0.443809	Signaling	"Multi-process regulation.calcium-dependent signalling.calcium sensor (CML)"	16.556				Cytoplasm	Nuclear localization signal	Soluble		Ca2+
B6U284;B6SRI4;A0A1D6KKP0;A0A804LUC9;A0A804LUC6;A0A804LUD0;A0A804NZN9;B4FRG1;B4FT23;A0A804Q3K3;A0A804UAE7;A0A804N5W7;A0A804LUC8;A0A804NZN8;A0A804MV45;A0A804P034;A0A804P033;A0A1D6KXY2;A0A804MV43;A0A804Q5I4;A0A804PKT8;A0A804MWY8;A0A804LFH1;A0A804UEN9;A0A1D6EWR8;A0A804Q2W1	26	8	B6U284	tr|B6U284|B6U284_MAIZE 14-3-3-like protein OS=Zea mays OX=4577 GN=100285226 PE=2 SV=1;tr|B6SRI4|B6SRI4_MAIZE 14-3-3-like protein OS=Zea mays OX=4577 GN=103643291 PE=2 SV=1	14-3-3-like protein	#VALUE!		8389300	22704	14873000	22704	22704	15085000	22704	22704	22704	22704	12455000	22704	15433000	22704	22704	22704	38483524	28001520	0.727624	0.468223	Signaling	"Multi-process regulation.14-3-3 regulatory system.14-3-3 phosphoprotein-binding protein (GRF)"	28.864				Cytoplasm	Nuclear export signal	Soluble
P49106	1	11	P49106	sp|P49106|14331_MAIZE 14-3-3-like protein GF14-6 OS=Zea mays OX=4577 GN=GRF1 PE=3 SV=1	14-3-3-like protein GF14-6			58380000	102680000	83967000	76063000	22704	80507000	46345000	22704	120890000	22704	64826000	78732000	48118000	66581000	22704	22704	568877408	258325112	0.454096	0.103012	Signaling	"Multi-process regulation.14-3-3 regulatory system.14-3-3 phosphoprotein-binding protein (GRF)"	29.662				Cytoplasm, Nucleus	Nuclear export signal	soluble
C0P840;A0A1D6L0L2;C4J4H4;A0A804P8Y7	4	31	C0P840	tr|C0P840|C0P840_MAIZE Lipoxygenase OS=Zea mays OX=4577 GN=100037803 PE=2 SV=1;tr|A0A1D6L0L2|A0A1D6L0L2_MAIZE Lipoxygenase OS=Zea mays OX=4577 GN=100037803 PE=3 SV=1	Lipoxygenase (EC 1.13.11.-) LOX4			181910000	78622000	116160000	57934000	61727000	94878000	56458000	18182000	22704	3176800	186700000	107470000	59082000	22704	106640000	22285000	665893704	485376504	0.72891	0.440531	Redox	"Enzyme classification.EC_1 oxidoreductases.EC_1.13 oxidoreductase acting on single donor with incorporation of molecular oxygen (oxygenase)"	100.36				Cytoplasm		Peripheral, Soluble		Fe3+
A0A804RIU7;A0A1D6JEH7;A0A804RRK4;A0A804RMU0;A0A804UMS0;A0A1D6JEE9;A0A804MAE7;A0A804MAE5	8	7	A0A804RIU7	tr|A0A804RIU7|A0A804RIU7_MAIZE Protein kinase domain-containing protein OS=Zea mays OX=4577 GN=103642057 PE=4 SV=1;tr|A0A1D6JEH7|A0A1D6JEH7_MAIZE Putative leucine-rich repeat receptor-like protein kinase family protein OS=Zea mays OX=4577 GN=103642057 PE=4	non-specific serine/threonine protein kinase (EC 2.7.11.1)		TRANSMEM 593..615; /note="Helical"; /evidence="ECO:0000256|SAM:Phobius"	5128700	22704	5830800	22704	3827600	4406700	6198700	22704	22704	22704	6852700	3762500	3790700	22704	22704	22704	25483316	14496716	0.568871	0.296106	PTM	"Protein modification.phosphorylation.TKL protein kinase superfamily.LRR-VIII protein kinase families.protein kinase (LRR-VIII-2)"	106.43				Cell membrane, Lysosome/Vacuole	Signal peptide, TMD	TM
K7TP58	1	2	K7TP58	tr|K7TP58|K7TP58_MAIZE Cysteine protease 1 OS=Zea mays OX=4577 GN=100283284 PE=3 SV=1	Cysteine protease 1			17480000	22704	17428000	22704	22704	22704	19111000	22704	22704	22704	17856000	17680000	22704	22704	22704	22704	54155224	35649520	0.658284	0.419461	Protein homeostasis	"Protein homeostasis.proteolysis.cysteine-type peptidase activities.C1-class protease (Papain)"	50.758				Lysosome/Vacuole	Signal peptide	Soluble
B4FS90;A0A1D6DU44;C4IZ54	3	3	B4FS90	tr|B4FS90|B4FS90_MAIZE Cysteine protease 1 OS=Zea mays OX=4577 GN=100283826 PE=2 SV=1;tr|A0A1D6DU44|A0A1D6DU44_MAIZE Putative cysteine protease RD21B OS=Zea mays OX=4577 GN=ZEAMMB73_Zm00001d001900 PE=3 SV=1;tr|C4IZ54|C4IZ54_MAIZE Putative cysteine protease	Cysteine protease 1 (Putative cysteine protease RD21B)			4590500	22704	5347600	22704	22704	4824500	22704	22704	22704	22704	4168300	4004400	22704	22704	22704	22704	14898824	8286220	0.556166	0.342917	Protein homeostasis	"Protein homeostasis.proteolysis.cysteine-type peptidase activities.C1-class protease (Papain)"	50.227				Lysosome/Vacuole	Signal peptide	Soluble

## Sheet: Table S2d. DAP Tonoplast
Protein IDs	Number of proteins	Peptides	major Ids	Fasta headers	Protein names	Subcellular location [CC]	Transmembrane	Intensity	0	1	2	3	4	1_2	2_2	3_2	4_2	1cd	2cd	4cd	0cd_2	1dc_2	2cd_2	4cd_2	S control	S Cd	fold change	t-test	GO Function	mercator	Mol. weight [kDa]		process	Co-factor	DeepLoc	Signal	Topology
A0A804P8M1;C0PHK6;B6SKP8	3	3	A0A804P8M1	tr|A0A804P8M1|A0A804P8M1_MAIZE Uncharacterized protein OS=Zea mays OX=4577 PE=3 SV=1;tr|C0PHK6|C0PHK6_MAIZE Dynamin-related protein 1C OS=Zea mays OX=4577 GN=ZEAMMB73_Zm00001d013426 PE=2 SV=1;tr|B6SKP8|B6SKP8_MAIZE Dynamin-related protein 1C OS=Zea mays OX	Dynamin-related protein 1C			4694900	1407300	22704	1581700	22704	22704	22704	22704	22704	22704	22704	22704	1245000	22704	22704	22704	22704	3147928	1381224	0.438772	0.304225	Cell division	"Cell division.cytokinesis.cell-plate formation.phragmoplastin (DRP1)"	67.856		Motor protein		Cytoplasm	Nuclear export signal	Peripheral, soluble
A0A1D6MBX4	1	3	A0A1D6MBX4	tr|A0A1D6MBX4|A0A1D6MBX4_MAIZE Syntaxin-72 OS=Zea mays OX=4577 GN=ZEAMMB73_Zm00001d038931 PE=3 SV=1	Syntaxin-72	Membrane {ECO:0000256|ARBA:ARBA00004167}; Single-pass membrane protein {ECO:0000256|ARBA:ARBA00004167}.	TRANSMEM 251..268; /note="Helical"; /evidence="ECO:0000256|SAM:Phobius"	22394000	3651100	10331000	9814300	9937100	8255700	8532800	7326100	22704	22704	22704	22704	6235400	5098700	22704	7681100	22704	57893508	19106016	0.33002	0.0390126	Cell division	"Cell division.cytokinesis.cell-plate formation.SNARE cell-plate vesicle fusion complex.Qc-SNARE component SYP71"	30.177		Motor protein		Lysosome/Vacuole	TMD	TM
K7V6J0	1	5	K7V6J0	tr|K7V6J0|K7V6J0_MAIZE Dirigent protein OS=Zea mays OX=4577 GN=ZEAMMB73_Zm00001d045210 PE=3 SV=1	Dirigent protein	Secreted, extracellular space, apoplast {ECO:0000256|RuleBase:RU363099}.		9851400	2565700	22704	1388000	22704	22704	1325500	22704	22704	22704	22704	22704	22704	22704	22704	22704	22704	5415424	158928	0.0293473	0.0633796	Cell wall	"not assigned.not annotated"	16.554				soluble		soluble
A0A1D6JSN1;C0PL01	2	3	A0A1D6JSN1	tr|A0A1D6JSN1|A0A1D6JSN1_MAIZE T-complex protein 1 subunit gamma OS=Zea mays OX=4577 GN=100285961 PE=3 SV=1;tr|C0PL01|C0PL01_MAIZE T-complex protein 1 subunit gamma OS=Zea mays OX=4577 GN=103654781 PE=2 SV=1	T-complex protein 1 subunit gamma			6257200	2259100	2226900	1468700	22704	22704	1414200	22704	22704	22704	22704	22704	913850	2040400	22704	22704	22704	7482420	3067770	0.409997	0.20351	Cytoskeleton	"Cytoskeleton organisation.actin and tubulin folding.CCT chaperonin folding complex.subunit gamma (CCT3)"	60.733				Nucleus, Mitochondrion		soluble
C0P8C6	1	5	C0P8C6	tr|C0P8C6|C0P8C6_MAIZE CCT-theta OS=Zea mays OX=4577 GN=100382493 PE=2 SV=1	CCT-theta	Cytoplasm {ECO:0000256|ARBA:ARBA00004496}.		5035400	979600	22704	851300	22704	22704	1154900	22704	22704	22704	22704	997840	22704	22704	22704	22704	22704	3122024	1134064	0.363246	0.210981	Cytoskeleton	"Cytoskeleton organisation.actin and tubulin folding.CCT chaperonin folding complex.subunit theta (CCT8)"	58.98				Nucleus, Mitochondrion		soluble
P14641;P14640;B6SPX4;A0A804P8F1	4	4	P14641	sp|P14641|TBA2_MAIZE Tubulin alpha-2 chain OS=Zea mays OX=4577 GN=TUBA2 PE=3 SV=1;sp|P14640|TBA1_MAIZE Tubulin alpha-1 chain OS=Zea mays OX=4577 GN=TUBA1 PE=3 SV=1;tr|B6SPX4|B6SPX4_MAIZE Tubulin alpha chain OS=Zea mays OX=4577 GN=100381303 PE=2 SV=1;tr|A0A	Tubulin alpha-2 chain (EC 3.6.5.-) (Alpha-2-tubulin)			32049000	8870200	22704	22704	22704	22704	22704	22704	22704	22704	22704	9558500	22704	13434000	22704	22704	22704	9051832	23106020	2.55263	0.156537	Cytoskeleton	"Cytoskeleton organisation.microtubular network.alpha-beta-Tubulin heterodimer.component alpha-Tubulin"	49.731				Cytoplasma	Nuclear export signal	soluble
Q41784;A0A804UAN7;C0PH85;A0A804P7J0;A0A804QIU8;Q43697;A0A804M3Z9;Q41783;C0P664	9	5	Q41784	sp|Q41784|TBB7_MAIZE Tubulin beta-7 chain OS=Zea mays OX=4577 GN=TUBB7 PE=2 SV=1;tr|A0A804UAN7|A0A804UAN7_MAIZE Tubulin beta chain OS=Zea mays OX=4577 PE=3 SV=1;tr|C0PH85|C0PH85_MAIZE Tubulin beta chain OS=Zea mays OX=4577 GN=100383576 PE=2 SV=1;tr|A0A804P	Tubulin beta-7 chain (Beta-7-tubulin)			27503000	6357600	22704	3757700	22704	3854000	4266800	4590100	22704	22704	22704	3221700	3507600	4159300	22704	22704	22704	22917016	10979416	0.479094	0.205007	Cytoskeleton	"Cytoskeleton organisation.microtubular network.alpha-beta-Tubulin heterodimer.component beta-Tubulin"	50.094				Cytoplasma	Nuclear export signal	soluble
B4FQW6;Q09054	2	8	B4FQW6	tr|B4FQW6|B4FQW6_MAIZE Glyceraldehyde-3-phosphate dehydrogenase OS=Zea mays OX=4577 GN=542718 PE=2 SV=1;sp|Q09054|G3PC2_MAIZE Glyceraldehyde-3-phosphate dehydrogenase 2, cytosolic OS=Zea mays OX=4577 GN=GAPC2 PE=2 SV=1	Glyceraldehyde-3-phosphate dehydrogenase (EC 1.2.1.-)			122350000	58719000	13335000	21597000	27541000	19826000	18501000	17656000	22704	22704	22704	33201000	20429000	25991000	22704	22704	22704	177220408	79711816	0.449789	0.163856	Enzyme	"Cellular respiration.glycolysis.cytosolic glycolysis.glyceraldehyde 3-phosphate dehydrogenase activities.NAD-dependent glyceraldehyde 3-phosphate dehydrogenase"	31.982				Cytoplasma	Nuclear export signal	soluble
K7VKM2	1	12	K7VKM2	tr|K7VKM2|K7VKM2_MAIZE Peptidase beta subunit OS=Zea mays OX=4577 GN=ZEAMMB73_Zm00001d048102 PE=3 SV=1	mitochondrial processing peptidase (EC 3.4.24.64) (Beta-MPP)	Mitochondrion {ECO:0000256|ARBA:ARBA00004173}.		149560000	58042000	7733200	10908000	22704	2905000	13575000	22704	22704	22704	22704	13960000	14721000	6738300	22704	22704	22704	93254016	35510116	0.380789	0.244414	Enzyme	"Cellular respiration.oxidative phosphorylation.cytochrome c reductase complex.peptidase component MPP heterodimer.subunit beta"	58.378		Peptidase		Mito	Mitochondrial transit peptide	Peripheral, Soluble
C0PB60	1	3	C0PB60	tr|C0PB60|C0PB60_MAIZE Gamma carbonic anhydrase 2 mitochondrial OS=Zea mays OX=4577 GN=100382844 PE=2 SV=1	Gamma carbonic anhydrase 2 mitochondrial	Mitochondrion membrane {ECO:0000256|ARBA:ARBA00034694}; Peripheral membrane protein {ECO:0000256|ARBA:ARBA00034694}; Matrix side {ECO:0000256|ARBA:ARBA00034694}.		33982000	19125000	22704	9030100	22704	22704	8714800	9665300	22704	22704	22704	9379000	22704	22704	22704	22704	22704	46648720	9515224	0.203976	0.101037	Enzyme	"Cellular respiration.oxidative phosphorylation.NADH dehydrogenase complex.non-core modules.carbonic anhydrase module.component CA"	29.644				Mito	Mitochondrial transit peptide	Peripheral, Soluble
K7VC35;B4FIE9	2	8	K7VC35	tr|K7VC35|K7VC35_MAIZE S-adenosylmethionine synthase OS=Zea mays OX=4577 GN=100282324 PE=3 SV=1;tr|B4FIE9|B4FIE9_MAIZE S-adenosylmethionine synthase OS=Zea mays OX=4577 GN=100194360 PE=2 SV=2	S-adenosylmethionine synthase (EC 2.5.1.6)			26835000	6910200	2530800	2028000	22704	3833200	2641700	2886500	22704	22704	22704	2656200	2438300	3252500	22704	22704	22704	20898512	8437816	0.403752	0.137285	Enzyme	"Coenzyme metabolism.S-adenosyl methionine (SAM) cycle.S-adenosyl methionine synthetase (MAT)"	42.54				Cytoplasma		soluble
P42895;C0HGV5	2	2	P42895	sp|P42895|ENO2_MAIZE Enolase 2 OS=Zea mays OX=4577 GN=ENO2 PE=2 SV=1;tr|C0HGV5|C0HGV5_MAIZE Phosphopyruvate hydratase OS=Zea mays OX=4577 GN=ZEAMMB73_Zm00001d030373 PE=2 SV=1	Enolase 2 (EC 4.2.1.11) (2-phospho-D-glycerate hydro-lyase 2) (2-phosphoglycerate dehydratase 2)			7213800	2169000	22704	2814600	22704	22704	22704	22704	22704	22704	22704	2378000	22704	22704	22704	22704	22704	5142528	2514224	0.488908	0.342379	Enzyme	"Enzyme classification.EC_4 lyases.EC_4.2 carbon-oxygen lyase"	48.162				Cytoplasma	Nuclear export signal	soluble
A0A1D6NVW3;A0A804R0M8;P26301;K7V794;A0A804R0Z7;A0A804QY52;A0A804R3M0;A0A804R2N7;A0A1D6LKN5	9	5	A0A1D6NVW3	tr|A0A1D6NVW3|A0A1D6NVW3_MAIZE Phosphopyruvate hydratase OS=Zea mays OX=4577 GN=ZEAMMB73_Zm00001d045431 PE=3 SV=1;tr|A0A804R0M8|A0A804R0M8_MAIZE Phosphopyruvate hydratase OS=Zea mays OX=4577 PE=3 SV=1;sp|P26301|ENO1_MAIZE Enolase 1 OS=Zea mays OX=4577 GN=E	phosphopyruvate hydratase (EC 4.2.1.11)			22444000	4292600	22704	6064600	22704	3199000	5236300	5750100	22704	22704	22704	3436500	4212500	4519800	22704	22704	22704	24633416	12259616	0.497682	0.222901	Enzyme	"Enzyme classification.EC_4 lyases.EC_4.2 carbon-oxygen lyase"	47.107				Cytoplasma	Nuclear export signal	soluble
A0A804QSF7;K7VXF0	2	3	A0A804QSF7	tr|A0A804QSF7|A0A804QSF7_MAIZE Lipase_3 domain-containing protein OS=Zea mays OX=4577 GN=100277743 PE=4 SV=1;tr|K7VXF0|K7VXF0_MAIZE Triacylglycerol lipase-like 1 OS=Zea mays OX=4577 GN=100277743 PE=4 SV=1	Fungal lipase-type domain-containing protein			26074000	5205500	22704	8304000	22704	22704	22704	22704	22704	22704	22704	9755900	13295000	22704	22704	7748400	22704	13668428	30890116	2.25996	0.106401	Enzyme	"Lipid metabolism.glycerolipid metabolism.glycerolipid degradation.triacylglycerol lipase activities.diacyl-/triacylglycerol lipase activities.lipase (OBL)"	55.418		Lipase		Cytoplasm, Golgi apparatus		TM
A0A1D6HBU2;A0A804PJK8;A0A804PK02	3	6	A0A1D6HBU2	tr|A0A1D6HBU2|A0A1D6HBU2_MAIZE Glycerophosphodiester phosphodiesterase OS=Zea mays OX=4577 GN=103627358 PE=4 SV=1;tr|A0A804PJK8|A0A804PJK8_MAIZE Glycerophosphodiester phosphodiesterase OS=Zea mays OX=4577 GN=103627358 PE=4 SV=1;tr|A0A804PK02|A0A804PK02_MAI	glycerophosphodiester phosphodiesterase (EC 3.1.4.46)			22238000	3125200	3834200	4213800	5644800	22704	5004100	4612300	22704	22704	22704	4929700	4329500	22704	22704	22704	22704	26502512	9372720	0.353654	0.0921233	Enzyme	"not assigned.annotated"	81.246				Cell membrane	Signal peptide	GPI-anchored
P38559;A0A804LGC0;A0A804RD59;K7W1Q7;P38563;B4FR61;A0A804R671;A0A804R9F9	8	4	P38559	sp|P38559|GLNA1_MAIZE Glutamine synthetase root isozyme 1 OS=Zea mays OX=4577 GN=GLN6 PE=2 SV=1;tr|A0A804LGC0|A0A804LGC0_MAIZE Glutamine synthetase OS=Zea mays OX=4577 GN=542520 PE=4 SV=1;tr|A0A804RD59|A0A804RD59_MAIZE Glutamine synthetase OS=Zea mays OX=4	Glutamine synthetase root isozyme 1 (EC 6.3.1.2) (GS122) (Glutamate--ammonia ligase)			43577000	4130600	22704	15080000	22704	14899000	12511000	22704	22704	22704	22704	8471700	11908000	22704	22704	22704	22704	46734120	20493220	0.438507	0.239354	Enzyme	"Nutrient uptake.nitrogen assimilation.ammonium assimilation.glutamine synthetase activities.cytosolic glutamine synthetase (GLN1)"	39.25				Cytoplasma	Nuclear export signal	soluble
B4FFH8;K7UH13;A0A804NTK3;A0A804MDG4;A0A1D6E5Z5	5	5	B4FFH8	tr|B4FFH8|B4FFH8_MAIZE Adenosine kinase OS=Zea mays OX=4577 GN=ZEAMMB73_Zm00001d017271 PE=2 SV=1;tr|K7UH13|K7UH13_MAIZE Adenosine kinase OS=Zea mays OX=4577 GN=ZEAMMB73_Zm00001d051157 PE=3 SV=1	Adenosine kinase (AK) (EC 2.7.1.20) (Adenosine 5'-phosphotransferase)			9745700	1850200	22704	3472900	22704	22704	3281800	22704	22704	22704	22704	2168100	22704	22704	22704	22704	22704	8741124	2304324	0.263619	0.161828	Nucleic acid interaction	"Nucleotide metabolism.purines.salvage pathway.adenosine kinase (ADK)"	37.106			Mg2+	Cytoplasma	Nuclear export signal	soluble
A0A804PW35;A0A804UAK5;C0PHE3;A0A0B4J303;A0A1D6LNL6;A0A804PEW7;A0A804PEX5;Q41741;B4FBK3;A0A804PCR6;A0A804PX04;Q2MJJ9;A0A0B4J3A7	13	6	A0A804PW35	tr|A0A804PW35|A0A804PW35_MAIZE Uncharacterized protein OS=Zea mays OX=4577 PE=3 SV=1;tr|A0A804UAK5|A0A804UAK5_MAIZE Uncharacterized protein OS=Zea mays OX=4577 PE=3 SV=1;tr|C0PHE3|C0PHE3_MAIZE Eucaryotic initiation factor4 OS=Zea mays OX=4577 GN=ZEAMMB73_Z	RNA helicase (EC 3.6.4.13)			25925000	10207000	4334300	4403800	22704	6234800	13668000	8043400	22704	22704	22704	22704	4486900	9782400	22704	22704	22704	46959412	14382820	0.306282	0.0889285	Protein Biosynthesis	"not assigned.annotated"	41.626				Cytoplasm, Nucleus	Nuclear localization signal, Nuclear export signal
B6SHW9;P27923;B6TSG5;B6SIL9;A0A804QM13;A0A804LGQ4;A0A804R419;A0A804QEZ7;A0A804QPR4;A0A1D6LQK5	10	4	B6SHW9	tr|B6SHW9|B6SHW9_MAIZE Ubiquitin fusion protein OS=Zea mays OX=4577 GN=103647262 PE=2 SV=1;sp|P27923|RS27A_MAIZE Ubiquitin-40S ribosomal protein S27a OS=Zea mays OX=4577 GN=UBF9 PE=2 SV=2;tr|B6TSG5|B6TSG5_MAIZE 40S ribosomal protein S27a OS=Zea mays OX=457	Ubiquitin fusion protein (Ubiquitin-60S ribosomal protein L40-1)			204960000	67608000	22543000	35415000	57739000	22704	22577000	26186000	22704	22704	22704	13797000	16097000	55575000	22704	22704	22704	232136112	85559816	0.368576	0.130024	Protein Biosynthesis	"Protein biosynthesis.ribosome biogenesis.large ribosomal subunit (LSU).LSU proteome.component eL40"	14.758				Cytoplasm, Nucleus		soluble
A0A804MJY2;A0A804MJX8;A0A096RRR4;A0A804MG65;B4FFZ6;B4FBM9;C0P5V7	7	2	A0A804MJY2	tr|A0A804MJY2|A0A804MJY2_MAIZE Uncharacterized protein OS=Zea mays OX=4577 GN=103647029 PE=3 SV=1;tr|A0A804MJX8|A0A804MJX8_MAIZE Uncharacterized protein OS=Zea mays OX=4577 GN=103647029 PE=3 SV=1;tr|A0A096RRR4|A0A096RRR4_MAIZE 60S ribosomal protein L3-1 OS	60S ribosomal protein L3			6689900	2398100	3413600	1690600	22704	22704	2753700	22704	22704	22704	22704	2036000	22704	22704	22704	22704	22704	10369520	2172224	0.209482	0.0887406	Protein Biosynthesis	"Protein biosynthesis.ribosome biogenesis.large ribosomal subunit (LSU).LSU proteome.component uL3"	39.76				Cytoplasma		soluble
A0A804R3K8;B4FP25;B4FD90;A0A804LLX3;A0A804R6J0	5	2	A0A804R3K8	tr|A0A804R3K8|A0A804R3K8_MAIZE Uncharacterized protein OS=Zea mays OX=4577 GN=103639054 PE=3 SV=1;tr|B4FP25|B4FP25_MAIZE 40S ribosomal protein S19 OS=Zea mays OX=4577 GN=103639054 PE=2 SV=1;tr|B4FD90|B4FD90_MAIZE 40S ribosomal protein S19 OS=Zea mays OX=45	40S ribosomal protein S19			8958700	22704	5810500	6376400	22704	22704	22704	22704	22704	22704	22704	4244300	22704	22704	22704	22704	22704	12345828	4380524	0.354818	0.263331	Protein Biosynthesis	"Protein biosynthesis.ribosome biogenesis.small ribosomal subunit (SSU).SSU proteome.component eS19"	14.915				Cytoplasm, Nucleus	Nuclear localization signal	soluble
Q08069;C0PCV2;B4FGG1;A0A804LW73;A0A804M721;A0A804M722;A0A804P3D7;A0A804NSS0;A0A804N556;A0A804LQ96;A0A804P3D8;A0A804M720;A0A804N9J5;A0A804N0N0;A0A804PMU1;A0A804N1A5;A0A804QWL1;A0A804NEQ1;A0A804NPI2	19	4	Q08069	sp|Q08069|RS8_MAIZE 40S ribosomal protein S8 OS=Zea mays OX=4577 GN=RPS8 PE=2 SV=2;tr|C0PCV2|C0PCV2_MAIZE 40S ribosomal protein S8 OS=Zea mays OX=4577 GN=103654828 PE=2 SV=1;tr|B4FGG1|B4FGG1_MAIZE 40S ribosomal protein S8 OS=Zea mays OX=4577 GN=100193830 P	Small ribosomal subunit protein eS8 (40S ribosomal protein S8)			17162000	1621000	5297100	5542400	22704	22704	4844500	4440300	22704	22704	22704	4384200	4406700	22704	22704	22704	22704	21836116	8904420	0.407784	0.175567	Protein Biosynthesis	"Protein biosynthesis.ribosome biogenesis.small ribosomal subunit (SSU).SSU proteome.component eS8"	25.056				Cytoplasm, Nucleus	Nuclear localization signal	soluble
B6T7G7;A0A804R6F0;A0A804R0N5;A0A804R3H4;A0A804UAX0	5	5	B6T7G7	tr|B6T7G7|B6T7G7_MAIZE Elongation factor 1-gamma 3 OS=Zea mays OX=4577 GN=100282446 PE=2 SV=1;tr|A0A804R6F0|A0A804R6F0_MAIZE Uncharacterized protein OS=Zea mays OX=4577 GN=100282446 PE=3 SV=1;tr|A0A804R0N5|A0A804R0N5_MAIZE Uncharacterized protein OS=Zea ma	Elongation factor 1-gamma 3			17710000	8120000	22704	22704	22704	22704	22704	22704	22704	22704	22704	6945500	7368000	6704400	22704	22704	22704	8301632	21108716	2.54272	0.10669	Protein Biosynthesis	"Protein biosynthesis.translation elongation.eEF1 aminoacyl-tRNA binding factor activity.eEF1B eEF1A-GDP-recycling complex.component eEF1B-gamma"	47.267				Cytoplasma	Nuclear export signal	soluble
A0A1D6LSP5;A0A804PV67;A0A804PVU6;A0A804PXR7;K7UQT7	5	6	A0A1D6LSP5	tr|A0A1D6LSP5|A0A1D6LSP5_MAIZE Elongation factor gamma1 OS=Zea mays OX=4577 GN=ZEAMMB73_Zm00001d036959 PE=3 SV=1;tr|A0A804PV67|A0A804PV67_MAIZE Uncharacterized protein OS=Zea mays OX=4577 PE=3 SV=1;tr|A0A804PVU6|A0A804PVU6_MAIZE Uncharacterized protein OS=	Elongation factor gamma1			21956000	8335500	22704	4077300	22704	22704	4393500	22704	22704	22704	22704	22704	2916800	4819500	22704	22704	22704	16942524	7849820	0.463321	0.28708	Protein Biosynthesis	"Protein biosynthesis.translation elongation.eEF1 aminoacyl-tRNA binding factor activity.eEF1B eEF1A-GDP-recycling complex.component eEF1B-gamma"	43.457				Cytoplasma	Nuclear export signal	soluble
P80639;A0A804QG49;A0A804QEL1	3	3	P80639	sp|P80639|IF5A_MAIZE Eukaryotic translation initiation factor 5A OS=Zea mays OX=4577 GN=TIF5A PE=1 SV=2;tr|A0A804QG49|A0A804QG49_MAIZE Eukaryotic translation initiation factor 5A OS=Zea mays OX=4577 GN=542537 PE=3 SV=1;tr|A0A804QEL1|A0A804QEL1_MAIZE Eukary	Eukaryotic translation initiation factor 5A (eIF-5A) (eIF-4D)			18028000	5272300	22704	5042500	22704	22704	5917200	22704	22704	22704	22704	3318500	22704	22704	22704	22704	22704	16368224	3454724	0.211063	0.12596	Protein Biosynthesis	"Protein biosynthesis.translation elongation.eEF5 poly-P/G elongation factor activity.poly-P/G elongation factor (eEF5/eIF5A)"	17.496				Cytoplasm, Nucleus	Nuclear localization signal, Nuclear export signal	soluble
A0A804PTE8;A0A804PVR0;A0A804UAG4;A0A1D6LMW9;A0A804PTY7;A0A804PDI2;A0A1D6GWE1	7	6	A0A804PTE8	tr|A0A804PTE8|A0A804PTE8_MAIZE HATPase_c domain-containing protein OS=Zea mays OX=4577 PE=3 SV=1;tr|A0A804PVR0|A0A804PVR0_MAIZE HATPase_c domain-containing protein OS=Zea mays OX=4577 PE=3 SV=1;tr|A0A804UAG4|A0A804UAG4_MAIZE HATPase_c domain-containing pro	Endoplasmin homolog (Glucose-regulated protein 94 homolog)			15556000	1842700	22704	2391800	22704	22704	2654100	22704	22704	22704	22704	3202800	22704	22704	22704	22704	22704	7024824	3339024	0.475318	0.308202	Protein homeostasis	"Protein homeostasis.protein quality control.Hsp90 chaperone system.chaperone (Hsp90)"	77.332				ER	Signal peptide	soluble
C0PFK3;B4F7U0	2	2	C0PFK3	tr|C0PFK3|C0PFK3_MAIZE Proteasome subunit alpha type OS=Zea mays OX=4577 GN=ZEAMMB73_Zm00001d027896 PE=2 SV=1;tr|B4F7U0|B4F7U0_MAIZE Proteasome subunit alpha type OS=Zea mays OX=4577 GN=100191154 PE=2 SV=1	Proteasome subunit alpha type			9414600	3319900	22704	3121000	22704	22704	3386800	22704	22704	22704	22704	2613500	22704	22704	22704	22704	22704	9963924	2749724	0.275968	0.162193	Protein homeostasis	"Protein homeostasis.ubiquitin-proteasome system.26S proteasome.20S core particle.alpha-type components.component alpha type-1"	27.417				Cytoplasm, Nucleus	Nuclear export signal	soluble
B6TJB6;B6T504	2	4	B6TJB6	tr|B6TJB6|B6TJB6_MAIZE Proteasome subunit alpha type OS=Zea mays OX=4577 GN=100283546 PE=2 SV=1;tr|B6T504|B6T504_MAIZE Proteasome subunit alpha type OS=Zea mays OX=4577 GN=100282220 PE=2 SV=1	Proteasome subunit alpha type			17446000	1843400	3451000	4935700	7864100	22704	3862000	3992000	22704	22704	22704	2746200	3459100	22704	22704	3549000	22704	26016312	9845116	0.378421	0.112575	Protein homeostasis	"Protein homeostasis.ubiquitin-proteasome system.26S proteasome.20S core particle.alpha-type components.component alpha type-5"	25.977				Cytoplasm, Nucleus	Nuclear export signal	soluble
B6T4Q9;B4G1F0;A0A804QT80;A0A804MAN8;K7UMW4;B8A0V7;B4FVR0;A0A1D6L3W9;A0A804MAN7;A0A804RPH7;A0A1D6GHU4;C0HHP8;A0A804QKE3;B6TE08;B6U656;A0A804M3S5;A0A804NM86;K7TL53;A0A804NM87;A0A804UDD2	20	2	B6T4Q9	tr|B6T4Q9|B6T4Q9_MAIZE ATP binding protein OS=Zea mays OX=4577 GN=100192758 PE=2 SV=1;tr|B4G1F0|B4G1F0_MAIZE ATP binding protein OS=Zea mays OX=4577 GN=100274496 PE=2 SV=1;tr|A0A804QT80|A0A804QT80_MAIZE Protein kinase domain-containing protein OS=Zea mays	non-specific serine/threonine protein kinase (EC 2.7.11.1)			13827000	3736600	22704	5908800	22704	22704	5746200	6097400	22704	22704	22704	6203100	22704	22704	22704	22704	22704	21602520	6339324	0.293453	0.142865	PTM	"Protein modification.phosphorylation.TKL protein kinase superfamily.protein kinase (MAP3K-RAF)"	41.065				Cell membrane		Lipid anchor
K7V763;A0A804QQR1;A0A1D6FLC8;A0A804QLF7;B6SIM0;C0PG03	6	3	K7V763	tr|K7V763|K7V763_MAIZE Cytochrome c oxidase subunit 5b-2 mitochondrial OS=Zea mays OX=4577 GN=100277708 PE=4 SV=1	Cytochrome c oxidase subunit 5b-2 mitochondrial			57310000	23684000	22704	18689000	22704	22704	17179000	22704	22704	22704	22704	23100000	22704	22704	22704	22704	22704	59688224	23236224	0.389293	0.250359	Redox	"Cellular respiration.oxidative phosphorylation.cytochrome c oxidase complex.core components.component COX5b"	17.89				Mito	Mitochondrial transit peptide	peripharal, soluble
A0A804R694;A0A804LLA6;B4FCQ4;A0A804R867;B6STB2	5	5	A0A804R694	tr|A0A804R694|A0A804R694_MAIZE Uncharacterized protein OS=Zea mays OX=4577 PE=4 SV=1;tr|A0A804LLA6|A0A804LLA6_MAIZE Uncharacterized protein OS=Zea mays OX=4577 PE=4 SV=1;tr|B4FCQ4|B4FCQ4_MAIZE Cytochrome c oxidase subunit OS=Zea mays OX=4577 GN=ZEAMMB73_Zm	Cytochrome c oxidase subunit 6b-1			70796000	19991000	22704	19792000	22704	22704	18697000	26625000	22704	22704	22704	22870000	22704	22704	22704	22704	22704	85218520	23006224	0.269967	0.127116	Redox	"Cellular respiration.oxidative phosphorylation.cytochrome c oxidase complex.core components.component COX6b"	21.475				Mito		TM
C4J0P7;B4FHM1	2	5	C4J0P7	tr|C4J0P7|C4J0P7_MAIZE Cytochrome c1 1 heme protein mitochondrial OS=Zea mays OX=4577 GN=ZEAMMB73_Zm00001d049959 PE=2 SV=1;tr|B4FHM1|B4FHM1_MAIZE Cytochrome c1 1 heme protein mitochondrial OS=Zea mays OX=4577 GN=100194151 PE=2 SV=1	Cytochrome c1 1 heme protein mitochondrial			81440000	20666000	13249000	13440000	9765600	10030000	13424000	8902300	22704	22704	22704	9644900	10825000	12153000	22704	22704	22704	89522308	32713716	0.365425	0.059096	Redox	"Cellular respiration.oxidative phosphorylation.cytochrome c reductase complex.component cytochrome c1"	33.319				Mito		TM
B6SHX4;A0A804PCV3	2	2	B6SHX4	tr|B6SHX4|B6SHX4_MAIZE NADH dehydrogenase [ubiquinone] 1 beta subcomplex subunit 9 OS=Zea mays OX=4577 GN=100282004 PE=2 SV=1;tr|A0A804PCV3|A0A804PCV3_MAIZE NADH dehydrogenase [ubiquinone] 1 beta subcomplex subunit 9 OS=Zea mays OX=4577 GN=100282004 PE=3 S	NADH dehydrogenase [ubiquinone] 1 beta subcomplex subunit 9 (Complex I-B22) (NADH-ubiquinone oxidoreductase B22 subunit)			9565100	5092000	22704	2452900	22704	22704	3462800	22704	22704	22704	22704	2697300	22704	22704	22704	22704	22704	11143924	2833524	0.254266	0.160821	Redox	"Cellular respiration.oxidative phosphorylation.NADH dehydrogenase complex.non-core modules.beta subcomplex.component NDUFB9/B22"	13.354				Mito	Mitochondrial transit peptide	peripharal, soluble
B6SPB2	1	2	B6SPB2	tr|B6SPB2|B6SPB2_MAIZE NAD(P)H dehydrogenase (quinone) OS=Zea mays OX=4577 GN=100280914 PE=2 SV=1	NAD(P)H dehydrogenase (quinone) (EC 1.6.5.2)			8680900	3039100	22704	3626100	22704	22704	22704	3677400	22704	22704	22704	22704	22704	22704	22704	22704	22704	10478824	158928	0.0151666	0.0518297	Redox	"not assigned.annotated"	25.728				cytoplasma		soluble
B6TM55;A0A804UDS2;A0A804Q3E3;A0A804P5N9;A0A804LIC6;B6U9S6;A0A804UKE7;A0A804NVR6;B4G031	9	5	B6TM55	tr|B6TM55|B6TM55_MAIZE L-ascorbate peroxidase OS=Zea mays OX=4577 GN=103639279 PE=2 SV=1;tr|A0A804UDS2|A0A804UDS2_MAIZE L-ascorbate peroxidase OS=Zea mays OX=4577 PE=3 SV=1;tr|A0A804Q3E3|A0A804Q3E3_MAIZE L-ascorbate peroxidase OS=Zea mays OX=4577 PE=3 SV=1	L-ascorbate peroxidase (EC 1.11.1.11)			44345000	5945600	14178000	12799000	22704	14393000	14460000	15711000	22704	22704	22704	14861000	11418000	22704	22704	22704	22704	77554712	26392520	0.340308	0.0894477	Redox	"Redox homeostasis.ascorbate-based redox regulation.cytosolic ascorbate peroxidase (APX)"	27.308				cytoplasm		soluble
P49106	1	11	P49106	sp|P49106|14331_MAIZE 14-3-3-like protein GF14-6 OS=Zea mays OX=4577 GN=GRF1 PE=3 SV=1	14-3-3-like protein GF14-6			261660000	58380000	102680000	83967000	76063000	22704	80507000	46345000	22704	120890000	22704	64826000	78732000	48118000	66581000	22704	22704	568877408	258325112	0.454096	0.103012	Multi-process-regulation	"Multi-process regulation.14-3-3 regulatory system.14-3-3 phosphoprotein-binding protein (GRF)"	29.662				Cytoplasm, Nucleus	Nuclear export signal	soluble
C0HDU5;A0A804NK90;A0A804LUW1	3	3	C0HDU5	tr|C0HDU5|C0HDU5_MAIZE Patatin OS=Zea mays OX=4577 GN=ZEAMMB73_Zm00001d048841 PE=2 SV=1;tr|A0A804NK90|A0A804NK90_MAIZE Patatin OS=Zea mays OX=4577 PE=3 SV=1	Patatin (EC 3.1.1.-)			6693700	2607000	22704	22704	22704	22704	22704	22704	22704	22704	22704	3104300	2473400	22704	22704	22704	22704	2788632	5691220	2.04086	0.190558	Stress-related	"Lipid metabolism.glycerolipid metabolism.glycerolipid degradation.phospholipase activities.phospholipase A2 activities.phospholipase A2 (pPLA2-II)"	44.451				cytoplasm		soluble
A0A1D6MXK3	1	3	A0A1D6MXK3	tr|A0A1D6MXK3|A0A1D6MXK3_MAIZE Jasmonate-induced protein OS=Zea mays OX=4577 GN=ZEAMMB73_Zm00001d041663 PE=4 SV=1	Jasmonate-induced protein			16174000	5470000	22704	7812600	22704	22704	22704	22704	22704	22704	22704	6677000	22704	22704	22704	22704	22704	13441528	6813224	0.506879	0.358387	Stress-related	"not assigned.annotated"	23.027				Cytoplasm, Extracellular		soluble
A0A804P944;A0A804M0M3;A0A804P9Q3;A0A804M0M0;A0A1D6GG02;C0P7S8;A0A804M0M2;O65160;A0A096S8H0;A0A804MS65;B4FJC3;A0A804RID2	12	2	A0A804P944	tr|A0A804P944|A0A804P944_MAIZE J domain-containing protein OS=Zea mays OX=4577 PE=4 SV=1;tr|A0A804M0M3|A0A804M0M3_MAIZE Uncharacterized protein OS=Zea mays OX=4577 GN=100191411 PE=4 SV=1;tr|A0A804P9Q3|A0A804P9Q3_MAIZE Uncharacterized protein OS=Zea mays OX	J domain-containing protein			12090000	4797100	22704	2399000	22704	22704	3015900	2941600	22704	22704	22704	2566700	22704	2507800	22704	22704	22704	13267120	5188020	0.391043	0.189859	Stress-related	"not assigned.annotated"	27.692				Cytoplasm, Nucleus	Nuclear localization signal	soluble
Q9M582	1	8	Q9M582	tr|Q9M582|Q9M582_MAIZE Hypersensitive induced reaction3 OS=Zea mays OX=4577 GN=HIR3 PE=2 SV=1	Hypersensitive induced reaction3 (Hypersensitive-induced response protein)			52351000	10169000	22704	13945000	22704	22704	8557900	14377000	22704	22704	22704	9172100	9919700	22704	22704	22704	22704	47162420	19205320	0.407217	0.201126	Stress-related	"not assigned.annotated"	31.554				Cell membrane	TMD	Peripheral, Lipid anchor
P19023;A0A804UG47;A0A804QMV1;A0A1D6FJP5;A0A1D6NFC1;A0A804UC91;A0A804QN37;A0A804UFY7;A0A804Q3C5	9	14	P19023	sp|P19023|ATPBM_MAIZE ATP synthase subunit beta, mitochondrial OS=Zea mays OX=4577 GN=ATPB PE=2 SV=1;tr|A0A804UG47|A0A804UG47_MAIZE ATP synthase subunit beta OS=Zea mays OX=4577 PE=3 SV=1;tr|A0A804QMV1|A0A804QMV1_MAIZE ATP synthase subunit beta OS=Zea mays	ATP synthase subunit beta, mitochondrial (EC 7.1.2.2)			61653000	18937000	1066900	22704	22704	1018700	1935800	22704	22704	22704	22704	3961800	1077200	2929400	22704	1541500	22704	23071920	9578012	0.415137	0.31379	Transport	"Cellular respiration.oxidative phosphorylation.ATP synthase complex.peripheral MF1 subcomplex.subunit beta"	59.103				Mito	Mitochondrial transit peptide	peripheral, soluble
C0P9Q9;A0A804Q1A7;A0A804QM16	3	3	C0P9Q9	tr|C0P9Q9|C0P9Q9_MAIZE Putative DUF21 domain-containing protein OS=Zea mays OX=4577 GN=100382675 PE=2 SV=1;tr|A0A804Q1A7|A0A804Q1A7_MAIZE CNNM transmembrane domain-containing protein OS=Zea mays OX=4577 GN=100382675 PE=4 SV=1	Putative DUF21 domain-containing protein		TRANSMEM 56..85; /note="Helical"; /evidence="ECO:0000256|SAM:Phobius"; TRANSMEM 115..134; /note="Helical"; /evidence="ECO:0000256|SAM:Phobius"; TRANSMEM 140..159; /note="Helical"; /evidence="ECO:0000256|SAM:Phobius"; TRANSMEM 166..189; /note="Helical"; /evidence="ECO:0000256|SAM:Phobius"	16313000	6063700	3684700	3204400	22704	22704	3109400	22704	22704	22704	22704	22704	22704	4613600	22704	22704	22704	16175720	4749824	0.293639	0.149444	Transport	"not assigned.annotated"	55.794		Mg Transporter		Cell membrane, Lysosome/Vacuole		TM
B6U6U2;A0A804LMQ3	2	12	B6U6U2	tr|B6U6U2|B6U6U2_MAIZE Hexose transporter OS=Zea mays OX=4577 GN=100285573 PE=2 SV=1;tr|A0A804LMQ3|A0A804LMQ3_MAIZE MFS domain-containing protein OS=Zea mays OX=4577 GN=100285573 PE=4 SV=1	Hexose transporter		TRANSMEM 43..63; /note="Helical"; /evidence="ECO:0000256|SAM:Phobius"; TRANSMEM 75..94; /note="Helical"; /evidence="ECO:0000256|SAM:Phobius"; TRANSMEM 100..121; /note="Helical"; /evidence="ECO:0000256|SAM:Phobius"; TRANSMEM 142..159; /note="Helical"; /evidence="ECO:0000256|SAM:Phobius"; TRANSMEM 165..185; /note="Helical"; /evidence="ECO:0000256|SAM:Phobius"; TRANSMEM 563..584; /note="Helical"; /e…	149420000	46939000	5835900	7218300	22704	5902400	15945000	2926300	22704	22704	22704	9996900	9853000	16672000	22704	3537600	22704	84835012	40127612	0.473008	0.276964	Transport	"Solute transport.carrier-mediated transport.MFS superfamily.SP family.monosaccharide transporter (AZT)"	79.547				Cell membrane	Transmembrane domain	TM
Q9AR14	1	3	Q9AR14	sp|Q9AR14|PIP15_MAIZE Aquaporin PIP1-5 OS=Zea mays OX=4577 GN=PIP1-5 PE=2 SV=1	Aquaporin PIP1-5 (Plasma membrane intrinsic protein 1-5) (ZmPIP1-5) (ZmPIP1-5b) (ZmPIP1;5)	Cell membrane {ECO:0000250}; Multi-pass membrane protein {ECO:0000250}.	TRANSMEM 57..77; /note="Helical; Name=1"; /evidence="ECO:0000255"; TRANSMEM 92..114; /note="Helical; Name=2"; /evidence="ECO:0000255"; TRANSMEM 135..155; /note="Helical; Name=3"; /evidence="ECO:0000255"; TRANSMEM 177..197; /note="Helical; Name=4"; /evidence="ECO:0000255"; TRANSMEM 211..231; /note="Helical; Name=5"; /evidence="ECO:0000255"; TRANSMEM 259..279; /note="Helical; Name=6"; /evidence="EC…	118800000	22704	22704	22704	22704	22704	158470000	22704	22704	22704	170410000	22704	22704	22704	215510000	22704	22704	158651632	386033520	2.43321	0.165489	Transport	"Solute transport.channels.MIP family.plasma membrane intrinsic protein (PIP)"	30.724				Cell membrane	Transmembrane domain	TM
A0A804QA41;Q84RL7;A0A804Q809	3	2	A0A804QA41	tr|A0A804QA41|A0A804QA41_MAIZE Uncharacterized protein OS=Zea mays OX=4577 GN=541888 PE=3 SV=1;sp|Q84RL7|PIP21_MAIZE Aquaporin PIP2-1 OS=Zea mays OX=4577 GN=PIP2-1 PE=1 SV=2;tr|A0A804Q809|A0A804Q809_MAIZE Uncharacterized protein OS=Zea mays OX=4577 GN=5418	Aquaporin PIP2-1		TRANSMEM 44..65; /note="Helical"; /evidence="ECO:0000256|SAM:Phobius"; TRANSMEM 77..101; /note="Helical"; /evidence="ECO:0000256|SAM:Phobius"; TRANSMEM 113..132; /note="Helical"; /evidence="ECO:0000256|SAM:Phobius"; TRANSMEM 152..172; /note="Helical"; /evidence="ECO:0000256|SAM:Phobius"; TRANSMEM 199..220; /note="Helical"; /evidence="ECO:0000256|SAM:Phobius"	324730000	83271000	151230000	107650000	22704	22704	324800000	103530000	22704	22704	22704	136400000	172670000	68185000	22704	22704	22704	770571816	377345816	0.489696	0.257598	Transport	"Solute transport.channels.MIP family.plasma membrane intrinsic protein (PIP)"	24.669				Cell membrane	Transmembrane domain	TM
Q9ATL9	1	2	Q9ATL9	sp|Q9ATL9|TIP21_MAIZE Aquaporin TIP2-1 OS=Zea mays OX=4577 GN=TIP2-1 PE=2 SV=1	Aquaporin TIP2-1 (Tonoplast intrinsic protein 2-1) (ZmTIP2-1) (ZmTIP2;1)	Vacuole membrane {ECO:0000250}; Multi-pass membrane protein {ECO:0000250}. Note=Tonoplast.	TRANSMEM 20..40; /note="Helical; Name=1"; /evidence="ECO:0000255"; TRANSMEM 54..74; /note="Helical; Name=2"; /evidence="ECO:0000255"; TRANSMEM 102..122; /note="Helical; Name=3"; /evidence="ECO:0000255"; TRANSMEM 141..161; /note="Helical; Name=4"; /evidence="ECO:0000255"; TRANSMEM 168..188; /note="Helical; Name=5"; /evidence="ECO:0000255"; TRANSMEM 217..237; /note="Helical; Name=6"; /evidence="ECO…	755480000	364290000	244100000	327030000	22704	378750000	326650000	22704	22704	22704	22704	289420000	22704	378390000	22704	22704	22704	1640910816	667923520	0.407044	0.166322	Transport	"Solute transport.channels.MIP family.tonoplast intrinsic protein (TIP)"	24.869				Cell membrane, Lysosome/Vacuole		TM
O64964	1	1	O64964	sp|O64964|TIP11_MAIZE Aquaporin TIP1-1 OS=Zea mays OX=4577 GN=TIP1-1 PE=2 SV=1	Aquaporin TIP1-1 (Tonoplast intrinsic protein 1-1) (ZmTIP1-1) (ZmTIP1;1) (ZmTIP1)	Vacuole membrane {ECO:0000269|PubMed:9701570}; Multi-pass membrane protein {ECO:0000269|PubMed:9701570}. Note=Tonoplast.	TRANSMEM 24..44; /note="Helical; Name=1"; /evidence="ECO:0000255"; TRANSMEM 56..76; /note="Helical; Name=2"; /evidence="ECO:0000255"; TRANSMEM 104..126; /note="Helical; Name=3"; /evidence="ECO:0000255"; TRANSMEM 143..163; /note="Helical; Name=4"; /evidence="ECO:0000255"; TRANSMEM 172..192; /note="Helical; Name=5"; /evidence="ECO:0000255"; TRANSMEM 218..238; /note="Helical; Name=6"; /evidence="ECO…	192950000	90784000	15346000	52623000	19568000	22925000	44492000	22704	22704	22704	22704	63292000	6932000	22704	22704	22704	22704	245806112	70337520	0.28615	0.118544	Transport	"Solute transport.channels.MIP family.tonoplast intrinsic protein (TIP)"	25.821				Cell membrane, Lysosome/Vacuole		TM
B8A1R5;A0A804P7X2	2	3	B8A1R5	tr|B8A1R5|B8A1R5_MAIZE ABC transporter B family member 27 OS=Zea mays OX=4577 GN=100285409 PE=2 SV=1;tr|A0A804P7X2|A0A804P7X2_MAIZE ABC transmembrane type-1 domain-containing protein OS=Zea mays OX=4577 GN=100285409 PE=4 SV=1	ABC transporter B family member 27		TRANSMEM 106..127; /note="Helical"; /evidence="ECO:0000256|SAM:Phobius"; TRANSMEM 206..225; /note="Helical"; /evidence="ECO:0000256|SAM:Phobius"; TRANSMEM 286..314; /note="Helical"; /evidence="ECO:0000256|SAM:Phobius"; TRANSMEM 326..347; /note="Helical"; /evidence="ECO:0000256|SAM:Phobius"	9602000	2501700	22704	22704	22704	22704	22704	22704	22704	22704	22704	3460100	2865000	3010100	22704	22704	22704	2683332	9426016	3.5128	0.0596611	Transport	"Solute transport.primary active transport.ABC superfamily.ABC1 family.subfamily ABCB transporter"	69.917				Lysosome/Vacuole	TMD	TM
A0A1D6EL09;A0A804MLA7;A0A804MLA9;A0A804UCW5;A0A804UCZ8;A0A1D6HW90;A0A804MLA4	7	5	A0A1D6EL09	tr|A0A1D6EL09|A0A1D6EL09_MAIZE Cadmium/zinc-transporting ATPase HMA2 OS=Zea mays OX=4577 GN=Cd1 PE=3 SV=1;tr|A0A804MLA7|A0A804MLA7_MAIZE HMA domain-containing protein OS=Zea mays OX=4577 PE=3 SV=1;tr|A0A804MLA9|A0A804MLA9_MAIZE Uncharacterized protein OS=Z	Cadmium/zinc-transporting ATPase HMA2 (Heavy metal ATPase 3)		TRANSMEM 113..137; /note="Helical"; /evidence="ECO:0000256|RuleBase:RU362081"; TRANSMEM 149..175; /note="Helical"; /evidence="ECO:0000256|RuleBase:RU362081"; TRANSMEM 329..348; /note="Helical"; /evidence="ECO:0000256|RuleBase:RU362081"; TRANSMEM 360..388; /note="Helical"; /evidence="ECO:0000256|RuleBase:RU362081"; TRANSMEM 672..691; /note="Helical"; /evidence="ECO:0000256|RuleBase:RU362081"; TRAN…	13164000	3035500	22704	22704	22704	22704	22704	22704	22704	22704	22704	3221800	22704	5290000	22704	22704	22704	3217132	8625320	2.68106	0.148055	Transport	"Solute transport.primary active transport.P-type ATPase superfamily.P1 family.P1B-type heavy metal cation-transporting ATPase (HMA)"	92.235				Cell membrane	TMD	TM
A0A804M912;A0A804M914;A0A804M915;A0A804M913;A0A804M0A0;A0A804M0A6;A0A804M0A1;A0A804M096;A0A804LCX8	9	24	A0A804M912	tr|A0A804M912|A0A804M912_MAIZE Plasma membrane ATPase OS=Zea mays OX=4577 PE=3 SV=1;tr|A0A804M914|A0A804M914_MAIZE Plasma membrane ATPase OS=Zea mays OX=4577 PE=3 SV=1;tr|A0A804M915|A0A804M915_MAIZE Plasma membrane ATPase OS=Zea mays OX=4577 PE=3 SV=1;tr|A	Plasma membrane ATPase (EC 7.1.2.1)		TRANSMEM 61..84; /note="Helical"; /evidence="ECO:0000256|RuleBase:RU362083"; TRANSMEM 96..112; /note="Helical"; /evidence="ECO:0000256|RuleBase:RU362083"; TRANSMEM 239..265; /note="Helical"; /evidence="ECO:0000256|RuleBase:RU362083"; TRANSMEM 277..299; /note="Helical"; /evidence="ECO:0000256|RuleBase:RU362083"; TRANSMEM 645..667; /note="Helical"; /evidence="ECO:0000256|RuleBase:RU362083"; TRANSME…	32823000	16273000	22704	22704	22704	22704	5991200	5476700	22704	22704	22704	22704	22704	22704	22704	22704	22704	27877124	158928	0.00570102	0.0831268	Transport	"Solute transport.primary active transport.P-type ATPase superfamily.P3 family.P3A-type proton-translocating ATPase (AHA)"	104.81				Cell membrane	TMD	TM
K7TX67	1	25	K7TX67	tr|K7TX67|K7TX67_MAIZE Plasma membrane ATPase OS=Zea mays OX=4577 GN=542052 PE=3 SV=1	Plasma membrane ATPase (EC 7.1.2.1)	Cell membrane {ECO:0000256|RuleBase:RU362083}; Multi-pass membrane protein {ECO:0000256|RuleBase:RU362083}. Membrane {ECO:0000256|ARBA:ARBA00004141}; Multi-pass membrane protein {ECO:0000256|ARBA:ARBA00004141}.	TRANSMEM 239..265; /note="Helical"; /evidence="ECO:0000256|RuleBase:RU362083"; TRANSMEM 277..299; /note="Helical"; /evidence="ECO:0000256|RuleBase:RU362083"; TRANSMEM 645..667; /note="Helical"; /evidence="ECO:0000256|RuleBase:RU362083"; TRANSMEM 673..690; /note="Helical"; /evidence="ECO:0000256|RuleBase:RU362083"; TRANSMEM 710..731; /note="Helical"; /evidence="ECO:0000256|RuleBase:RU362083"; TRAN…	1146000000	111140000	155490000	204760000	159440000	193840000	154620000	116460000	60129000	115640000	22704	168960000	201640000	63499000	11723000	120880000	54105000	1271519000	620829704	0.488258	0.0546382	Transport	"Solute transport.primary active transport.P-type ATPase superfamily.P3 family.P3A-type proton-translocating ATPase (AHA)"	104.9				Cell membrane	TMD	TM
A0A1D6PER2	1	15	A0A1D6PER2	tr|A0A1D6PER2|A0A1D6PER2_MAIZE V-type proton ATPase subunit a OS=Zea mays OX=4577 GN=ZEAMMB73_Zm00001d047910 PE=3 SV=1	V-type proton ATPase subunit a	Membrane {ECO:0000256|ARBA:ARBA00004141}; Multi-pass membrane protein {ECO:0000256|ARBA:ARBA00004141}.	TRANSMEM 421..445; /note="Helical"; /evidence="ECO:0000256|RuleBase:RU361189"; TRANSMEM 466..483; /note="Helical"; /evidence="ECO:0000256|RuleBase:RU361189"; TRANSMEM 546..564; /note="Helical"; /evidence="ECO:0000256|RuleBase:RU361189"; TRANSMEM 576..599; /note="Helical"; /evidence="ECO:0000256|RuleBase:RU361189"; TRANSMEM 635..653; /note="Helical"; /evidence="ECO:0000256|RuleBase:RU361189"; TRAN…	851880000	244490000	30917000	182740000	48591000	86875000	74770000	174270000	11399000	22704	22704	109850000	62922000	55135000	22704	63167000	30124000	854074704	321243408	0.37613	0.0927826	Transport	"Solute transport.primary active transport.V-type ATPase complex.membrane V0 subcomplex.subunit a"	92.64				Endoplasmic reticulum, Lysosome/Vacuole	TMD	TM
B4FMY6;A0A804Q3A7	2	15	B4FMY6	tr|B4FMY6|B4FMY6_MAIZE V-type proton ATPase subunit C OS=Zea mays OX=4577 GN=100281241 PE=2 SV=1;tr|A0A804Q3A7|A0A804Q3A7_MAIZE V-type proton ATPase subunit C OS=Zea mays OX=4577 GN=100281241 PE=3 SV=1	V-type proton ATPase subunit C			67585000	46341000	22704	22704	22704	22704	3395600	3508000	22704	22704	22704	3185300	22704	7486900	22704	22704	22704	53380824	10785720	0.202052	0.233718	Transport	"Solute transport.primary active transport.V-type ATPase complex.peripheral V1 subcomplex.subunit C"	42.707				Cytoplasm, Lysosome/Vacuole	Nuclear export signal	peripheral, soluble
B4FB71	1	8	B4FB71	tr|B4FB71|B4FB71_MAIZE V-type proton ATPase subunit E3 OS=Zea mays OX=4577 GN=100192065 PE=2 SV=1	V-type proton ATPase subunit E3 (Vacuolar ATP synthase subunit E)			31072000	14540000	22704	6759500	22704	22704	11579000	11954000	22704	22704	22704	8569000	22704	8557600	22704	22704	22704	44946020	17240120	0.383574	0.185617	Transport	"Solute transport.primary active transport.V-type ATPase complex.peripheral V1 subcomplex.subunit E"	26.22				Cytoplasm	Nuclear export signal	peripheral, soluble
A0A1D6ING0;A0A1D6F3W8;B6TEL5;B4FLC0;A0A1D6F3W7	5	6	A0A1D6ING0	tr|A0A1D6ING0|A0A1D6ING0_MAIZE V-type proton ATPase subunit F OS=Zea mays OX=4577 GN=100283102 PE=3 SV=1;tr|A0A1D6F3W8|A0A1D6F3W8_MAIZE V-type proton ATPase subunit F OS=Zea mays OX=4577 GN=100283470 PE=3 SV=1;tr|B6TEL5|B6TEL5_MAIZE V-type proton ATPase su	V-type proton ATPase subunit F			213330000	42430000	19084000	56705000	39344000	11692000	15100000	86274000	22704	22704	22704	24898000	38533000	21089000	22704	16501000	22704	270674408	101089112	0.373471	0.107094	Transport	"Solute transport.primary active transport.V-type ATPase complex.peripheral V1 subcomplex.subunit F"	11.602				Cytoplasm, Nucleus	Nuclear localization signal	peripheral, soluble
B4FPE4	1	7	B4FPE4	tr|B4FPE4|B4FPE4_MAIZE V-type proton ATPase subunit G OS=Zea mays OX=4577 PE=2 SV=1	V-type proton ATPase subunit G			2.0545e+09	848560000	22704	487760000	207030000	22704	1130600000	22704	165080000	22704	22704	30567000	807580000	107640000	22704	22704	260380000	2839120816	1206235112	0.424862	0.228797	Transport	"Solute transport.primary active transport.V-type ATPase complex.peripheral V1 subcomplex.subunit G"	12.235				Cytoplasm		Peripheral, Soluble
A0A3L6E5Y7;A0A804MW97;A0A1D6I7S2	3	14	A0A3L6E5Y7	tr|A0A3L6E5Y7|A0A3L6E5Y7_MAIZE Plasma membrane ATPase OS=Zea mays OX=4577 GN=PMA1_0 PE=3 SV=1;tr|A0A804MW97|A0A804MW97_MAIZE Plasma membrane ATPase OS=Zea mays OX=4577 PE=3 SV=1	Plasma membrane ATPase (EC 7.1.2.1)		TRANSMEM 65..88; /note="Helical"; /evidence="ECO:0000256|RuleBase:RU362083"; TRANSMEM 100..116; /note="Helical"; /evidence="ECO:0000256|RuleBase:RU362083"; TRANSMEM 243..269; /note="Helical"; /evidence="ECO:0000256|RuleBase:RU362083"; TRANSMEM 281..308; /note="Helical"; /evidence="ECO:0000256|RuleBase:RU362083"; TRANSMEM 649..671; /note="Helical"; /evidence="ECO:0000256|RuleBase:RU362083"; TRANSM…	40852000	21723000	16757000	10513000	22704	22704	14973000	22704	22704	22897000	22704	16741000	22113000	22704	22704	22704	22704	86953816	38967520	0.44814	0.208719	Transport	nan	105.27				Cell membrane	TMD	TM
C0P4T2;A0A804NA49;A0A804NA50;K7V6Z1	4	9	C0P4T2	tr|C0P4T2|C0P4T2_MAIZE Patellin-1 OS=Zea mays OX=4577 GN=100284590 PE=2 SV=1;tr|A0A804NA49|A0A804NA49_MAIZE Uncharacterized protein OS=Zea mays OX=4577 GN=100284590 PE=3 SV=1;tr|A0A804NA50|A0A804NA50_MAIZE CRAL-TRIO domain-containing protein OS=Zea mays OX	Patellin-1			113680000	4564000	11349000	43898000	18919000	11419000	24044000	47792000	28003000	22704	22704	21677000	19047000	21160000	5680900	11703000	22704	190010704	79313308	0.417415	0.0939032	Unknown/other	"not assigned.annotated"	62.291				Cytoplasma		soluble
B6TZS3	1	2	B6TZS3	tr|B6TZS3|B6TZS3_MAIZE Uncharacterized protein OS=Zea mays OX=4577 GN=100277773 PE=2 SV=1	Uncharacterized protein		TRANSMEM 104..127; /note="Helical"; /evidence="ECO:0000256|SAM:Phobius"; TRANSMEM 176..194; /note="Helical"; /evidence="ECO:0000256|SAM:Phobius"; TRANSMEM 206..228; /note="Helical"; /evidence="ECO:0000256|SAM:Phobius"; TRANSMEM 234..251; /note="Helical"; /evidence="ECO:0000256|SAM:Phobius"; TRANSMEM 283..303; /note="Helical"; /evidence="ECO:0000256|SAM:Phobius"; TRANSMEM 315..335; /note="Helical"…	82694000	35161000	22704	54203000	22704	22704	58313000	22704	22704	22704	22704	22704	22704	22704	22704	22704	22704	147813224	158928	0.00107519	0.0558715	Unknown/other	"not assigned.not annotated"	63.703	interaction with A0A1D6KIN1 ; A0A1D6PTR0 ; B6TDY2			Cell membrane	TMD	TM
A0A096S320	1	3	A0A096S320	tr|A0A096S320|A0A096S320_MAIZE Uncharacterized protein OS=Zea mays OX=4577 GN=ZEAMMB73_Zm00001d043736 PE=4 SV=1	Uncharacterized protein			30119000	10571000	22704	5511200	22704	22704	9091600	22704	22704	22704	22704	5153600	22704	22704	22704	22704	22704	25310024	5289824	0.209001	0.134626	Unknown/other	"not assigned.not annotated"	30.396				Cell membrane		Lipid anchor
A0A804UFJ3;A0A1D6MHX2;A0A1D6FFH7;A0A804LW07	4	2	A0A804UFJ3	tr|A0A804UFJ3|A0A804UFJ3_MAIZE Uncharacterized protein OS=Zea mays OX=4577 PE=4 SV=1;tr|A0A1D6MHX2|A0A1D6MHX2_MAIZE Uncharacterized protein OS=Zea mays OX=4577 GN=ZEAMMB73_Zm00001d039522 PE=4 SV=1;tr|A0A1D6FFH7|A0A1D6FFH7_MAIZE Uncharacterized protein OS=Z	Uncharacterized protein			15912000	7672200	22704	3072700	22704	22704	2509400	3391300	22704	22704	22704	22704	3797600	2708100	22704	22704	22704	16759120	6619220	0.394962	0.215458	Unknown/other	"not assigned.not annotated"	110.17				Extracellular	Signal peptide	soluble
A0A1D6NGY8;A0A804NFW1	2	13	A0A1D6NGY8	tr|A0A1D6NGY8|A0A1D6NGY8_MAIZE Myosin heavy chain-like OS=Zea mays OX=4577 GN=ZEAMMB73_Zm00001d044008 PE=4 SV=1;tr|A0A804NFW1|A0A804NFW1_MAIZE NAB domain-containing protein OS=Zea mays OX=4577 PE=4 SV=1	Myosin heavy chain-like			25736000	2639500	22704	3223500	22704	22704	2721400	3331000	22704	22704	22704	2680800	1975800	22704	22704	22704	22704	12028920	4770120	0.396554	0.185226	Unknown/other	"not assigned.not annotated"	194.71				Cytoplasma	Nuclear export signal	soluble
A0A804UB26;A0A1D6NRA8;A0A804PYX5;A0A804QWR6;A0A804QZ99	5	6	A0A804UB26	tr|A0A804UB26|A0A804UB26_MAIZE Dynamin GTPase OS=Zea mays OX=4577 PE=3 SV=1;tr|A0A1D6NRA8|A0A1D6NRA8_MAIZE Dynamin GTPase OS=Zea mays OX=4577 GN=ZEAMMB73_Zm00001d044757 PE=3 SV=1;tr|A0A804PYX5|A0A804PYX5_MAIZE Dynamin GTPase OS=Zea mays OX=4577 PE=3 SV=1;t	dynamin GTPase (EC 3.6.5.5)			11810000	2586100	22704	1669700	22704	22704	22704	22704	22704	22704	22704	22704	1615100	22704	22704	22704	22704	4414728	1751324	0.3967	0.285788	vesicle trafficking	"Vesicle trafficking.multi-pathway trafficking regulation.clathrin coated vesicle (CCV) machinery.CCV plasma membrane detachment.dynamin (DRP2)"	99.318				Cytoplasma	Nuclear localization signal	soluble
C0PMU3	1	5	C0PMU3	tr|C0PMU3|C0PMU3_MAIZE Syntaxin-132 OS=Zea mays OX=4577 GN=100384255 PE=2 SV=1	Syntaxin-132	Cell membrane {ECO:0000256|ARBA:ARBA00004521}; Single-pass type IV membrane protein {ECO:0000256|ARBA:ARBA00004521}.	TRANSMEM 281..300; /note="Helical"; /evidence="ECO:0000256|SAM:Phobius"	18301000	2875100	22704	4518300	22704	22704	5002200	4424900	22704	22704	22704	3684700	4751600	22704	22704	22704	22704	16934020	8549820	0.50489	0.279634	vesicle trafficking	"Vesicle trafficking.multi-pathway trafficking regulation.target membrane fusion.SNARE membrane fusion complexes.Qa-type SNARE components.SYP1-group component"	34.801				Cell membrane, Lysosome/Vacuole	TMD	TM
A0A804QXR4;A0A804QSW8	2	4	A0A804QXR4	tr|A0A804QXR4|A0A804QXR4_MAIZE Uncharacterized protein OS=Zea mays OX=4577 PE=4 SV=1;tr|A0A804QSW8|A0A804QSW8_MAIZE Uncharacterized protein OS=Zea mays OX=4577 PE=4 SV=1	Ras-related protein Rab7			14169000	4197200	22704	3938700	22704	22704	2991100	3305200	22704	22704	22704	22704	3277100	3464000	22704	22704	22704	14545720	6854620	0.471247	0.24742	vesicle trafficking	"Vesicle trafficking.multi-pathway trafficking regulation.vesicle tethering.RAB-GTPase activities.G-class RAB GTPase"	23.17				Lysosome/Vacuole, Golgi apparatus		GPI-anchored
C0PD71;B8A1G8;A0A804Q151;A0A804QRT8;B4F9I6;A0A804UGX8;B6T207	7	7	C0PD71	tr|C0PD71|C0PD71_MAIZE Ras-related protein RABG3f OS=Zea mays OX=4577 GN=100383121 PE=2 SV=1;tr|B8A1G8|B8A1G8_MAIZE Ras-related protein RABG3f OS=Zea mays OX=4577 GN=100272622 PE=2 SV=1;tr|A0A804Q151|A0A804Q151_MAIZE Uncharacterized protein OS=Zea mays OX=	Ras-related protein RABG3f			206420000	80177000	32928000	45623000	21428000	32407000	32114000	31782000	22704	22704	22704	23808000	35072000	51142000	22704	20739000	22704	276504408	130829112	0.473154	0.152619	vesicle trafficking	"Vesicle trafficking.multi-pathway trafficking regulation.vesicle tethering.RAB-GTPase activities.G-class RAB GTPase"	22.982				Lysosome/Vacuole, Golgi apparatus		GPI-anchored

## Sheet: Table S2e. PM
Protein Ids	Number of proteins	Peptides	Protein Ids	Fasta headers uniprot 2021	Protein names	DeepLoc 2.1	Signal	Toplogy	Subcellular location [CC]	1	2	3	4	1_2	2_2	3_2	4_2	1cd	2cd	3cd	4cd	1cd_2	2cd_2	3cd_2	4cd_2	Transmembrane	S control	S Cd	fold change	ttest	Mercator	Mol. weight [kDa]	Co-factor
B4FFJ0;A0A804MQ85;A0A804NIQ3;A0A804NIQ5;B5U8J7	5	2	B4FFJ0	tr|B4FFJ0|B4FFJ0_MAIZE Asparagine synthetase [glutamine-hydrolyzing] OS=Zea mays OX=4577 GN=AsnS1 PE=2 SV=1;tr|A0A804MQ85|A0A804MQ85_MAIZE Asparagine synthetase domain-containing protein OS=Zea mays OX=4577 PE=4 SV=1;tr|A0A804NIQ3|A0A804NIQ3_MAIZE Asparagi	Asparagine synthetase [glutamine-hydrolyzing] (EC 6.3.5.4)	Cytoplasm		Soluble		22704	22704	22704	22704	274780	22704	295080	22704	268170	22704	22704	22704	22704	22704	22704	22704		706084	427098	0.604883	0.259802	"Amino acid metabolism.aspartate group amino acid biosynthesis.asparagine.glutamine-dependent asparagine synthetase"	66.321
B8A1R8	1	10	B8A1R8	tr|B8A1R8|B8A1R8_MAIZE 5-methyltetrahydropteroyltriglutamate--homocysteine S-methyltransferase OS=Zea mays OX=4577 GN=541714 PE=2 SV=1	5-methyltetrahydropteroyltriglutamate--homocysteine S-methyltransferase (EC 2.1.1.14)	Cytoplasm		Soluble		22704	22704	388510	524010	363760	294040	383590	356240	433300	276350	508680	423960	320330	22704	399160	526230		2355558	2910714	1.23568	0.215125	"Amino acid metabolism.aspartate group amino acid biosynthesis.aspartate-derived amino acids.methionine.L-homocysteine S-methyltransferase activities.methyl-tetrahydrofolate-dependent methionine synthase"	84.618
A0A804LS44;C0P5Y3;A0A804LS45;A0A804LS47;A0A804LS42	5	14	A0A804LS44	tr|A0A804LS44|A0A804LS44_MAIZE 5-methyltetrahydropteroyltriglutamate--homocysteine S-methyltransferase OS=Zea mays OX=4577 GN=541942 PE=3 SV=1;tr|C0P5Y3|C0P5Y3_MAIZE 5-methyltetrahydropteroyltriglutamate--homocysteine S-methyltransferase OS=Zea mays OX=457	5-methyltetrahydropteroyltriglutamate--homocysteine S-methyltransferase (EC 2.1.1.14)	Cytoplasm		Soluble		1836600	1288200	2566300	2199400	2532000	1289900	2472600	2232400	2618100	1390700	3115100	2536100	1748900	1385000	2512000	2861000		16417400	18166900	1.10656	0.239847	"Amino acid metabolism.aspartate group amino acid biosynthesis.aspartate-derived amino acids.methionine.L-homocysteine S-methyltransferase activities.methyl-tetrahydrofolate-dependent methionine synthase"	77.614
C0HFD0;A0A804LE20;B6SKN3	3	2	C0HFD0	tr|C0HFD0|C0HFD0_MAIZE 1,2-dihydroxy-3-keto-5-methylthiopentene dioxygenase OS=Zea mays OX=4577 GN=100216585 PE=2 SV=1;tr|A0A804LE20|A0A804LE20_MAIZE 1,2-dihydroxy-3-keto-5-methylthiopentene dioxygenase OS=Zea mays OX=4577 GN=100216585 PE=3 SV=1;tr|B6SKN3|	Acireductone dioxygenase (Acireductone dioxygenase (Fe(2+)-requiring)) (ARD') (Fe-ARD) (EC 1.13.11.54) (Acireductone dioxygenase (Ni(2+)-requiring)) (ARD) (Ni-ARD) (EC 1.13.11.53)	Cytoplasm, Nucleus		Soluble	Cell membrane {ECO:0000256|ARBA:ARBA00004413}; Peripheral membrane protein {ECO:0000256|ARBA:ARBA00004413}; Cytoplasmic side {ECO:0000256|ARBA:ARBA00004413}. Cytoplasm {ECO:0000256|HAMAP-Rule:MF_03154}. Nucleus {ECO:0000256|HAMAP-Rule:MF_03154}.	22704	22704	22704	22704	632550	22704	466640	22704	591270	22704	22704	401120	22704	22704	22704	22704		1235414	1128614	0.913551	0.4559	"Amino acid metabolism.aspartate group amino acid biosynthesis.aspartate-derived amino acids.methionine.salvage pathway.acireductone dioxygenase (ARD)"	20.727
B6TDT6;A0A1D6JHK7;A0A804RQW4;C0P420	4	6	B6TDT6	tr|B6TDT6|B6TDT6_MAIZE S-methyl-5-thioribose kinase OS=Zea mays OX=4577 GN=100283015 PE=2 SV=1;tr|A0A1D6JHK7|A0A1D6JHK7_MAIZE S-methyl-5-thioribose kinase OS=Zea mays OX=4577 GN=100283015 PE=3 SV=1;tr|A0A804RQW4|A0A804RQW4_MAIZE S-methyl-5-thioribose kinas	S-methyl-5-thioribose kinase (EC 2.7.1.100)	Cytoplasm		Soluble		22704	421050	638450	805020	912680	22704	758350	930260	871100	22704	1030800	1103900	512370	22704	744060	932650		4511218	5240288	1.16161	0.328445	"Amino acid metabolism.aspartate group amino acid biosynthesis.aspartate-derived amino acids.methionine.salvage pathway.methylthioribose kinase (MTK)"	48.111
B6TZD1;A0A804NKY9	2	5	B6TZD1	sp|B6TZD1|MTNA_MAIZE Methylthioribose-1-phosphate isomerase OS=Zea mays OX=4577 GN=IDI2 PE=2 SV=1;tr|A0A804NKY9|A0A804NKY9_MAIZE Methylthioribose-1-phosphate isomerase OS=Zea mays OX=4577 GN=542191 PE=3 SV=1	Methylthioribose-1-phosphate isomerase (M1Pi) (MTR-1-P isomerase) (EC 5.3.1.23) (Protein IRON DEFICIENCY INDUCIBLE 2) (ZmIDI2) (S-methyl-5-thioribose-1-phosphate isomerase) (Translation initiation factor eIF-2B subunit alpha/beta/delta-like protein)	Cytoplasm		Soluble	Cytoplasm {ECO:0000255|HAMAP-Rule:MF_03119}. Nucleus {ECO:0000255|HAMAP-Rule:MF_03119}.	22704	22704	652800	581100	643560	213060	555280	674160	545060	252160	565610	830990	22704	22704	578090	653390		3365368	3470708	1.0313	0.464787	"Amino acid metabolism.aspartate group amino acid biosynthesis.aspartate-derived amino acids.methionine.salvage pathway.methylthioribose-1-phosphate isomerase (MTI)"	38.622
Q8W519;K7VIL3;A0A1D6FWI9	3	2	Q8W519	sp|Q8W519|MMT1_MAIZE Methionine S-methyltransferase OS=Zea mays OX=4577 GN=MMT1 PE=2 SV=2;tr|K7VIL3|K7VIL3_MAIZE Methionine S-methyltransferase OS=Zea mays OX=4577 GN=541786 PE=3 SV=1;tr|A0A1D6FWI9|A0A1D6FWI9_MAIZE Methionine S-methyltransferase OS=Zea may	Methionine S-methyltransferase (EC 2.1.1.12) (AdoMet:Met S-methyltransferase)	Cytoplasm		Soluble	Cytoplasm {ECO:0000250}.	22704	22704	135280	22704	247440	22704	22704	22704	22704	22704	22704	22704	22704	22704	147810	22704		518944	306738	0.591081	0.220495	"Amino acid metabolism.aspartate group amino acid biosynthesis.aspartate-derived amino acids.methionine.S-methylmethionine cycle.methionine S-methyltransferase"	119.97
B4F972	1	3	B4F972	tr|B4F972|B4F972_MAIZE Glutamate decarboxylase OS=Zea mays OX=4577 GN=100191549 PE=2 SV=1	Glutamate decarboxylase (EC 4.1.1.15)	Cytoplasm		Soluble		22704	22704	22704	244050	205390	22704	264040	250780	204000	22704	254550	247400	22704	22704	271450	207000		1055076	1252512	1.18713	0.337854	"Amino acid metabolism.glutamate group amino acid biosynthesis.glutamate-derived amino acids.gamma-aminobutyrate (GABA).glutamate decarboxylase (GAD)"	55.219
A0A804PL55;B6TIJ2	2	2	A0A804PL55	tr|A0A804PL55|A0A804PL55_MAIZE M20_dimer domain-containing protein OS=Zea mays OX=4577 GN=100283456 PE=4 SV=1;tr|B6TIJ2|B6TIJ2_MAIZE Acetylornithine deacetylase OS=Zea mays OX=4577 GN=100283456 PE=2 SV=1	Peptidase M20 dimerisation domain-containing protein	Cytoplasm	Nuclear export signal	Soluble		22704	22704	181630	22704	272000	22704	216850	22704	259620	22704	22704	22704	22704	22704	180220	221450		784000	774810	0.988278	0.491477	"Amino acid metabolism.glutamate group amino acid biosynthesis.glutamate-derived amino acids.ornithine.N2-acetylornithine deacetylase"	45.878
C4IYE1;A0A804QPM4;A0A804UGA9	3	7	C4IYE1	tr|C4IYE1|C4IYE1_MAIZE Delta-1-pyrroline-5-carboxylate synthase OS=Zea mays OX=4577 GN=778431 PE=2 SV=1;tr|A0A804QPM4|A0A804QPM4_MAIZE Uncharacterized protein OS=Zea mays OX=4577 GN=778431 PE=3 SV=1;tr|A0A804UGA9|A0A804UGA9_MAIZE Uncharacterized protein OS	Delta-1-pyrroline-5-carboxylate synthase [Includes: Glutamate 5-kinase (GK) (EC 2.7.2.11) (Gamma-glutamyl kinase); Gamma-glutamyl phosphate reductase (GPR) (EC 1.2.1.41) (Glutamate-5-semialdehyde dehydrogenase) (Glutamyl-gamma-semialdehyde dehydrogenase)]	Cytoplasm	Nuclear export signal	Soluble		638490	479980	765460	934110	637730	383790	685770	925760	675890	704070	1379300	812890	548120	411690	950960	776460		5451090	6259380	1.14828	0.214144	"Amino acid metabolism.glutamate group amino acid biosynthesis.glutamate-derived amino acids.proline.main pathway.pyrroline-5-carboxylate synthetase"	77.707
B4FR08;B8A367	2	2	B4FR08	tr|B4FR08|B4FR08_MAIZE Cysteine synthase OS=Zea mays OX=4577 GN=100272829 PE=2 SV=1;tr|B8A367|B8A367_MAIZE Cysteine synthase OS=Zea mays OX=4577 GN=100280321 PE=2 SV=1	Cysteine synthase (EC 2.5.1.47)	Plastid	Chloroplast transit peptide	Soluble		22704	22704	246360	22704	221880	22704	374990	22704	216510	22704	22704	195650	22704	22704	22704	210450		956750	736130	0.769407	0.326971	"Amino acid metabolism.serine group amino acid biosynthesis.cysteine.O-acetylserine sulfydrylase (OASS)"	41.574
P80608;B8A377;C0P823;A0A804LS57;A0A804LS54	5	7	P80608	sp|P80608|CYSK_MAIZE Cysteine synthase OS=Zea mays OX=4577 PE=1 SV=2;tr|B8A377|B8A377_MAIZE Cysteine synthase OS=Zea mays OX=4577 GN=542438 PE=2 SV=1;tr|C0P823|C0P823_MAIZE PALP domain-containing protein OS=Zea mays OX=4577 GN=542438 PE=2 SV=1;tr|A0A804LS5	Cysteine synthase (CSase) (EC 2.5.1.47) (O-acetylserine (thiol)-lyase) (OAS-TL) (O-acetylserine sulfhydrylase)	Cytoplasm		Soluble	Cytoplasm {ECO:0000250}.	244640	250190	2078400	608060	1011900	270450	1770800	452690	1072100	321000	2384700	530730	331090	222580	1904900	538250		6687130	7305350	1.09245	0.42184	"Amino acid metabolism.serine group amino acid biosynthesis.cysteine.O-acetylserine sulfydrylase (OASS)"	34.206
A0A804M3J0;Q43264;P00333;A0A1D6L3D1;A0A804M3I9;A0A804M3I8;A0A804NL11;P04707;B6SUD1;B4FWA9;A0A804NL10	11	4	A0A804M3J0	tr|A0A804M3J0|A0A804M3J0_MAIZE Uncharacterized protein OS=Zea mays OX=4577 GN=542363 PE=3 SV=1;tr|Q43264|Q43264_MAIZE Alcohol dehydrogenase 1 OS=Zea mays OX=4577 GN=adh1 PE=2 SV=2;sp|P00333|ADH1_MAIZE Alcohol dehydrogenase 1 OS=Zea mays OX=4577 GN=ADH1 PE=	Alcohol dehydrogenase 1 (EC 1.1.1.1)	Cytoplasm	Signal peptide	Soluble	Cytoplasm {ECO:0000256|ARBA:ARBA00004496}.	243410	212260	585330	426960	372490	195330	697600	478730	513100	22704	22704	495260	328850	130640	22704	451020		3212110	1986982	0.618591	0.0768812	"Carbohydrate metabolism.fermentation.acetic acid biosynthesis.alcohol dehydrogenase (ADH)"	40.915
A0A804LIK5;Q8S4W9;B7ZX31;A0A804LIK4;Q05326;Q05327;A0A804Q5T8;Q8RUU6;C4J495;A0A1D6IP62;P28516	11	4	A0A804LIK5	tr|A0A804LIK5|A0A804LIK5_MAIZE Pyruvate decarboxylase OS=Zea mays OX=4577 GN=541919 PE=3 SV=1;tr|Q8S4W9|Q8S4W9_MAIZE Pyruvate decarboxylase OS=Zea mays OX=4577 GN=pdc3 PE=2 SV=1;tr|B7ZX31|B7ZX31_MAIZE Pyruvate decarboxylase OS=Zea mays OX=4577 GN=541919 PE	pyruvate decarboxylase (EC 4.1.1.1)	Cytoplasm	Peroxisomal targeting signal	Soluble		227880	22704	261340	22704	185360	22704	326480	234380	293040	22704	22704	223160	199470	22704	210850	227360		1303552	1221992	0.937432	0.432091	"Carbohydrate metabolism.fermentation.acetic acid biosynthesis.pyruvate decarboxylase (PDC)"	64.834
B6T9P0;B7ZYX8;B6U5L3	3	6	B6T9P0	tr|B6T9P0|B6T9P0_MAIZE UDP-glucose 6-dehydrogenase OS=Zea mays OX=4577 GN=100279549 PE=2 SV=1;tr|B7ZYX8|B7ZYX8_MAIZE UDP-glucose 6-dehydrogenase OS=Zea mays OX=4577 GN=100282847 PE=2 SV=1	UDP-glucose 6-dehydrogenase (EC 1.1.1.22)	Cytoplasm		Soluble		982870	447270	854340	1038200	921760	374120	857690	1178300	1405800	746990	1100900	1493300	1004400	601220	657280	1402600		6654550	8412490	1.26417	0.0969194	"Carbohydrate metabolism.nucleotide sugar biosynthesis.UDP-D-glucuronic acid biosynthesis.UDP-D-glucose 6-dehydrogenase"	52.901
B4G039;A0A804P9V2;A0A804P9R6;A0A804M0H8;A0A804N329;A0A804U6P1;A0A804NB04;A0A804U9H8	8	8	B4G039	tr|B4G039|B4G039_MAIZE UDP-arabinopyranose mutase OS=Zea mays OX=4577 GN=100274298 PE=2 SV=1;tr|A0A804P9V2|A0A804P9V2_MAIZE Uncharacterized protein OS=Zea mays OX=4577 GN=100274298 PE=3 SV=1;tr|A0A804P9R6|A0A804P9R6_MAIZE Uncharacterized protein OS=Zea may	UDP-arabinopyranose mutase (EC 5.4.99.30)	Cytoplasm		Soluble	Golgi apparatus {ECO:0000256|ARBA:ARBA00004555, ECO:0000256|PIRNR:PIRNR016429}.	681650	260790	507990	446170	377080	330230	667540	378800	374260	509610	1969900	464550	389340	304340	904400	390350		3650250	5306750	1.4538	0.164881	"Carbohydrate metabolism.nucleotide sugar biosynthesis.UDP-L-arabinose biosynthesis.UDP-L-arabinose mutase"	41.254
A0A804PSB8;B4FSV6;A0A804NLI1	3	7	A0A804PSB8	tr|A0A804PSB8|A0A804PSB8_MAIZE 6-phosphogluconate dehydrogenase, decarboxylating OS=Zea mays OX=4577 GN=541700 PE=3 SV=1;tr|B4FSV6|B4FSV6_MAIZE 6-phosphogluconate dehydrogenase, decarboxylating OS=Zea mays OX=4577 GN=541700 PE=2 SV=1	6-phosphogluconate dehydrogenase, decarboxylating (EC 1.1.1.44)	Cytoplasm	Peroxisomal targeting signal	Soluble		269260	22704	299800	320440	464450	22704	414370	374600	464050	125580	423710	335670	247350	150150	589990	356240		2188328	2692740	1.2305	0.225694	"Carbohydrate metabolism.oxidative pentose phosphate pathway.oxidative phase.6-phosphogluconate dehydrogenase"	49.084
A0A1D6KL30;A0A804LUI9;A0A804LUJ0;A0A804LUI5;A0A804LUI7;A0A804LUI6	6	7	A0A1D6KL30	tr|A0A1D6KL30|A0A1D6KL30_MAIZE Sorbitol dehydrogenase OS=Zea mays OX=4577 GN=100283066 PE=3 SV=1;tr|A0A804LUI9|A0A804LUI9_MAIZE Uncharacterized protein OS=Zea mays OX=4577 GN=100283066 PE=3 SV=1;tr|A0A804LUJ0|A0A804LUJ0_MAIZE PKS_ER domain-containing prote	Sorbitol dehydrogenase	Cytoplasm	Peroxisomal targeting signal	Soluble		181360	22704	521140	447870	388800	165350	557680	404380	396630	251100	664560	670310	189940	156680	836490	384320		2689284	3550030	1.32007	0.175871	"Carbohydrate metabolism.sorbitol metabolism.sorbitol dehydrogenase"	39.042
B5AMJ8	1	4	B5AMJ8	tr|B5AMJ8|B5AMJ8_MAIZE Alpha-1,4 glucan phosphorylase OS=Zea mays OX=4577 GN=100285259 PE=2 SV=1	Alpha-1,4 glucan phosphorylase (EC 2.4.1.1)	Cytoplasm	Peroxisomal targeting signal	Soluble		22704	22704	169390	169980	141700	22704	168090	134130	156000	22704	236360	169470	22704	22704	163480	161040		851402	954462	1.12105	0.372246	"Carbohydrate metabolism.starch metabolism.degradation.maltose metabolism.cytosolic alpha-glucan phosphorylase"	94.452
P93804;A0A1D6GJ73;A0A804PUV2;A0A804UNU3;A0A804UAP9;A0A804QHE2	6	12	P93804	sp|P93804|PGMC1_MAIZE Phosphoglucomutase, cytoplasmic 1 OS=Zea mays OX=4577 PE=1 SV=2;tr|A0A1D6GJ73|A0A1D6GJ73_MAIZE Phosphoglucomutase (alpha-D-glucose-1,6-bisphosphate-dependent) OS=Zea mays OX=4577 GN=ZEAMMB73_Zm00001d013428 PE=3 SV=1;tr|A0A804PUV2|A0A8	Phosphoglucomutase, cytoplasmic 1 (PGM 1) (EC 5.4.2.2) (Glucose phosphomutase 1)	Cytoplasm		Soluble	Cytoplasm {ECO:0000303|PubMed:9662542}.	22704	22704	362780	22704	22704	22704	356570	372810	346230	22704	22704	22704	22704	22704	436550	380360		1205680	1276660	1.05887	0.462213	"Carbohydrate metabolism.sucrose metabolism.biosynthesis.cytosolic phosphoglucomutase"	63.097
P93805;A0A1D6L1Y9	2	12	P93805	sp|P93805|PGMC2_MAIZE Phosphoglucomutase, cytoplasmic 2 OS=Zea mays OX=4577 PE=2 SV=2;tr|A0A1D6L1Y9|A0A1D6L1Y9_MAIZE Phosphoglucomutase (alpha-D-glucose-1,6-bisphosphate-dependent) OS=Zea mays OX=4577 GN=ZEAMMB73_Zm00001d033746 PE=3 SV=1	Phosphoglucomutase, cytoplasmic 2 (PGM 2) (EC 5.4.2.2) (Glucose phosphomutase 2)	Cytoplasm		Soluble	Cytoplasm {ECO:0000250|UniProtKB:P93804}.	168540	22704	1025300	604550	491320	22704	932440	656740	655940	22704	838730	513690	22704	181710	945060	513760		3924298	3694298	0.941391	0.439817	"Carbohydrate metabolism.sucrose metabolism.biosynthesis.cytosolic phosphoglucomutase"	63.041
P49105	1	3	P49105	sp|P49105|G6PI_MAIZE Glucose-6-phosphate isomerase, cytosolic OS=Zea mays OX=4577 GN=PHI1 PE=2 SV=1	Glucose-6-phosphate isomerase, cytosolic (GPI) (EC 5.3.1.9) (Phosphoglucose isomerase) (PGI) (Phosphohexose isomerase) (PHI)	Cytoplasm, Lysosome/Vacuole, Peroxisome	Peroxisomal targeting signal	Peripheral, Soluble	Cytoplasm.	22704	22704	418840	593540	22704	22704	491320	515310	403470	22704	725010	470500	327030	22704	617830	628990		2109826	3218238	1.52536	0.156435	"Carbohydrate metabolism.sucrose metabolism.biosynthesis.cytosolic phosphoglucose isomerase"	62.237
B6T4R3	1	12	B6T4R3	tr|B6T4R3|B6T4R3_MAIZE UTP--glucose-1-phosphate uridylyltransferase OS=Zea mays OX=4577 GN=100191463 PE=2 SV=1	UTP--glucose-1-phosphate uridylyltransferase (EC 2.7.7.9)	Cytoplasm	Peroxisomal targeting signal	Soluble	Cytoplasm {ECO:0000256|ARBA:ARBA00004496}.	22704	22704	667490	22704	870470	22704	700390	22704	755360	190750	22704	22704	22704	22704	22704	532450		2351870	1592080	0.676942	0.290439	"Carbohydrate metabolism.sucrose metabolism.biosynthesis.cytosolic UDP-glucose pyrophosphorylase"	52.087
C0P429	1	8	C0P429	tr|C0P429|C0P429_MAIZE UTP--glucose-1-phosphate uridylyltransferase OS=Zea mays OX=4577 GN=100382295 PE=2 SV=1	UTP--glucose-1-phosphate uridylyltransferase (EC 2.7.7.9)	Cytoplasm	Peroxisomal targeting signal	Soluble	Cytoplasm {ECO:0000256|ARBA:ARBA00004496}.	22704	22704	477520	459240	410430	22704	383090	430950	410330	22704	400160	409190	22704	22704	421550	462450		2229342	2171792	0.974185	0.473221	"Carbohydrate metabolism.sucrose metabolism.biosynthesis.cytosolic UDP-glucose pyrophosphorylase"	51.358
B4FAD9;A0A1D6IAT0;A0A804QDP3;A0A804QCB0;A0A804QT01;A0A804Q657;A0A804NL24	7	14	B4FAD9	tr|B4FAD9|B4FAD9_MAIZE UTP--glucose-1-phosphate uridylyltransferase OS=Zea mays OX=4577 GN=100191846 PE=2 SV=1;tr|A0A1D6IAT0|A0A1D6IAT0_MAIZE UTP--glucose-1-phosphate uridylyltransferase OS=Zea mays OX=4577 GN=100191846 PE=3 SV=1;tr|A0A804QDP3|A0A804QDP3_M	UTP--glucose-1-phosphate uridylyltransferase (EC 2.7.7.9)	Cytoplasm	Peroxisomal targeting signal	Soluble	Cytoplasm {ECO:0000256|ARBA:ARBA00004496}.	244320	22704	2394000	1159300	2086200	164160	2173700	1142000	2633100	197300	3304600	1650000	252880	165380	2407200	985480		9386384	11595940	1.2354	0.312956	"Carbohydrate metabolism.sucrose metabolism.biosynthesis.cytosolic UDP-glucose pyrophosphorylase"	52.177
B4FDG9;Q9FQ11;B4FNZ1;A0A804UGK3;A0A804QPQ7	5	2	B4FDG9	tr|B4FDG9|B4FDG9_MAIZE Sucrose-phosphatase OS=Zea mays OX=4577 GN=541868 PE=2 SV=1;sp|Q9FQ11|SPP1_MAIZE Sucrose-phosphatase 1 OS=Zea mays OX=4577 GN=SPP1 PE=1 SV=1;tr|B4FNZ1|B4FNZ1_MAIZE Sucrose-phosphatase OS=Zea mays OX=4577 GN=541868 PE=2 SV=1;tr|A0A804	Sucrose-phosphatase (EC 3.1.3.24)	Cytoplasm, Nucleus	Peroxisomal targeting signal	Soluble		22704	22704	104330	22704	22704	22704	99973	22704	103880	22704	22704	22704	22704	22704	107180	22704		340527	347284	1.01984	0.482391	"Carbohydrate metabolism.sucrose metabolism.biosynthesis.sucrose-phosphate phosphatase"	39.49
Q6XZ79;A0A1D6N511;A0A804N9G8	3	7	Q6XZ79	sp|Q6XZ79|SCRK1_MAIZE Fructokinase-1 OS=Zea mays OX=4577 GN=FRK1 PE=1 SV=1;tr|A0A1D6N511|A0A1D6N511_MAIZE Fructokinase1 OS=Zea mays OX=4577 GN=542107 PE=3 SV=1;tr|A0A804N9G8|A0A804N9G8_MAIZE PfkB domain-containing protein OS=Zea mays OX=4577 GN=542107 PE=3	Fructokinase-1 (EC 2.7.1.4) (ZmFRK1)	Cytoplasm	Peroxisomal targeting signal	Soluble		214550	22704	1034600	568730	1092700	22704	1148800	467910	1223600	178710	1194100	949640	187970	22704	1157700	645210		4572698	5559634	1.21583	0.310797	"Carbohydrate metabolism.sucrose metabolism.degradation.fructose kinase"	34.69
Q6XZ78	1	12	Q6XZ78	sp|Q6XZ78|SCRK2_MAIZE Fructokinase-2 OS=Zea mays OX=4577 GN=FRK2 PE=1 SV=1	Fructokinase-2 (EC 2.7.1.4) (ZmFRK2)	Cytoplasm		Soluble		910450	483720	3369900	2004200	3224500	425520	3153800	1537600	3130300	612250	4218100	3518600	793280	655100	3768200	2136000		15109690	18831830	1.24634	0.255405	"Carbohydrate metabolism.sucrose metabolism.degradation.fructose kinase"	35.481
A0A1D6GWZ8;A0A1D6GWZ6;A0A804U6R9;A0A1D6Q051;A0A804NVZ0;A0A804NVZ1;A0A1D6QA04	7	7	A0A1D6GWZ8	tr|A0A1D6GWZ8|A0A1D6GWZ8_MAIZE Sucrose synthase OS=Zea mays OX=4577 GN=100278478 PE=3 SV=1;tr|A0A1D6GWZ6|A0A1D6GWZ6_MAIZE Sucrose synthase OS=Zea mays OX=4577 GN=100278478 PE=3 SV=1	Sucrose synthase (EC 2.4.1.13)	Cytoplasm		Peripheral, Soluble		1637900	469450	1280700	748540	881400	412710	897270	740080	1231700	776460	496630	761010	2377300	651000	286880	683580		7068050	7264560	1.0278	0.464617	"Carbohydrate metabolism.sucrose metabolism.degradation.sucrose synthase"	97.25
P49036;C0P6F8;A0A1D6K2G2;A0A1D6K2E8	4	15	P49036	sp|P49036|SUS2_MAIZE Sucrose synthase 2 OS=Zea mays OX=4577 GN=SUS1 PE=1 SV=1;tr|C0P6F8|C0P6F8_MAIZE Sucrose synthase OS=Zea mays OX=4577 GN=542247 PE=2 SV=1	Sucrose synthase 2 (EC 2.4.1.13) (Sucrose-UDP glucosyltransferase 2)	Cytoplasm	Peroxisomal targeting signal	Soluble		1697800	880970	5329100	4357500	6033100	677710	4332200	3579800	5724200	965160	7680900	6063400	1143500	755070	5784400	5210400		26888180	33327030	1.23947	0.258668	"Carbohydrate metabolism.sucrose metabolism.degradation.sucrose synthase"	92.938
P04712;A0A804QXK1;A0A804UIN4;A0A804R0J0;A0A804UIE2;A0A804QSI7	6	21	P04712	sp|P04712|SUS1_MAIZE Sucrose synthase 1 OS=Zea mays OX=4577 GN=SH-1 PE=2 SV=1;tr|A0A804QXK1|A0A804QXK1_MAIZE Sucrose synthase OS=Zea mays OX=4577 PE=3 SV=1;tr|A0A804UIN4|A0A804UIN4_MAIZE Sucrose synthase OS=Zea mays OX=4577 PE=3 SV=1;tr|A0A804R0J0|A0A804R0	Sucrose synthase 1 (EC 2.4.1.13) (Shrunken-1) (Sucrose-UDP glucosyltransferase 1)	Cytoplasm	Peroxisomal targeting signal	Peripheral, Soluble		1217900	166610	2433200	2316800	2547000	265280	2385200	1745600	2951300	268040	4183500	3255500	460140	402660	2893500	2672500		13077590	17087140	1.3066	0.223552	"Carbohydrate metabolism.sucrose metabolism.degradation.sucrose synthase"	91.731
A0A1D6HS87	1	9	A0A1D6HS87	tr|A0A1D6HS87|A0A1D6HS87_MAIZE 187-kDa microtubule-associated protein AIR9 OS=Zea mays OX=4577 GN=103631942 PE=4 SV=1	187-kDa microtubule-associated protein AIR9	Cytoplasm		Soluble		337590	256590	408880	367410	569520	263330	403540	476520	428860	373800	467180	616020	374040	347540	427480	589640		3083380	3624560	1.17552	0.104312	"Cell division.cytokinesis.cell-plate formation.cell plate maturation factor (AIR9)"	180.8
A0A804LNJ7;A0A804LNJ5	2	5	A0A804LNJ7	tr|A0A804LNJ7|A0A804LNJ7_MAIZE Dynamin-type G domain-containing protein OS=Zea mays OX=4577 PE=3 SV=1;tr|A0A804LNJ5|A0A804LNJ5_MAIZE Uncharacterized protein OS=Zea mays OX=4577 PE=3 SV=1	Dynamin-type G domain-containing protein	Cytoplasm, Lysosome/Vacuole	Nuclear export signal	Soluble	Cytoplasm {ECO:0000256|ARBA:ARBA00004496}.	22704	22704	22704	842520	22704	965720	707050	900100	781460	1074500	946590	22704	1050900	22704	787080	669160		3506206	5355098	1.52732	0.153772	"Cell division.cytokinesis.cell-plate formation.phragmoplastin (DRP1)"	53.332
A0A804MLP6	1	3	A0A804MLP6	tr|A0A804MLP6|A0A804MLP6_MAIZE Uncharacterized protein OS=Zea mays OX=4577 PE=3 SV=1	Dynamin-related protein 1E	Cytoplasm		Peripheral, Soluble	Cytoplasm {ECO:0000256|ARBA:ARBA00004496}.	22704	523770	22704	494430	443990	453300	280120	454400	384730	22704	552630	451870	502910	22704	22704	398820		2695418	2359072	0.875216	0.353724	"Cell division.cytokinesis.cell-plate formation.phragmoplastin (DRP1)"	67.396
A0A804P8M1;C0PHK6;B6SKP8	3	14	A0A804P8M1	tr|A0A804P8M1|A0A804P8M1_MAIZE Uncharacterized protein OS=Zea mays OX=4577 PE=3 SV=1;tr|C0PHK6|C0PHK6_MAIZE Dynamin-related protein 1C OS=Zea mays OX=4577 GN=ZEAMMB73_Zm00001d013426 PE=2 SV=1;tr|B6SKP8|B6SKP8_MAIZE Dynamin-related protein 1C OS=Zea mays OX	Dynamin-related protein 1C	Cytoplasm	Nuclear export signal	Peripheral, Soluble	Cytoplasm, cytoskeleton, phragmoplast {ECO:0000256|ARBA:ARBA00060413}.	2623600	2112800	1655600	1424100	2014700	2484600	1278400	1665200	1876300	3137800	1614300	2314700	2580800	3091000	1390600	2000200		15259000	18005700	1.18001	0.125534	"Cell division.cytokinesis.cell-plate formation.phragmoplastin (DRP1)"	67.856
A0A804Q3F6;A0A804QPD6;A0A804UC96	3	19	A0A804Q3F6	tr|A0A804Q3F6|A0A804Q3F6_MAIZE Uncharacterized protein OS=Zea mays OX=4577 PE=3 SV=1;tr|A0A804QPD6|A0A804QPD6_MAIZE Uncharacterized protein OS=Zea mays OX=4577 PE=3 SV=1;tr|A0A804UC96|A0A804UC96_MAIZE Dynamin-type G domain-containing protein OS=Zea mays OX	Dynamin-related protein 5A	Cytoplasm	Nuclear export signal	Peripheral, Soluble	Cytoplasm, cytoskeleton, phragmoplast {ECO:0000256|ARBA:ARBA00060413}.	4685500	3220200	2994300	3439400	3862900	4351700	2652000	3720700	3415700	5018800	2215600	4347500	4662900	4593400	2931100	3507600		28926700	30692600	1.06105	0.303971	"Cell division.cytokinesis.cell-plate formation.phragmoplastin (DRP1)"	68.761
A0A1D6MBX4	1	9	A0A1D6MBX4	tr|A0A1D6MBX4|A0A1D6MBX4_MAIZE Syntaxin-72 OS=Zea mays OX=4577 GN=ZEAMMB73_Zm00001d038931 PE=3 SV=1	Syntaxin-72	Lysosome/Vacuole	TMD	TM	Membrane {ECO:0000256|ARBA:ARBA00004167}; Single-pass membrane protein {ECO:0000256|ARBA:ARBA00004167}.	14434000	13731000	7596300	7138700	7597700	16355000	7477400	8644500	7336300	16276000	9174800	6954500	13343000	15299000	7826600	7166500	TRANSMEM 251..268; /note="Helical"; /evidence="ECO:0000256|SAM:Phobius"	82974600	83376700	1.00485	0.489776	"Cell division.cytokinesis.cell-plate formation.SNARE cell-plate vesicle fusion complex.Qc-SNARE component SYP71"	30.177
A0A804MW80;B4FQX6;A0A804MW82;A0A804Q7K1;A0A1D6L856;B4FP96;A0A1D6GFC4;B6T746;A0A804PFQ6	9	4	A0A804MW80	tr|A0A804MW80|A0A804MW80_MAIZE Uncharacterized protein OS=Zea mays OX=4577 GN=100191650 PE=3 SV=1;tr|B4FQX6|B4FQX6_MAIZE Vesicle-associated membrane protein 722 OS=Zea mays OX=4577 GN=100191650 PE=2 SV=1;tr|A0A804MW82|A0A804MW82_MAIZE Uncharacterized prote	Vesicle-associated membrane protein 722	Cytoplasm		Peripheral, Lipid anchor	Endomembrane system {ECO:0000256|ARBA:ARBA00046280}; Single-pass type IV membrane protein {ECO:0000256|ARBA:ARBA00046280}.	1174900	2860500	2838700	2982200	3167100	2568700	4148100	2616300	3976100	3624700	2239200	3178900	2138500	4175700	2975500	2452900		22356500	24761500	1.10757	0.233162	"Cell division.cytokinesis.cell-plate formation.SNARE cell-plate vesicle fusion complex.R-SNARE component VAMP721/VAMP722"	20.849
A0A1D6FY00;A0A1D6FY02;A0A804LRK5;A0A1D6MW33;A0A1D6KFM0	5	8	A0A1D6FY00	tr|A0A1D6FY00|A0A1D6FY00_MAIZE Protein ROOT HAIR DEFECTIVE 3 homolog OS=Zea mays OX=4577 GN=ZEAMMB73_Zm00001d011213 PE=3 SV=1;tr|A0A1D6FY02|A0A1D6FY02_MAIZE Protein ROOT HAIR DEFECTIVE 3 homolog OS=Zea mays OX=4577 GN=ZEAMMB73_Zm00001d011213 PE=3 SV=1	Protein ROOT HAIR DEFECTIVE 3 homolog (EC 3.6.5.-) (Protein SEY1 homolog)	Endoplasmic reticulum	Signal peptide, TMD	TM	Endoplasmic reticulum membrane {ECO:0000256|HAMAP-Rule:MF_03109}; Multi-pass membrane protein {ECO:0000256|HAMAP-Rule:MF_03109}.	195520	22704	168300	22704	22704	22704	125390	22704	139860	168110	22704	156020	22704	195130	132010	152450		602730	988988	1.64085	0.0954741	"Cell division.cytokinesis.endoplasmic reticulum (ER) reorganisation.ER tubulae formation factor (RHD3/RL)"	87.997
A0A1D6NK18	1	11	A0A1D6NK18	tr|A0A1D6NK18|A0A1D6NK18_MAIZE Protein ROOT HAIR DEFECTIVE 3 homolog OS=Zea mays OX=4577 GN=ZEAMMB73_Zm00001d044271 PE=3 SV=1	Protein ROOT HAIR DEFECTIVE 3 homolog (EC 3.6.5.-) (Protein SEY1 homolog)	Endoplasmic reticulum	Signal peptide, TMD	TM	Endoplasmic reticulum membrane {ECO:0000256|HAMAP-Rule:MF_03109}; Multi-pass membrane protein {ECO:0000256|HAMAP-Rule:MF_03109}.	535250	377950	549590	690730	623900	354430	571470	623980	628170	372160	581430	672390	497590	361550	488380	578000	TRANSMEM 702..719; /note="Helical"; /evidence="ECO:0000256|SAM:Phobius"	4327300	4179670	0.965884	0.377746	"Cell division.cytokinesis.endoplasmic reticulum (ER) reorganisation.ER tubulae formation factor (RHD3/RL)"	90.386
B4F9U6;A0A804PHN2	2	2	B4F9U6	tr|B4F9U6|B4F9U6_MAIZE Reticulon-like protein OS=Zea mays OX=4577 GN=100191702 PE=2 SV=1;tr|A0A804PHN2|A0A804PHN2_MAIZE Reticulon-like protein OS=Zea mays OX=4577 GN=100191702 PE=4 SV=1	Reticulon-like protein	Endoplasmic reticulum	TMD	TM	Endoplasmic reticulum membrane {ECO:0000256|ARBA:ARBA00004477, ECO:0000256|RuleBase:RU363132}; Multi-pass membrane protein {ECO:0000256|ARBA:ARBA00004477, ECO:0000256|RuleBase:RU363132}.	487160	22704	652490	22704	466890	515620	837820	505760	508710	495610	481430	439040	22704	379860	22704	22704		3511148	2372762	0.67578	0.144767	"Cell division.cytokinesis.endoplasmic reticulum (ER) reorganisation.ER-tubule curvature-inducing protein (Reticulon)"	25.229
B6T484	1	3	B6T484	tr|B6T484|B6T484_MAIZE Mitogen-activated protein kinase OS=Zea mays OX=4577 GN=542144 PE=2 SV=1	Mitogen-activated protein kinase (EC 2.7.11.24)	Cytoplasm, Nucleus	Nuclear localization signal, Nuclear export signal	Soluble		318370	22704	244380	389260	343950	22704	257530	398260	250460	22704	408420	392580	283940	22704	283210	389060		1997158	2053078	1.028	0.464276	"Cell division.cytokinesis.phragmoplast disassembly.NACK-PQR signalling pathway.MAP-kinase (NRK/MPK)"	42.333
A0A1D6LKF6;Q32SG2;K7VFD7;A0A804PVM7;A0A804R3P1;A0A1D6P324;B6TLT1	7	5	A0A1D6LKF6	tr|A0A1D6LKF6|A0A1D6LKF6_MAIZE Serine/threonine-protein phosphatase 2A 65 kDa regulatory subunit A beta isoform OS=Zea mays OX=4577 GN=732740 PE=4 SV=1;tr|Q32SG2|Q32SG2_MAIZE Protein phosphatase 2A regulatory subunit A OS=Zea mays OX=4577 GN=732740 PE=2 SV	Serine/threonine-protein phosphatase 2A 65 kDa regulatory subunit A beta isoform	Cytoplasm, Nucleus	Nuclear export signal	Peripheral, Soluble		490220	22704	730890	677250	652440	22704	701340	754400	752530	22704	393750	621750	649460	22704	622660	677730		4051948	3763288	0.92876	0.407273	"Cell division.cytokinesis.preprophase microtubule organization.TON1-TRM-PP2A (TTP) preprophase band formation complex.PP2A-phosphatase subcomplex.scaffold component"	65.627
A0A1D6Q8Q4;A0A1D6Q8M7;A0A1D6HIB2	3	2	A0A1D6Q8Q4	tr|A0A1D6Q8Q4|A0A1D6Q8Q4_MAIZE Tola protein homolog1 OS=Zea mays OX=4577 GN=103653997 PE=4 SV=1;tr|A0A1D6Q8M7|A0A1D6Q8M7_MAIZE Tola protein homolog1 OS=Zea mays OX=4577 GN=103653997 PE=4 SV=1;tr|A0A1D6HIB2|A0A1D6HIB2_MAIZE Clustered mitochondria protein ho	Tola protein homolog1	Cytoplasm, Nucleus	Nuclear export signal	Soluble		22704	22704	164600	22704	22704	22704	149250	22704	149170	22704	22704	141390	22704	22704	200920	22704		450074	605000	1.34422	0.291617	"Cell division.mitochondrion/peroxisome binary fission.mitochondrion fission.regulatory protein (FRIENDLY)"	146.71
A0A1D6JLI8;A0A1D6NBP0	2	11	A0A1D6JLI8	tr|A0A1D6JLI8|A0A1D6JLI8_MAIZE 1,3-beta-glucan synthase OS=Zea mays OX=4577 GN=ZEAMMB73_Zm00001d027392 PE=3 SV=1	1,3-beta-glucan synthase (EC 2.4.1.34) (1,3-beta-glucan synthase)	Cell membrane, Endoplasmic reticulum	TMD	TM	Membrane {ECO:0000256|ARBA:ARBA00004141}; Multi-pass membrane protein {ECO:0000256|ARBA:ARBA00004141}.	1691400	1731200	1250300	1211900	1269100	2143100	1161700	1262400	1360100	1827200	708190	1166600	2209400	1805800	955970	1195400		11721100	11228660	0.957987	0.390459	"Cell wall organisation.callose.callose synthase"	217.91
A0A1D6KBF1;A0A804LPH2	2	6	A0A1D6KBF1	tr|A0A1D6KBF1|A0A1D6KBF1_MAIZE 1,3-beta-glucan synthase OS=Zea mays OX=4577 GN=100216809 PE=3 SV=1;tr|A0A804LPH2|A0A804LPH2_MAIZE Uncharacterized protein OS=Zea mays OX=4577 GN=100216809 PE=4 SV=1	1,3-beta-glucan synthase (EC 2.4.1.34) (1,3-beta-glucan synthase)	Cell membrane	TMD	TM	Membrane {ECO:0000256|ARBA:ARBA00004141}; Multi-pass membrane protein {ECO:0000256|ARBA:ARBA00004141}.	1802400	1115700	991190	1089200	538510	1761300	957560	1253900	900160	2063100	1153100	1112600	1868400	2139600	787860	1165700		9509760	11190520	1.17674	0.199575	"Cell wall organisation.callose.callose synthase"	219.86
A0A804QEF1;A0A1D6ICM3;B6UBU1	3	3	A0A804QEF1	tr|A0A804QEF1|A0A804QEF1_MAIZE X8 domain-containing protein OS=Zea mays OX=4577 GN=100285928 PE=3 SV=1;tr|A0A1D6ICM3|A0A1D6ICM3_MAIZE Glucan endo-1,3-beta-glucosidase 3 OS=Zea mays OX=4577 GN=100285928 PE=3 SV=1;tr|B6UBU1|B6UBU1_MAIZE Glucan endo-1,3-beta-	glucan endo-1,3-beta-D-glucosidase (EC 3.2.1.39)	Extracellular	Signal peptide	Soluble	Cell membrane {ECO:0000256|ARBA:ARBA00004609}; Lipid-anchor, GPI-anchor {ECO:0000256|ARBA:ARBA00004609}.	22704	22704	332490	22704	0	1028500	513530	408530	22704	1068800	357080	462850	534610	1297000	284820	431200		2351162	4459064	1.89654	0.0997402	"Cell wall organisation.callose.regulatory beta-1,3 glucanase (pdBG)"	51.856
Q8S532;Q8S529	2	8	Q8S532	tr|Q8S532|Q8S532_MAIZE Aldehyde dehydrogenase3 OS=Zea mays OX=4577 GN=rf2c PE=1 SV=1	Aldehyde dehydrogenase 1	Cytoplasm		Soluble		457890	22704	465720	447570	774630	393530	645330	502600	739740	439550	528370	950520	360530	255210	468080	754910		3709974	4496910	1.21211	0.198583	"Cell wall organisation.cell wall hydroxycinnamic acids.hydroxycinnamaldehyde dehydrogenase"	54.032
A0A1D6E267	1	5	A0A1D6E267	tr|A0A1D6E267|A0A1D6E267_MAIZE Fasciclin-like arabinogalactan protein 10 OS=Zea mays OX=4577 GN=ZEAMMB73_Zm00001d002607 PE=3 SV=1	Fasciclin-like arabinogalactan protein 10	Extracellular, Cell membrane		Lipid anchor	Cell membrane {ECO:0000256|ARBA:ARBA00004609}; Lipid-anchor, GPI-anchor {ECO:0000256|ARBA:ARBA00004609}.	2325000	22704	22704	22704	323370	22704	108660	22704	593020	403820	22704	22704	1267700	381410	22704	22704	TRANSMEM 408..428; /note="Helical"; /evidence="ECO:0000256|SAM:Phobius"	2870550	2736766	0.953394	0.479695	"Cell wall organisation.cell wall proteins.hydroxyproline-rich glycoprotein activities.arabinogalactan-protein activities.classical arabinogalactan protein"	44.024
A0A096SZF8;A0A804MPA6	2	4	A0A096SZF8	tr|A0A096SZF8|A0A096SZF8_MAIZE Fasciclin-like arabinogalactan protein 7 OS=Zea mays OX=4577 GN=ZEAMMB73_Zm00001d020903 PE=3 SV=1;tr|A0A804MPA6|A0A804MPA6_MAIZE FAS1 domain-containing protein OS=Zea mays OX=4577 PE=3 SV=1	Fasciclin-like arabinogalactan protein 7	Cell membrane		Lipid anchor	Cell membrane {ECO:0000256|ARBA:ARBA00004609}; Lipid-anchor, GPI-anchor {ECO:0000256|ARBA:ARBA00004609}.	13428000	13971000	7862400	6194200	6411400	16165000	7364500	6417400	5427500	19474000	12139000	6184600	12964000	16503000	8881700	5757600		77813900	87331400	1.12231	0.310499	"Cell wall organisation.cell wall proteins.hydroxyproline-rich glycoprotein activities.arabinogalactan-protein activities.Fasciclin-type arabinogalactan protein (FLA)"	27.435
A0A804NFJ9;B4FB81	2	2	A0A804NFJ9	tr|A0A804NFJ9|A0A804NFJ9_MAIZE FAS1 domain-containing protein OS=Zea mays OX=4577 GN=100192072 PE=3 SV=1;tr|B4FB81|B4FB81_MAIZE Fasciclin-like arabinogalactan protein 6 OS=Zea mays OX=4577 GN=100192072 PE=2 SV=1	FAS1 domain-containing protein	Cell membrane		Lipid anchor	Cell membrane {ECO:0000256|ARBA:ARBA00004609}; Lipid-anchor, GPI-anchor {ECO:0000256|ARBA:ARBA00004609}.	53442000	34470000	21260000	18922000	23942000	42089000	22965000	16294000	21543000	50913000	45181000	14763000	33244000	46215000	20899000	15698000		233384000	248456000	1.06458	0.395177	"Cell wall organisation.cell wall proteins.hydroxyproline-rich glycoprotein activities.arabinogalactan-protein activities.Fasciclin-type arabinogalactan protein (FLA)"	24.332
A0A804QND6	1	2	A0A804QND6	tr|A0A804QND6|A0A804QND6_MAIZE FAS1 domain-containing protein OS=Zea mays OX=4577 PE=3 SV=1	FAS1 domain-containing protein	Cell membrane		Lipid anchor	Cell membrane {ECO:0000256|ARBA:ARBA00004609}; Lipid-anchor, GPI-anchor {ECO:0000256|ARBA:ARBA00004609}.	6336800	21142000	4490500	7235100	3579200	11801000	6251100	3807200	5292600	12412000	1736500	5055700	8103900	16955000	3277700	5803200		64642900	58636600	0.907085	0.394157	"Cell wall organisation.cell wall proteins.hydroxyproline-rich glycoprotein activities.arabinogalactan-protein activities.Fasciclin-type arabinogalactan protein (FLA)"	27.096
A0A804UDA9;B6SZA0	2	4	A0A804UDA9	tr|A0A804UDA9|A0A804UDA9_MAIZE Uncharacterized protein OS=Zea mays OX=4577 GN=100274054 PE=3 SV=1;tr|B6SZA0|B6SZA0_MAIZE Fasciclin-like arabinogalactan protein 2 OS=Zea mays OX=4577 GN=100274054 PE=2 SV=1	FAS1 domain-containing protein	Cell membrane		Lipid anchor	Cell membrane {ECO:0000256|ARBA:ARBA00004609}; Lipid-anchor, GPI-anchor {ECO:0000256|ARBA:ARBA00004609}.	1075700	1311400	648300	986110	854870	1426300	605790	734940	850050	1678900	1565000	1015900	1040800	1945300	872330	921400		7643410	9889680	1.29388	0.0755066	"Cell wall organisation.cell wall proteins.hydroxyproline-rich glycoprotein activities.arabinogalactan-protein activities.Fasciclin-type arabinogalactan protein (FLA)"	41.466
B6SHU5	1	7	B6SHU5	tr|B6SHU5|B6SHU5_MAIZE Fasciclin-like arabinogalactan protein 7 OS=Zea mays OX=4577 GN=100281475 PE=2 SV=1	Fasciclin-like arabinogalactan protein 7	Cell membrane		Lipid anchor	Cell membrane {ECO:0000256|ARBA:ARBA00004609}; Lipid-anchor, GPI-anchor {ECO:0000256|ARBA:ARBA00004609}.	4528000	6424000	3422800	2392200	3374200	7452500	3406600	2862100	3011900	8469300	3820700	2344500	4226400	7833500	3449600	2347400		33862400	35503300	1.04846	0.424463	"Cell wall organisation.cell wall proteins.hydroxyproline-rich glycoprotein activities.arabinogalactan-protein activities.Fasciclin-type arabinogalactan protein (FLA)"	28.196
B6SL10;A0A804PZ97	2	7	B6SL10	tr|B6SL10|B6SL10_MAIZE Fasciclin-like arabinogalactan protein 2 OS=Zea mays OX=4577 GN=100280729 PE=2 SV=1;tr|A0A804PZ97|A0A804PZ97_MAIZE FAS1 domain-containing protein OS=Zea mays OX=4577 GN=100280729 PE=3 SV=1	Fasciclin-like arabinogalactan protein 2 (Fasciclin-like arabinogalactan protein 8)	Cell membrane		Lipid anchor	Cell membrane {ECO:0000256|ARBA:ARBA00004609}; Lipid-anchor, GPI-anchor {ECO:0000256|ARBA:ARBA00004609}.	9756100	2399000	1543200	2229700	5509200	2254800	1552000	1962700	4292900	3806800	1422500	2758400	6706600	4272800	1301400	3200700		27206700	27762100	1.02041	0.477085	"Cell wall organisation.cell wall proteins.hydroxyproline-rich glycoprotein activities.arabinogalactan-protein activities.Fasciclin-type arabinogalactan protein (FLA)"	44.726
C0PD01	1	11	C0PD01	tr|C0PD01|C0PD01_MAIZE Fasciclin-like arabinogalactan protein 10 OS=Zea mays OX=4577 GN=100383093 PE=2 SV=1	Fasciclin-like arabinogalactan protein 10	Cell membrane		Lipid anchor	Cell membrane {ECO:0000256|ARBA:ARBA00004609}; Lipid-anchor, GPI-anchor {ECO:0000256|ARBA:ARBA00004609}.	1275700	2513900	615440	734510	1170600	2567700	622310	764330	957500	3829500	958450	1294600	1477300	3223200	846050	1295000		10264490	13881600	1.35239	0.187925	"Cell wall organisation.cell wall proteins.hydroxyproline-rich glycoprotein activities.arabinogalactan-protein activities.Fasciclin-type arabinogalactan protein (FLA)"	41.294
C0PN00	1	3	C0PN00	tr|C0PN00|C0PN00_MAIZE Protein YLS3 OS=Zea mays OX=4577 GN=100285826 PE=2 SV=1	Protein YLS3	Cell membrane		Lipid anchor	Cell membrane {ECO:0000256|ARBA:ARBA00004609}; Lipid-anchor, GPI-anchor {ECO:0000256|ARBA:ARBA00004609}.	5174900	6308200	3027800	3682100	3688700	5563800	3623900	3912200	3115700	9639800	2350700	2440300	5257400	7979900	2905200	3180200		34981600	36869200	1.05396	0.413857	"Cell wall organisation.cell wall proteins.hydroxyproline-rich glycoprotein activities.arabinogalactan-protein activities.Xylogen-type arabinogalactan protein (XYP/XYLP)"	20.606
K7ULP1;B8A1S1;A0A1D6E098;A0A1D6E0A4;A0A804RG22;A0A804ULH2	6	2	K7ULP1	tr|K7ULP1|K7ULP1_MAIZE Ubiquitin-specific protease family C19-related protein OS=Zea mays OX=4577 GN=103642038 PE=4 SV=1;tr|B8A1S1|B8A1S1_MAIZE Ubiquitin-specific protease family C19-related protein OS=Zea mays OX=4577 GN=100280073 PE=2 SV=1;tr|A0A1D6E098|	Ubiquitin-specific protease family C19-related protein	Nucleus		TM		345460	22704	246290	215600	334650	494800	260880	273020	282280	667100	195810	311720	232440	503380	269600	22704		2193404	2485034	1.13296	0.335229	"Cell wall organisation.cellulose.cellulose synthase complex (CSC).CSC trafficking.regulatory protein (SHOU4)"	51.559
A0A1D6HHP2;A0A1D6Q855;B4FAP9;A0A1D6HHP8	4	4	A0A1D6HHP2	tr|A0A1D6HHP2|A0A1D6HHP2_MAIZE Kinesin light chain OS=Zea mays OX=4577 GN=ZEAMMB73_Zm00001d017793 PE=4 SV=1;tr|A0A1D6Q855|A0A1D6Q855_MAIZE Tetratricopeptide repeat (TPR)-like superfamily protein OS=Zea mays OX=4577 GN=100191930 PE=4 SV=1;tr|B4FAP9|B4FAP9_M	Kinesin light chain	Nucleus		TM		22704	22704	169240	250270	182690	0	152850	195570	200510	168420	184890	313020	22704	22704	170840	242700		996028	1325788	1.33108	0.206305	"Cell wall organisation.cellulose.cellulose synthase complex (CSC).microtubule-dependent CSC insertion.regulatory protein (CMU)"	77.812
B4FAB6;A0A804PDY3;A0A804PDJ3;A0A804P5J3;A0A1D6QUW6	5	6	B4FAB6	tr|B4FAB6|B4FAB6_MAIZE Tetratricopeptide repeat (TPR)-like superfamily protein OS=Zea mays OX=4577 GN=100191827 PE=2 SV=1;tr|A0A804PDY3|A0A804PDY3_MAIZE TPR_MalT domain-containing protein OS=Zea mays OX=4577 GN=100191827 PE=4 SV=1;tr|A0A804PDJ3|A0A804PDJ3_	Tetratricopeptide repeat (TPR)-like superfamily protein	Cytoplasm, Cell membrane	Nuclear localization signal	Peripheral, Soluble		275340	278620	441390	384770	499190	355310	460590	426700	314840	284960	279270	406050	430720	415380	497310	419340		3121910	3047870	0.976284	0.41082	"Cell wall organisation.cellulose.cellulose synthase complex (CSC).microtubule-dependent CSC insertion.regulatory protein (CMU)"	66.042
A0A804PZ70;A0A804PXF2;A0A804PWA6;A0A804PX55;A0A804QZ30	5	2	A0A804PZ70	tr|A0A804PZ70|A0A804PZ70_MAIZE Uncharacterized protein OS=Zea mays OX=4577 PE=4 SV=1;tr|A0A804PXF2|A0A804PXF2_MAIZE Uncharacterized protein OS=Zea mays OX=4577 PE=4 SV=1;tr|A0A804PWA6|A0A804PWA6_MAIZE Uncharacterized protein OS=Zea mays OX=4577 PE=4 SV=1;t	Uncharacterized protein	Cytoplasm	Nuclear export signal	Soluble		22704	22704	178290	22704	339770	22704	192620	22704	22704	22704	22704	22704	22704	22704	22704	22704		824200	181632	0.220374	0.0403924	"Cell wall organisation.cellulose.cellulose synthase complex (CSC).microtubule-dependent CSC insertion.regulatory protein (CSI)"	67.542
Q6VWG3;Q06509	2	6	Q6VWG3	tr|Q6VWG3|Q6VWG3_MAIZE Flavone 3-O-methyltransferase 1 OS=Zea mays OX=4577 GN=comt PE=2 SV=1;sp|Q06509|COMT1_MAIZE Caffeic acid 3-O-methyltransferase OS=Zea mays OX=4577 PE=3 SV=1	Caffeic acid 3-O-methyltransferase	Cytoplasm, Nucleus		Soluble		368470	199230	1851200	1432400	1403600	22704	2020600	1798500	2281700	237570	1785400	1993900	390030	347620	3516500	1543400		9096704	12096120	1.32973	0.23095	"Cell wall organisation.lignin.monolignol biosynthesis.caffeic acid O-methyltransferase (COMT)"	39.553
B4G080	1	2	B4G080	tr|B4G080|B4G080_MAIZE Caffeoyl-CoA O-methyltransferase 1 OS=Zea mays OX=4577 GN=100286091 PE=2 SV=1	Caffeoyl-CoA O-methyltransferase 1	Cytoplasm		Soluble		410990	22704	22704	474250	525740	22704	351790	22704	22704	22704	22704	22704	593540	22704	22704	22704		1853586	752468	0.405953	0.111377	"Cell wall organisation.lignin.monolignol biosynthesis.caffeoyl-CoA 3-O-methyltransferase (CCoA-OMT)"	27.319
A0A804PFR1;O24562;B6U7D8;A0A1D6H301	4	2	A0A804PFR1	tr|A0A804PFR1|A0A804PFR1_MAIZE PKS_ER domain-containing protein OS=Zea mays OX=4577 PE=3 SV=1;sp|O24562|CADH_MAIZE Probable cinnamyl alcohol dehydrogenase OS=Zea mays OX=4577 GN=CAD PE=1 SV=1;tr|B6U7D8|B6U7D8_MAIZE Cinnamyl alcohol dehydrogenase OS=Zea may	cinnamyl-alcohol dehydrogenase (EC 1.1.1.195)	Cytoplasm		Soluble		22704	22704	367590	384610	407730	22704	370470	440230	386500	22704	359250	444180	22704	22704	465970	402580		2038742	2126592	1.04309	0.456809	"Cell wall organisation.lignin.monolignol biosynthesis.cinnamyl-alcohol dehydrogenase"	38.427
A0A804M946;A0A1D6DVQ6;A0A804M948	3	6	A0A804M946	tr|A0A804M946|A0A804M946_MAIZE Uncharacterized protein OS=Zea mays OX=4577 GN=100279923 PE=4 SV=1;tr|A0A1D6DVQ6|A0A1D6DVQ6_MAIZE NADPH--cytochrome P450 reductase OS=Zea mays OX=4577 GN=100279923 PE=3 SV=1;tr|A0A804M948|A0A804M948_MAIZE NADPH--cytochrome P4	NADPH--cytochrome P450 reductase	Endoplasmic reticulum	Signal peptide, TMD	TM		177900	308810	342110	364090	312560	278730	436830	331350	343250	307620	531740	241950	242470	280380	355620	276500		2552380	2579530	1.01064	0.468656	"Cell wall organisation.lignin.monolignol biosynthesis.Cyt-P450 hydroxylase electron supply.NADPH:cytochrome P450 reductase (ATR)"	56.869
A0A1D6K131;A0A1D6K127;A0A804LJC6;A0A1D6K126;A0A804MVX8;A0A804MIR2	6	3	A0A1D6K131	tr|A0A1D6K131|A0A1D6K131_MAIZE Non-reducing end alpha-L-arabinofuranosidase OS=Zea mays OX=4577 GN=103634588 PE=3 SV=1;tr|A0A1D6K127|A0A1D6K127_MAIZE Non-reducing end alpha-L-arabinofuranosidase OS=Zea mays OX=4577 GN=103634588 PE=3 SV=1;tr|A0A804LJC6|A0A8	non-reducing end alpha-L-arabinofuranosidase (EC 3.2.1.55) (Beta-D-xylosidase)	Cytoplasm, Lysosome/Vacuole	Peroxisomal targeting signal	Soluble	Secreted, extracellular space, extracellular matrix {ECO:0000256|ARBA:ARBA00004498}.	2089600	1744800	403120	828160	22704	2106000	508580	713040	454090	1442100	22704	478310	2186700	1221600	22704	574940		8416004	6403148	0.76083	0.265648	"Cell wall organisation.pectin.rhamnogalacturonan I.modification and degradation.alpha-L-arabinofuranosidase activities.bifunctional alpha-L-arabinofuranosidase and beta-D-xylosidase (ASD)"	68.274
C0P4P5;A0A804NYN9;A0A804NYP0;A0A804NYN8;A0A804NYN6;C0PF13	6	7	C0P4P5	tr|C0P4P5|C0P4P5_MAIZE Non-reducing end alpha-L-arabinofuranosidase OS=Zea mays OX=4577 GN=ZEAMMB73_Zm00001d044648 PE=2 SV=1	non-reducing end alpha-L-arabinofuranosidase (EC 3.2.1.55) (Beta-D-xylosidase)	Lysosome/Vacuole	Signal peptide	Soluble	Secreted, extracellular space, extracellular matrix {ECO:0000256|ARBA:ARBA00004498}.	1312300	914170	479590	803790	438210	1570500	560170	613200	395170	1222700	1671800	448430	1429800	1202900	704630	558860		6691930	7634290	1.14082	0.304753	"Cell wall organisation.pectin.rhamnogalacturonan I.modification and degradation.alpha-L-arabinofuranosidase activities.bifunctional alpha-L-arabinofuranosidase and beta-D-xylosidase (ASD)"	72.199
B4FWP0	1	23	B4FWP0	tr|B4FWP0|B4FWP0_MAIZE Fructose-bisphosphate aldolase OS=Zea mays OX=4577 GN=100272913 PE=2 SV=1	Fructose-bisphosphate aldolase (EC 4.1.2.13)	Cytoplasm	Nuclear localization signal	Soluble	Cytoplasm {ECO:0000256|ARBA:ARBA00004496}.	2416400	22704	22704	2117900	2247000	22704	872630	2280800	2695400	22704	1124600	3517100	3007400	22704	1463300	2980600		10002842	14833808	1.48296	0.177399	"Cellular respiration.glycolysis.cytosolic glycolysis.fructose-bisphosphate aldolase (FBA)"	38.459
B4FAL9;P08440;A0A804N936;B6SSU6	4	24	B4FAL9	tr|B4FAL9|B4FAL9_MAIZE Fructose-bisphosphate aldolase OS=Zea mays OX=4577 GN=542261 PE=2 SV=1;sp|P08440|ALF_MAIZE Fructose-bisphosphate aldolase, cytoplasmic isozyme OS=Zea mays OX=4577 PE=2 SV=1;tr|A0A804N936|A0A804N936_MAIZE Fructose-bisphosphate aldolas	Fructose-bisphosphate aldolase (EC 4.1.2.13)	Cytoplasm	Nuclear localization signal	Soluble	Cytoplasm {ECO:0000256|ARBA:ARBA00004496}.	23606000	8273800	13209000	20645000	23078000	7501100	11769000	21567000	23180000	6762600	7667200	28831000	26414000	6787300	14860000	26974000		129648900	141476100	1.09122	0.364597	"Cellular respiration.glycolysis.cytosolic glycolysis.fructose-bisphosphate aldolase (FBA)"	38.59
K7UBU0;P08735;C4JBS8;A0A804NNC7;A0A804NNC9	5	11	K7UBU0	tr|K7UBU0|K7UBU0_MAIZE Glyceraldehyde-3-phosphate dehydrogenase OS=Zea mays OX=4577 GN=ZEAMMB73_Zm00001d049641 PE=3 SV=1;sp|P08735|G3PC1_MAIZE Glyceraldehyde-3-phosphate dehydrogenase 1, cytosolic OS=Zea mays OX=4577 GN=GAPC1 PE=2 SV=2;tr|C4JBS8|C4JBS8_MAI	Glyceraldehyde-3-phosphate dehydrogenase (EC 1.2.1.-)	Cytoplasm	Nuclear localization signal	Soluble	Cytoplasm, cytoskeleton {ECO:0000256|ARBA:ARBA00004245}. Cytoplasm, cytosol {ECO:0000256|ARBA:ARBA00004514}. Nucleus {ECO:0000256|ARBA:ARBA00004123}.	22704	22704	2734600	1388500	2045500	826210	3148400	1437700	2400900	852230	2467500	2191200	1220700	1096400	2748000	1554000		11626318	14530930	1.24983	0.231818	"Cellular respiration.glycolysis.cytosolic glycolysis.glyceraldehyde 3-phosphate dehydrogenase activities.NAD-dependent glyceraldehyde 3-phosphate dehydrogenase"	31.935
A0A804NT08;Q43247;A0A3L6EJY2;A0A804PJW7;A0A804NT09	5	13	A0A804NT08	tr|A0A804NT08|A0A804NT08_MAIZE Glyceraldehyde-3-phosphate dehydrogenase OS=Zea mays OX=4577 GN=542333 PE=3 SV=1;sp|Q43247|G3PC3_MAIZE Glyceraldehyde-3-phosphate dehydrogenase 3, cytosolic OS=Zea mays OX=4577 GN=GAPC3 PE=2 SV=1;tr|A0A3L6EJY2|A0A3L6EJY2_MAIZ	Glyceraldehyde-3-phosphate dehydrogenase (EC 1.2.1.-)	Cytoplasm		Soluble		1520300	1079600	2053600	3002200	1810600	1502500	2534000	2040200	2119300	1590300	3420900	3289100	1032000	1846200	2946700	2498500		15543000	18743000	1.20588	0.148813	"Cellular respiration.glycolysis.cytosolic glycolysis.glyceraldehyde 3-phosphate dehydrogenase activities.NAD-dependent glyceraldehyde 3-phosphate dehydrogenase"	35.879
B4FQW6;Q09054;A0A1D6H1K0;A0A1D6H1J8;B6TDF8;B4FAK9	6	16	B4FQW6	tr|B4FQW6|B4FQW6_MAIZE Glyceraldehyde-3-phosphate dehydrogenase OS=Zea mays OX=4577 GN=542718 PE=2 SV=1;sp|Q09054|G3PC2_MAIZE Glyceraldehyde-3-phosphate dehydrogenase 2, cytosolic OS=Zea mays OX=4577 GN=GAPC2 PE=2 SV=1	Glyceraldehyde-3-phosphate dehydrogenase (EC 1.2.1.-)	Cytoplasm	Nuclear export signal	Soluble	Cytoplasm, cytoskeleton {ECO:0000256|ARBA:ARBA00004245}. Cytoplasm, cytosol {ECO:0000256|ARBA:ARBA00004514}. Nucleus {ECO:0000256|ARBA:ARBA00004123}.	11651000	7930100	15737000	16927000	14677000	7908400	17555000	14059000	15833000	8697300	29582000	20792000	8814200	8751300	20323000	16192000		106444500	128984800	1.21176	0.177032	"Cellular respiration.glycolysis.cytosolic glycolysis.glyceraldehyde 3-phosphate dehydrogenase activities.NAD-dependent glyceraldehyde 3-phosphate dehydrogenase"	31.982
A0A1D6MAI0;A0A804QKD0;A0A804QL11;C0HFI5;K7VQP8;A0A1D6M1R0	6	3	A0A1D6MAI0	tr|A0A1D6MAI0|A0A1D6MAI0_MAIZE ATP-dependent 6-phosphofructokinase OS=Zea mays OX=4577 GN=103630633 PE=3 SV=1;tr|A0A804QKD0|A0A804QKD0_MAIZE PFK domain-containing protein OS=Zea mays OX=4577 GN=100192478 PE=4 SV=1;tr|A0A804QL11|A0A804QL11_MAIZE PFK domain-	ATP-dependent 6-phosphofructokinase (ATP-PFK) (Phosphofructokinase) (EC 2.7.1.11) (Phosphohexokinase)	Cytoplasm	Peroxisomal targeting signal	Soluble	Cytoplasm {ECO:0000256|HAMAP-Rule:MF_03186}.	419990	22704	430410	283620	22704	407900	425490	569880	425590	332350	313450	450540	22704	390420	441670	507890		2582698	2884614	1.1169	0.338408	"Cellular respiration.glycolysis.cytosolic glycolysis.phosphofructokinase activities.ATP-dependent phosphofructokinase"	63.221
B4FQM2;C0P567	2	8	B4FQM2	tr|B4FQM2|B4FQM2_MAIZE Pyrophosphate--fructose 6-phosphate 1-phosphotransferase subunit beta OS=Zea mays OX=4577 GN=100282190 PE=2 SV=1;tr|C0P567|C0P567_MAIZE Pyrophosphate--fructose 6-phosphate 1-phosphotransferase subunit beta OS=Zea mays OX=4577 GN=1003	Pyrophosphate--fructose 6-phosphate 1-phosphotransferase subunit beta (PFP) (EC 2.7.1.90) (6-phosphofructokinase, pyrophosphate dependent) (PPi-PFK) (Pyrophosphate-dependent 6-phosphofructose-1-kinase)	Cytoplasm	Peroxisomal targeting signal	Soluble	Cytoplasm {ECO:0000256|HAMAP-Rule:MF_03185}.	426670	178900	604540	407770	549260	211000	647520	431520	615050	224830	538630	430260	384930	210230	573350	498420		3457180	3475700	1.00536	0.488795	"Cellular respiration.glycolysis.cytosolic glycolysis.phosphofructokinase activities.pyrophosphate-dependent phosphofructokinase"	61.018
B7ZYR6;A0A804LX88;A0A804QB97;A0A804NDT9;A0A804Q965	5	4	B7ZYR6	tr|B7ZYR6|B7ZYR6_MAIZE Pyrophosphate--fructose 6-phosphate 1-phosphotransferase subunit alpha OS=Zea mays OX=4577 GN=PFP-ALPHA PE=2 SV=1;tr|A0A804LX88|A0A804LX88_MAIZE PFK domain-containing protein OS=Zea mays OX=4577 PE=4 SV=1;tr|A0A804QB97|A0A804QB97_MAI	Pyrophosphate--fructose 6-phosphate 1-phosphotransferase subunit alpha (PFP) (6-phosphofructokinase, pyrophosphate dependent) (PPi-PFK) (Pyrophosphate-dependent 6-phosphofructose-1-kinase)	Cytoplasm		Soluble	Cytoplasm {ECO:0000256|HAMAP-Rule:MF_03185}.	657060	359110	985490	783780	963170	281330	786770	720940	860660	322360	1271200	940480	599200	342720	577410	672670		5537650	5586700	1.00886	0.483344	"Cellular respiration.glycolysis.cytosolic glycolysis.phosphofructokinase activities.pyrophosphate-dependent phosphofructokinase"	67.282
B4G0K4;A0A804QTN9;A0A1D6M7C2;A0A804Q1K1	4	21	B4G0K4	tr|B4G0K4|B4G0K4_MAIZE Phosphoglycerate kinase OS=Zea mays OX=4577 GN=100274579 PE=2 SV=1	Phosphoglycerate kinase (EC 2.7.2.3)	Cytoplasm	Nuclear export signal	Soluble	Cytoplasm {ECO:0000256|ARBA:ARBA00004496}.	411630	503240	6833900	4276800	5342900	601430	5858800	6346700	5174600	759360	10192000	6363400	479850	527230	7806100	5302600		30175400	36605140	1.21308	0.314867	"Cellular respiration.glycolysis.cytosolic glycolysis.phosphoglycerate kinase"	42.439
C0PGG5	1	4	C0PGG5	tr|C0PGG5|C0PGG5_MAIZE Pyruvate kinase OS=Zea mays OX=4577 GN=542177 PE=2 SV=1	Pyruvate kinase (EC 2.7.1.40)	Cytoplasm	Nuclear localization signal, Nuclear export signal	Soluble	Cytoplasm {ECO:0000256|ARBA:ARBA00004496}.	22704	22704	281910	362220	268980	163080	243780	284350	254540	22704	236370	293300	212310	221630	249760	265870		1649728	1756484	1.06471	0.403106	"Cellular respiration.glycolysis.cytosolic glycolysis.pyruvate kinase"	54.991
A0A804RJY8;A0A804M883;C4J2M5;A0A804RM91;A0A1D6DTB6	5	5	A0A804RJY8	tr|A0A804RJY8|A0A804RJY8_MAIZE Pyruvate kinase OS=Zea mays OX=4577 PE=3 SV=1;tr|A0A804M883|A0A804M883_MAIZE Pyruvate kinase OS=Zea mays OX=4577 PE=3 SV=1;tr|C4J2M5|C4J2M5_MAIZE Pyruvate kinase OS=Zea mays OX=4577 GN=ZEAMMB73_Zm00001d001831 PE=2 SV=1;tr|A0A	Pyruvate kinase (EC 2.7.1.40)	Cytoplasm		Soluble		522090	448100	800790	568380	511700	378660	775180	584220	691140	467690	748880	584090	345870	406600	510720	432310		4589120	4187300	0.912441	0.249043	"Cellular respiration.glycolysis.cytosolic glycolysis.pyruvate kinase"	48.273
P12863	1	4	P12863	sp|P12863|TPIS_MAIZE Triosephosphate isomerase, cytosolic OS=Zea mays OX=4577 PE=1 SV=3	Triosephosphate isomerase, cytosolic (TIM) (Triose-phosphate isomerase) (EC 5.3.1.1)	Cytoplasm	Peroxisomal targeting signal	Soluble	Cytoplasm {ECO:0000305}.	948100	880480	1919900	1698400	1741800	929010	1485200	1619500	2029600	22704	4353000	1560300	22704	22704	1724100	22704		11222390	9757816	0.869495	0.375107	"Cellular respiration.glycolysis.cytosolic glycolysis.triose-phosphate isomerase"	27.025
C0PK05	1	2	C0PK05	tr|C0PK05|C0PK05_MAIZE Lactoylglutathione lyase OS=Zea mays OX=4577 PE=2 SV=1	Lactoylglutathione lyase (EC 4.4.1.5) (Glyoxalase I)	Cytoplasm		Soluble		22704	22704	274900	245470	22704	22704	22704	22704	214230	260360	22704	213560	245630	241820	275430	215480		656594	1689214	2.57269	0.00885626	"Cellular respiration.glycolysis.methylglyoxal degradation.lactoyl-glutathione lyase (GLX1)"	32.344	Ni2+
Q6R987;A0A804RMW6;A0A804PI40	3	6	Q6R987	tr|Q6R987|Q6R987_MAIZE ATP synthase subunit alpha OS=Zea mays OX=4577 GN=atp1-a2 PE=3 SV=1;tr|A0A804RMW6|A0A804RMW6_MAIZE ATP synthase subunit alpha OS=Zea mays OX=4577 PE=3 SV=1	ATP synthase subunit alpha	Mitochondrium			Mitochondrion inner membrane {ECO:0000256|ARBA:ARBA00004273}.	1477000	490530	1248600	426420	987660	452680	1046600	539390	794500	715940	1533300	609420	1670600	727710	1052300	548010		6668880	7651780	1.14739	0.282991	"Cellular respiration.oxidative phosphorylation.ATP synthase complex.peripheral MF1 subcomplex.subunit alpha"	55.18
A0A804UG47;A0A804QMV1;P19023;A0A1D6FJP5;A0A1D6NFC1;A0A804QN37;A0A804UFY7;A0A804UC91;A0A804Q3C5;A0A804RMN9;P00827	11	11	A0A804UG47	tr|A0A804UG47|A0A804UG47_MAIZE ATP synthase subunit beta OS=Zea mays OX=4577 PE=3 SV=1;tr|A0A804QMV1|A0A804QMV1_MAIZE ATP synthase subunit beta OS=Zea mays OX=4577 PE=3 SV=1;sp|P19023|ATPBM_MAIZE ATP synthase subunit beta, mitochondrial OS=Zea mays OX=4577	ATP synthase subunit beta (EC 7.1.2.2)	Mitochondrion	Mitochondrial transit peptide	Peripheral, Soluble	Mitochondrion inner membrane {ECO:0000256|ARBA:ARBA00004273}.	762650	240270	985670	22704	858920	467130	903660	22704	591240	503500	1109700	344890	863850	596300	1050700	329650		4263708	5389830	1.26412	0.219498	"Cellular respiration.oxidative phosphorylation.ATP synthase complex.peripheral MF1 subcomplex.subunit beta"	56.56
C4J0P7;B4FHM1	2	2	C4J0P7	tr|C4J0P7|C4J0P7_MAIZE Cytochrome c1 1 heme protein mitochondrial OS=Zea mays OX=4577 GN=ZEAMMB73_Zm00001d049959 PE=2 SV=1;tr|B4FHM1|B4FHM1_MAIZE Cytochrome c1 1 heme protein mitochondrial OS=Zea mays OX=4577 GN=100194151 PE=2 SV=1	Cytochrome c1 1 heme protein mitochondrial	Mitochondrion		TM	Mitochondrion inner membrane {ECO:0000256|ARBA:ARBA00004434}; Single-pass membrane protein {ECO:0000256|ARBA:ARBA00004434}.	702690	22704	22704	593230	823730	22704	917650	22704	449250	616010	22704	596220	1088500	627960	629040	754300		3128116	4783984	1.52935	0.131603	"Cellular respiration.oxidative phosphorylation.cytochrome c reductase complex.component cytochrome c1"	33.319
B4F8V5;A0A1D6L210	2	4	B4F8V5	tr|B4F8V5|B4F8V5_MAIZE NADH dehydrogenase [ubiquinone] iron-sulfur protein 1 mitochondrial OS=Zea mays OX=4577 GN=100191453 PE=2 SV=1;tr|A0A1D6L210|A0A1D6L210_MAIZE NADH dehydrogenase [ubiquinone] iron-sulfur protein 1 mitochondrial OS=Zea mays OX=4577 GN=	NADH dehydrogenase [ubiquinone] iron-sulfur protein 1, mitochondrial (EC 7.1.1.2)	Mitochondrion	Mitochondrial transit peptide	Peripheral	Mitochondrion inner membrane {ECO:0000256|ARBA:ARBA00004273}.	630250	22704	206780	22704	22704	22704	252850	22704	22704	22704	22704	22704	22704	22704	194270	22704		1203400	353198	0.2935	0.100485	"Cellular respiration.oxidative phosphorylation.NADH dehydrogenase complex.module N (electron input).component NQO3/75kDa"	80.679
A0A804RF93;A0A804MH53;C4JBX2;B6TRW8;B6TFG5	5	3	A0A804RF93	tr|A0A804RF93|A0A804RF93_MAIZE Dihydrolipoyllysine-residue succinyltransferase OS=Zea mays OX=4577 GN=100280624 PE=3 SV=1;tr|A0A804MH53|A0A804MH53_MAIZE Dihydrolipoyllysine-residue succinyltransferase OS=Zea mays OX=4577 GN=100284269 PE=3 SV=1;tr|C4JBX2|C4	dihydrolipoyllysine-residue succinyltransferase (EC 2.3.1.61)	Mitochondrion	Mitochondrial transit peptide	Peripheral, Soluble	Mitochondrion {ECO:0000256|ARBA:ARBA00004173}.	22704	22704	22704	22704	959090	22704	479830	703820	646640	22704	576330	22704	1151300	22704	658540	750730		2256260	3851652	1.7071	0.167391	"Cellular respiration.tricarboxylic acid cycle.2-oxoglutarate dehydrogenase complex.component E2"	48.521
A0A804NMH3;A0A1D6PUK8;A0A804MRB7;A0A804MRB8;A0A804MRB9;A0A1D6EWX3	6	14	A0A804NMH3	tr|A0A804NMH3|A0A804NMH3_MAIZE Aconitate hydratase OS=Zea mays OX=4577 GN=100216599 PE=3 SV=1;tr|A0A1D6PUK8|A0A1D6PUK8_MAIZE Aconitate hydratase OS=Zea mays OX=4577 GN=100216599 PE=3 SV=1	Aconitate hydratase (Aconitase) (EC 4.2.1.3)	Mitochondrion	Mitochondrial transit peptide	Soluble		418460	275160	1314300	746090	1361900	455240	1241700	1195900	1276000	240970	1319000	1038500	468950	278180	1430200	915230		7008750	6967030	0.994047	0.491238	"Cellular respiration.tricarboxylic acid cycle.aconitase (ACO)"	107.14
A0A804RJL5;B6SRL2;A0A804RED5;A0A1D6EGA9;A0A1D6EGC1;A0A804QBC5;A0A804Q8S8	7	16	A0A804RJL5	tr|A0A804RJL5|A0A804RJL5_MAIZE Aconitate hydratase OS=Zea mays OX=4577 GN=100281040 PE=3 SV=1;tr|B6SRL2|B6SRL2_MAIZE Aconitate hydratase OS=Zea mays OX=4577 GN=100281040 PE=2 SV=1;tr|A0A804RED5|A0A804RED5_MAIZE Aconitate hydratase OS=Zea mays OX=4577 GN=10	Aconitate hydratase (Aconitase) (EC 4.2.1.3)	Cytoplasm	Nuclear localization signal	Soluble		263780	143300	2337400	1063400	2186100	208320	2452500	1943900	2573000	63742	2549100	2939900	349100	143080	2314900	2528500		10598700	13461322	1.27009	0.270531	"Cellular respiration.tricarboxylic acid cycle.aconitase (ACO)"	96.932
B4G0V2	1	2	B4G0V2	tr|B4G0V2|B4G0V2_MAIZE TNase-like domain-containing protein OS=Zea mays OX=4577 PE=2 SV=1	TNase-like domain-containing protein	Cytoplasm		Lipid anchor		345520	390360	228910	203590	259480	520460	211750	297690	256820	573430	313580	258470	408520	497210	263570	302820		2457760	2874420	1.16953	0.189852	"Chromatin organisation.DNA homeostasis.DNA endonuclease (CAN)"	36.894
A0A804QSI9;A0A804QQR2;B8A161	3	7	A0A804QSI9	tr|A0A804QSI9|A0A804QSI9_MAIZE Uncharacterized protein OS=Zea mays OX=4577 GN=100279994 PE=3 SV=1;tr|A0A804QQR2|A0A804QQR2_MAIZE Uncharacterized protein OS=Zea mays OX=4577 GN=100279994 PE=3 SV=1;tr|B8A161|B8A161_MAIZE Nucleosome assembly protein 1 OS=Zea	Nucleosome assembly protein 1	Cytoplasm, Nucleus	Nuclear localization signal, Nuclear export signal	Soluble	Cytoplasm {ECO:0000256|ARBA:ARBA00004496}. Nucleus {ECO:0000256|ARBA:ARBA00004123}.	2940600	2301100	2739200	2566400	3695100	2151700	3079700	3536600	3956000	2409500	2503500	4199800	3200800	2149200	3283700	3427300		23010400	25129800	1.09211	0.214774	"Chromatin organisation.histone chaperone activities.histone chaperone (NAP)"	42.133
A0A804R3B8;A0A804R0C8;A0A1D6LL47;A0A804PVK5	4	7	A0A804R3B8	tr|A0A804R3B8|A0A804R3B8_MAIZE Uncharacterized protein OS=Zea mays OX=4577 PE=3 SV=1;tr|A0A804R0C8|A0A804R0C8_MAIZE Uncharacterized protein OS=Zea mays OX=4577 PE=3 SV=1;tr|A0A1D6LL47|A0A1D6LL47_MAIZE Nucleosome assembly protein 1 OS=Zea mays OX=4577 GN=ZE	Nucleosome assembly protein 1	Cytoplasm		Soluble	Cytoplasm {ECO:0000256|ARBA:ARBA00004496}. Nucleus {ECO:0000256|ARBA:ARBA00004123}.	619610	556540	606750	672630	639420	410290	560500	682470	607530	576690	585560	766910	510170	428750	393850	782060		4748210	4651520	0.979637	0.419744	"Chromatin organisation.histone chaperone activities.histone chaperone (NAP)"	40.635
A0A1D6DTM6;B6TB21;A0A804M8B4	3	2	A0A1D6DTM6	tr|A0A1D6DTM6|A0A1D6DTM6_MAIZE Anamorsin homolog OS=Zea mays OX=4577 GN=103645768 PE=3 SV=1;sp|B6TB21|DRE2_MAIZE Anamorsin homolog OS=Zea mays OX=4577 PE=2 SV=1;tr|A0A804M8B4|A0A804M8B4_MAIZE Uncharacterized protein OS=Zea mays OX=4577 GN=100276430 PE=3 SV	Anamorsin homolog (Fe-S cluster assembly protein DRE2 homolog)	Cytoplasm		Soluble	Cytoplasm {ECO:0000256|HAMAP-Rule:MF_03115}. Mitochondrion intermembrane space {ECO:0000256|HAMAP-Rule:MF_03115}.	22704	22704	408820	437720	305090	22704	264170	22704	241130	22704	22704	22704	22704	22704	344210	22704		1506616	721564	0.47893	0.118891	"Coenzyme metabolism.iron-sulfur cluster assembly machinery.cytosolic CIA system.assembly phase.electron donor complex.component DRE2"	27.459
B4FSW8;A0A804MR58;B4FQ54;A0A804MJU0;A0A804MJT9;A0A804QV46;A0A804QWK4;A0A804PHW3;A0A804MQ95	9	5	B4FSW8	tr|B4FSW8|B4FSW8_MAIZE Grx_S17-glutaredoxin subgroup II OS=Zea mays OX=4577 GN=100283390 PE=2 SV=1	Grx_S17-glutaredoxin subgroup II (Monothiol glutaredoxin-S17)	Cytoplasm	Nuclear export signal, Peroxisomal targeting signal	Soluble		22704	254790	395600	325950	356360	22704	348270	248320	234780	275220	22704	288400	336920	22704	319630	333300		1974698	1833658	0.928576	0.40212	"Coenzyme metabolism.iron-sulfur cluster assembly machinery.cytosolic CIA system.assembly phase.glutaredoxin maturation factor (GRXS17)"	54.048
C0P3Y1	1	4	C0P3Y1	tr|C0P3Y1|C0P3Y1_MAIZE Molybdopterin biosynthesis protein CNX1 OS=Zea mays OX=4577 GN=100382050 PE=2 SV=1	Molybdopterin biosynthesis protein CNX1 (Molybdenum cofactor biosynthesis enzyme CNX1) [Includes: Molybdopterin molybdenumtransferase (MPT Mo-transferase) (EC 2.10.1.1) (Domain E); Molybdopterin adenylyltransferase (MPT adenylyltransferase) (EC 2.7.7.75) (Domain G)]	Cytoplasm	Nuclear export signal	Soluble		22704	255780	301850	363290	275860	210140	345680	343030	262450	22704	345420	384300	240730	22704	238570	291460		2118334	1808338	0.85366	0.270196	"Coenzyme metabolism.molybdenum cofactor biosynthesis.molybdenum ion insertion.bifunctional molybdopterin adenylyltransferase and molybdenumtransferase (CNX1)"	68.825
A0A804NLS4;C0PHR4;A0A804NLS3;A0A1D6EGN6	4	12	A0A804NLS4	tr|A0A804NLS4|A0A804NLS4_MAIZE Adenosylhomocysteinase OS=Zea mays OX=4577 GN=100282150 PE=3 SV=1;tr|C0PHR4|C0PHR4_MAIZE Adenosylhomocysteinase OS=Zea mays OX=4577 GN=100282150 PE=2 SV=1;tr|A0A804NLS3|A0A804NLS3_MAIZE Adenosylhomocysteinase OS=Zea mays OX=4	Adenosylhomocysteinase (EC 3.13.2.1)	Cytoplasm		Soluble		1060300	1574900	9910000	3669400	9789200	2316200	10409000	4763000	9882900	2107600	14345000	8266500	1535900	1499600	12074000	7483900		43492000	57195400	1.31508	0.230047	"Coenzyme metabolism.S-adenosyl methionine (SAM) cycle.S-adenosyl homocysteine hydrolase (SAHH)"	48.377
B8A068	1	13	B8A068	tr|B8A068|B8A068_MAIZE S-adenosylmethionine synthase OS=Zea mays OX=4577 GN=100279822 PE=2 SV=1	S-adenosylmethionine synthase (EC 2.5.1.6)	Cytoplasm		Soluble	Cytoplasm {ECO:0000256|ARBA:ARBA00004496}.	1234000	1780700	2216300	1929800	3060000	1658900	1856000	1787300	2777600	2415200	1729100	3854100	1193500	2172400	2711000	3521700		15523000	20374600	1.31254	0.0582902	"Coenzyme metabolism.S-adenosyl methionine (SAM) cycle.S-adenosyl methionine synthetase (MAT)"	43.072
K7VC35	1	14	K7VC35	tr|K7VC35|K7VC35_MAIZE S-adenosylmethionine synthase OS=Zea mays OX=4577 GN=100282324 PE=3 SV=1	S-adenosylmethionine synthase (EC 2.5.1.6)	Cytoplasm		Soluble	Cytoplasm {ECO:0000256|ARBA:ARBA00004496}.	3571500	3855700	4348000	4820200	7274800	4481600	5005000	5487300	7604900	6064100	9242800	11599000	2157900	6539100	9071200	10639000		38844100	62918000	1.61976	0.00942623	"Coenzyme metabolism.S-adenosyl methionine (SAM) cycle.S-adenosyl methionine synthetase (MAT)"	42.54
A0A096RBT2;A0A804MXE1	2	2	A0A096RBT2	tr|A0A096RBT2|A0A096RBT2_MAIZE D-amino-acid transaminase chloroplastic OS=Zea mays OX=4577 GN=100192017 PE=4 SV=1;tr|A0A804MXE1|A0A804MXE1_MAIZE Uncharacterized protein OS=Zea mays OX=4577 GN=100192017 PE=4 SV=1	aminodeoxychorismate lyase (EC 4.1.3.38)	Cytoplasm		Soluble		22704	22704	587980	22704	492820	22704	289110	22704	361070	22704	334530	22704	22704	22704	265990	22704		1483430	1075110	0.724746	0.310521	"Coenzyme metabolism.tetrahydrofolate metabolism.p-aminobenzoate biosynthesis.aminodeoxychorismate lyase"	36.449
A0A804QD56	1	8	A0A804QD56	tr|A0A804QD56|A0A804QD56_MAIZE Formate--tetrahydrofolate ligase OS=Zea mays OX=4577 PE=3 SV=1	formate--tetrahydrofolate ligase (EC 6.3.4.3) (Formyltetrahydrofolate synthetase)	Cytoplasm, Nucleus	Nuclear localization signal	Soluble		22704	22704	629910	763220	540190	22704	684230	638110	497820	22704	936850	691620	22704	22704	700620	516280		3323772	3411302	1.02633	0.475227	"Coenzyme metabolism.tetrahydrofolate metabolism.tetrahydrofolate (THF) interconversions.10-formyl-THF synthetase"	67.831
Q9SE94;A0A804RLE8;A0A804P6R5;A0A804RV78	4	9	Q9SE94	sp|Q9SE94|MTHR1_MAIZE Methylenetetrahydrofolate reductase 1 OS=Zea mays OX=4577 PE=2 SV=1;tr|A0A804RLE8|A0A804RLE8_MAIZE Uncharacterized protein OS=Zea mays OX=4577 PE=4 SV=1	Methylenetetrahydrofolate reductase (NADH) 1 (EC 1.5.1.54) (ZmMTHFR1)	Cytoplasm	Peroxisomal targeting signal	Soluble		308460	318720	844700	467170	760780	161750	787600	401550	912910	210430	461560	610470	350360	183560	598570	477430		4050730	3805290	0.939408	0.404029	"Coenzyme metabolism.tetrahydrofolate metabolism.tetrahydrofolate (THF) interconversions.5,10-methylene-THF reductase"	66.428
A0A804QSD4;B4FH88;A0A804UH10	3	5	A0A804QSD4	tr|A0A804QSD4|A0A804QSD4_MAIZE Methenyltetrahydrofolate cyclohydrolase OS=Zea mays OX=4577 GN=100272563 PE=3 SV=1;tr|B4FH88|B4FH88_MAIZE Methenyltetrahydrofolate cyclohydrolase OS=Zea mays OX=4577 GN=100272563 PE=2 SV=1	methenyltetrahydrofolate cyclohydrolase (EC 3.5.4.9)	Cytoplasm	Peroxisomal targeting signal	Soluble		22704	22704	416200	334060	366100	22704	376040	315190	456550	191480	214170	388770	267320	22704	306460	289850		1875702	2137304	1.13947	0.341069	"Coenzyme metabolism.tetrahydrofolate metabolism.tetrahydrofolate (THF) interconversions.bifunctional 5,10-methylene-THF dehydrogenase and 5,10-methenyl-THF cyclohydrolase"	34.662
B6TKY3;A0A1D6HN01;A0A804NDG5	3	8	B6TKY3	tr|B6TKY3|B6TKY3_MAIZE T-complex protein 1 subunit alpha OS=Zea mays OX=4577 GN=100283716 PE=2 SV=1;tr|A0A1D6HN01|A0A1D6HN01_MAIZE T-complex protein 1 subunit alpha OS=Zea mays OX=4577 GN=100272316 PE=3 SV=1	T-complex protein 1 subunit alpha (CCT-alpha)	Cytoplasm	Nuclear export signal	Soluble	Cytoplasm {ECO:0000256|ARBA:ARBA00004496}.	1288600	448060	1000700	858290	1194200	437550	831230	1246000	1000300	418960	1312200	1016900	1240200	488830	1108200	863990		7304630	7449580	1.01984	0.457236	"Cytoskeleton organisation.actin and tubulin folding.CCT chaperonin folding complex.subunit alpha (CCT1)"	59.194
G2XK63;K7UPD0;A0A804QJS5;A0A804QJF9;A0A804P5R6	5	7	G2XK63	tr|G2XK63|G2XK63_MAIZE CCT-beta OS=Zea mays OX=4577 GN=rf1-C1-g4 PE=3 SV=1;tr|K7UPD0|K7UPD0_MAIZE CCT-beta OS=Zea mays OX=4577 GN=103634709 PE=3 SV=1;tr|A0A804QJS5|A0A804QJS5_MAIZE CCT-beta OS=Zea mays OX=4577 GN=103634709 PE=3 SV=1;tr|A0A804QJF9|A0A804QJF	T-complex protein 1 subunit beta (CCT-beta)	Cytoplasm	Nuclear localization signal, Nuclear export signal	Soluble	Cytoplasm {ECO:0000256|ARBA:ARBA00004496}.	687860	466270	460860	670690	447290	311390	645320	645770	600480	324180	772010	626710	553840	22704	521620	622070		4335450	4043614	0.932686	0.354092	"Cytoskeleton organisation.actin and tubulin folding.CCT chaperonin folding complex.subunit beta (CCT2)"	57.395
A0A804NVN7;B4F8V9	2	3	A0A804NVN7	tr|A0A804NVN7|A0A804NVN7_MAIZE T-complex protein 1 subunit delta OS=Zea mays OX=4577 GN=100191456 PE=3 SV=1;tr|B4F8V9|B4F8V9_MAIZE T-complex protein 1 subunit delta OS=Zea mays OX=4577 GN=100191456 PE=2 SV=1	T-complex protein 1 subunit delta	Cytoplasm		Soluble	Cytoplasm {ECO:0000256|ARBA:ARBA00004496}.	3887000	2402700	3468800	4050200	1892400	664510	2991400	1753900	2614100	5607300	4385400	2119000	1030400	6258800	5300000	3917500		21110910	31232500	1.47945	0.0617991	"Cytoskeleton organisation.actin and tubulin folding.CCT chaperonin folding complex.subunit delta (CCT4)"	55.399
B4FS49;B4FQL5;A0A804MWZ8;A0A1D6FAH2;A0A804MWZ7	5	6	B4FS49	tr|B4FS49|B4FS49_MAIZE T-complex protein 1 subunit epsilon OS=Zea mays OX=4577 GN=100272988 PE=2 SV=1;tr|B4FQL5|B4FQL5_MAIZE T-complex protein 1 subunit epsilon OS=Zea mays OX=4577 GN=100282671 PE=2 SV=1;tr|A0A804MWZ8|A0A804MWZ8_MAIZE T-complex protein 1 s	T-complex protein 1 subunit epsilon (CCT-epsilon)	Cytoplasm		Soluble	Cytoplasm, cytoskeleton, microtubule organizing center, centrosome {ECO:0000256|ARBA:ARBA00004300}.	628320	22704	629760	699140	622570	22704	670040	668710	796310	22704	1388700	573530	744150	422610	604130	609050		3963948	5161184	1.30203	0.197695	"Cytoskeleton organisation.actin and tubulin folding.CCT chaperonin folding complex.subunit epsilon (CCT5)"	58.998
A0A804P4D4;B4FBP0	2	2	A0A804P4D4	tr|A0A804P4D4|A0A804P4D4_MAIZE CCT-eta OS=Zea mays OX=4577 GN=100272855 PE=3 SV=1;tr|B4FBP0|B4FBP0_MAIZE CCT-eta OS=Zea mays OX=4577 GN=100272855 PE=2 SV=1	T-complex protein 1 subunit eta (TCP-1-eta) (CCT-eta)	Cytoplasm	Nuclear localization signal	Soluble	Cytoplasm {ECO:0000256|ARBA:ARBA00004496, ECO:0000256|RuleBase:RU365042}.	22704	22704	425920	22704	488450	22704	358810	491260	521390	22704	22704	437950	22704	22704	22704	22704		1855256	1095564	0.590519	0.201432	"Cytoskeleton organisation.actin and tubulin folding.CCT chaperonin folding complex.subunit eta (CCT7)"	59.946
A0A1D6JSN1;C0PL01	2	4	A0A1D6JSN1	tr|A0A1D6JSN1|A0A1D6JSN1_MAIZE T-complex protein 1 subunit gamma OS=Zea mays OX=4577 GN=100285961 PE=3 SV=1;tr|C0PL01|C0PL01_MAIZE T-complex protein 1 subunit gamma OS=Zea mays OX=4577 GN=103654781 PE=2 SV=1	T-complex protein 1 subunit gamma	Cytoplasm	Nuclear export signal	Soluble	Cytoplasm {ECO:0000256|ARBA:ARBA00004496}.	1124900	283280	787430	537130	720100	22704	459000	646530	674270	279000	817730	594530	787110	22704	531180	577030		4581074	4283554	0.935055	0.404443	"Cytoskeleton organisation.actin and tubulin folding.CCT chaperonin folding complex.subunit gamma (CCT3)"	60.733
C0P8C6;A0A804MVE0	2	9	C0P8C6	tr|C0P8C6|C0P8C6_MAIZE CCT-theta OS=Zea mays OX=4577 GN=100382493 PE=2 SV=1;tr|A0A804MVE0|A0A804MVE0_MAIZE Uncharacterized protein OS=Zea mays OX=4577 GN=100382493 PE=3 SV=1	CCT-theta	Cytoplasm	Nuclear localization signal, Nuclear export signal	Soluble	Cytoplasm {ECO:0000256|ARBA:ARBA00004496}.	382240	226690	251170	368820	290040	289150	313460	383870	343990	22704	399120	332130	380330	194330	299900	352250		2505440	2324754	0.927883	0.326065	"Cytoskeleton organisation.actin and tubulin folding.CCT chaperonin folding complex.subunit theta (CCT8)"	58.98
K7UCH1;A0A804P0Q8	2	9	K7UCH1	tr|K7UCH1|K7UCH1_MAIZE CCT-theta OS=Zea mays OX=4577 GN=103654524 PE=3 SV=1;tr|A0A804P0Q8|A0A804P0Q8_MAIZE CCT-theta OS=Zea mays OX=4577 GN=103654524 PE=3 SV=1	CCT-theta	Cytoplasm	Nuclear localization signal, Nuclear export signal	Soluble	#N/A	863980	391140	760920	574560	715690	329180	667870	783150	733870	351070	689630	826000	684380	362380	708140	694980		5086490	5050450	0.992915	0.480736	"Cytoskeleton organisation.actin and tubulin folding.CCT chaperonin folding complex.subunit theta (CCT8)"	58.906
B6T8Q5;A0A804MU73	2	10	B6T8Q5	tr|B6T8Q5|B6T8Q5_MAIZE T-complex protein 1 subunit zeta OS=Zea mays OX=4577 GN=100193477 PE=2 SV=1;tr|A0A804MU73|A0A804MU73_MAIZE Uncharacterized protein OS=Zea mays OX=4577 GN=100193477 PE=3 SV=1	T-complex protein 1 subunit zeta	Cytoplasm	Nuclear localization signal	Soluble	Cytoplasm {ECO:0000256|ARBA:ARBA00004496}.	987090	429570	951320	966280	873080	360940	877510	855010	892270	492740	1125700	1177600	1053200	541120	1111900	959500		6300800	7354030	1.16716	0.16093	"Cytoskeleton organisation.actin and tubulin folding.CCT chaperonin folding complex.subunit zeta (CCT6)"	59.086
B4FUC2;B6TP74;A0A804PFA1	3	11	B4FUC2	tr|B4FUC2|B4FUC2_MAIZE Vesicle-associated protein 4-2 OS=Zea mays OX=4577 GN=100273294 PE=2 SV=1;tr|B6TP74|B6TP74_MAIZE Structural molecule OS=Zea mays OX=4577 GN=100284019 PE=2 SV=1	Vesicle-associated protein 4-2	Cytoplasm		Soluble		1590200	1168200	1550300	1446400	1632300	1693400	1650300	1432700	1835900	1693100	1659800	1368500	1308400	1683800	1419700	1157300		12163800	12126500	0.996934	0.48217	"Cytoskeleton organisation.endoplasmic reticulum-cytoskeleton-plasma membrane interface.contact site modulator (VST)"	25.279
A0A804NMY8;B4F9V2	2	4	A0A804NMY8	tr|A0A804NMY8|A0A804NMY8_MAIZE MSP domain-containing protein OS=Zea mays OX=4577 GN=100191705 PE=4 SV=1;tr|B4F9V2|B4F9V2_MAIZE VAP27 OS=Zea mays OX=4577 GN=100191705 PE=2 SV=1	MSP domain-containing protein	Endoplasmic reticulum	TMD	TM		807590	980550	764730	22704	808560	874650	545520	607800	576190	822760	457310	577410	818310	838930	550270	603180		5412104	5244360	0.969006	0.430635	"Cytoskeleton organisation.endoplasmic reticulum-cytoskeleton-plasma membrane interface.contact site protein (VAP27)"	24.078
A0A804MQB9;B6TBV7;A0A804MQC0;A0A1D6IPY1	4	11	A0A804MQB9	tr|A0A804MQB9|A0A804MQB9_MAIZE Uncharacterized protein OS=Zea mays OX=4577 GN=100285684 PE=3 SV=1;tr|B6TBV7|B6TBV7_MAIZE Calcium lipid binding protein-like OS=Zea mays OX=4577 GN=100285684 PE=2 SV=1;tr|A0A804MQC0|A0A804MQC0_MAIZE Uncharacterized protein OS	Synaptotagmin-2	Endoplasmic reticulum	Signal peptide, TMD	TM	Membrane {ECO:0000256|ARBA:ARBA00004167}; Single-pass membrane protein {ECO:0000256|ARBA:ARBA00004167}.	2130200	1762800	3162300	2284200	2798700	2251000	3717500	2162900	3135500	3347100	3840300	2166000	1927300	3930100	3735600	2067400		20269600	24149300	1.1914	0.108333	"Cytoskeleton organisation.endoplasmic reticulum-cytoskeleton-plasma membrane interface.membrane tethering protein (SYT1)"	60.201
C0HDZ6	1	17	C0HDZ6	tr|C0HDZ6|C0HDZ6_MAIZE Actin-7 OS=Zea mays OX=4577 GN=100304239 PE=2 SV=1	Actin-1	Cytoplasm, Nucleus	Nuclear export signal	Soluble	Cytoplasm, cytoskeleton {ECO:0000256|ARBA:ARBA00004245}.	22704	281930	297880	22704	286880	22704	311770	22704	237530	252880	22704	274670	22704	272900	368180	281920		1269276	1733488	1.36573	0.204001	"Cytoskeleton organisation.microfilament network.actin filament protein"	41.692
B4FPG2;A0A804QPC1;A0A804PD17;A0A804QKT6;A0A804QVQ7;K7V693;A0A804PWS9;A0A804UAQ1	8	10	B4FPG2	tr|B4FPG2|B4FPG2_MAIZE Actin-1 OS=Zea mays OX=4577 GN=100282267 PE=2 SV=1;tr|A0A804QPC1|A0A804QPC1_MAIZE Uncharacterized protein OS=Zea mays OX=4577 GN=100282267 PE=3 SV=1	Actin-1	Cytoplasm, Nucleus	Nuclear export signal	Soluble	Cytoplasm, cytoskeleton {ECO:0000256|ARBA:ARBA00004245}.	948500	22704	1234800	1485900	1356600	1083700	1273100	1731000	1225800	22704	1098500	1531200	1183900	789060	1526200	1603300		9136304	8980664	0.982965	0.470479	"Cytoskeleton organisation.microfilament network.actin filament protein"	41.64
B4FVB1;A0A804M6X3	2	15	B4FVB1	tr|B4FVB1|B4FVB1_MAIZE Actin-7 OS=Zea mays OX=4577 GN=100273404 PE=2 SV=1	Actin-1	Cytoplasm, Nucleus	Nuclear export signal	Soluble	Cytoplasm, cytoskeleton {ECO:0000256|ARBA:ARBA00004245}.	1741600	22704	1570900	2559800	1752500	1753000	1728700	1493400	1632700	1596400	2551700	2536000	1000100	1455100	2282900	1864700		12622604	14919600	1.18197	0.190439	"Cytoskeleton organisation.microfilament network.actin filament protein"	41.669
B4F989;A0A804QPQ8;A0A804M5G2;A0A804MHP8;A0A804RFL1;A0A804QKR6;B8XH56	7	18	B4F989	tr|B4F989|B4F989_MAIZE Actin-7 OS=Zea mays OX=4577 GN=103629275 PE=2 SV=1;tr|A0A804QPQ8|A0A804QPQ8_MAIZE Uncharacterized protein OS=Zea mays OX=4577 GN=103629275 PE=3 SV=1	Actin-1	Cytoplasm, Nucleus	Nuclear export signal	Soluble	Cytoplasm, cytoskeleton {ECO:0000256|ARBA:ARBA00004245}.	38150000	37885000	61818000	60813000	59402000	39571000	54783000	61079000	53396000	39014000	65740000	56152000	36456000	36281000	54271000	52597000		413501000	393907000	0.952614	0.330495	"Cytoskeleton organisation.microfilament network.actin filament protein"	41.725
B4FRH8;A0A804LQR0;A0A804QJ31;A0A804MGC5;A0A804PJ79;A0A804LY39;A0A804LJ13	7	18	B4FRH8	tr|B4FRH8|B4FRH8_MAIZE Actin-7 OS=Zea mays OX=4577 GN=100283878 PE=2 SV=1	Actin-1	Cytoplasm, Nucleus	Nuclear export signal	Soluble	Cytoplasm, cytoskeleton {ECO:0000256|ARBA:ARBA00004245}.	511640	759290	802800	1171400	995260	619660	935770	768950	816260	775200	1313400	888480	539190	623390	1057800	1072800		6564770	7086520	1.07948	0.29257	"Cytoskeleton organisation.microfilament network.actin filament protein"	41.679
C0HHR4;B6SI11	2	18	C0HHR4	tr|C0HHR4|C0HHR4_MAIZE Actin-7 OS=Zea mays OX=4577 GN=100381643 PE=2 SV=1;tr|B6SI11|B6SI11_MAIZE Actin-2 OS=Zea mays OX=4577 GN=100280540 PE=2 SV=1	Actin-1	Cytoplasm, Nucleus	Nuclear export signal	Soluble	Cytoplasm, cytoskeleton {ECO:0000256|ARBA:ARBA00004245}.	8781700	7759600	10146000	11632000	11339000	9121600	11201000	12935000	11259000	8880400	14008000	12461000	8742200	7293900	14063000	11298000		82915900	88005500	1.06138	0.281821	"Cytoskeleton organisation.microfilament network.actin filament protein"	41.711
B6SZ83;A0A1D6N6H1;A0A804PI14;A0A804MWC7	4	16	B6SZ83	tr|B6SZ83|B6SZ83_MAIZE Actin-7 OS=Zea mays OX=4577 GN=100281811 PE=2 SV=1;tr|A0A1D6N6H1|A0A1D6N6H1_MAIZE Actin-7 OS=Zea mays OX=4577 GN=100273396 PE=3 SV=1	Actin-1	Cytoplasm, Nucleus	Nuclear export signal	Soluble	Cytoplasm, cytoskeleton {ECO:0000256|ARBA:ARBA00004245}.	6588500	7048700	9551900	13187000	9720600	8870300	10175000	9849500	10304000	7173900	15040000	12278000	5811200	6369000	9982100	11031000		74991500	77989200	1.03997	0.391068	"Cytoskeleton organisation.microfilament network.actin filament protein"	41.633
B6TQ08;A0A804M300;A0A804M304;A0A1D6HZE0;A0A804U883	5	18	B6TQ08	tr|B6TQ08|B6TQ08_MAIZE Actin-1 OS=Zea mays OX=4577 GN=103625937 PE=1 SV=1;tr|A0A804M300|A0A804M300_MAIZE Uncharacterized protein OS=Zea mays OX=4577 GN=103625937 PE=3 SV=1;tr|A0A804M304|A0A804M304_MAIZE Uncharacterized protein OS=Zea mays OX=4577 GN=103625	Actin-1	Cytoplasm, Nucleus	Nuclear export signal	Soluble	Cytoplasm, cytoskeleton {ECO:0000256|ARBA:ARBA00004245}.	721170	1169200	1438900	1284500	1491100	1519300	1496600	1712200	1389700	914200	1785800	1692800	651990	1175800	1930700	1391600		10832970	10932590	1.0092	0.474163	"Cytoskeleton organisation.microfilament network.actin filament protein"	41.796
A0A1D6GIP9;A0A804P8K4;A0A1D6KNK7	3	4	A0A1D6GIP9	tr|A0A1D6GIP9|A0A1D6GIP9_MAIZE Adenylyl cyclase-associated protein OS=Zea mays OX=4577 GN=ZEAMMB73_Zm00001d013389 PE=3 SV=1;tr|A0A804P8K4|A0A804P8K4_MAIZE C-CAP/cofactor C-like domain-containing protein OS=Zea mays OX=4577 PE=3 SV=1	Adenylyl cyclase-associated protein	Cytoplasm		Peripheral, Soluble		22704	22704	158390	22704	22704	22704	22704	22704	149430	22704	22704	177700	22704	22704	22704	179350		317318	620000	1.95388	0.127119	"Cytoskeleton organisation.microfilament network.actin organisation.regulatory protein (CAP1)"	49.915
A0A1D6L2Q2	1	5	A0A1D6L2Q2	tr|A0A1D6L2Q2|A0A1D6L2Q2_MAIZE Adenylyl cyclase-associated protein OS=Zea mays OX=4577 GN=ZEAMMB73_Zm00001d033830 PE=3 SV=1	Adenylyl cyclase-associated protein	Cytoplasm		Peripheral, Soluble		791620	362780	655760	592460	684750	22704	596650	753980	688410	22704	450540	649040	917960	238220	764600	644270		4460704	4375744	0.980954	0.469643	"Cytoskeleton organisation.microfilament network.actin organisation.regulatory protein (CAP1)"	51.883
Q41764;B4FSW2	2	3	Q41764	sp|Q41764|ADF3_MAIZE Actin-depolymerizing factor 3 OS=Zea mays OX=4577 GN=ADF3 PE=1 SV=1;tr|B4FSW2|B4FSW2_MAIZE Actin-depolymerizing factor 10 OS=Zea mays OX=4577 GN=100280568 PE=2 SV=1	Actin-depolymerizing factor 3 (ADF-3) (ZmADF3) (ZmABP3)	Cytoplasm	Nuclear localization signal	Soluble	Cytoplasm. Note=As root hairs emerges and the microfilament bundles redirect to the outgrowth ADF3 concentrates at the tip of the emerging hair and remains in this position as elongation proceeds.	775240	798430	2562800	2768700	2339000	848860	3559500	1875100	2676000	1100300	3486100	2333200	22704	934990	3018000	2041100		15527630	15612394	1.00546	0.492543	"Cytoskeleton organisation.microfilament network.actin polymerisation.actin-depolymerizing factor (ADF)"	15.9
Q9FR39;O22655;A0A804PVN8;A0A804P3D2	4	3	Q9FR39	sp|Q9FR39|PROF5_MAIZE Profilin-5 OS=Zea mays OX=4577 GN=PRO5 PE=1 SV=1;sp|O22655|PROF4_MAIZE Profilin-4 OS=Zea mays OX=4577 GN=PRO4 PE=1 SV=1;tr|A0A804PVN8|A0A804PVN8_MAIZE Profilin OS=Zea mays OX=4577 PE=3 SV=1	Profilin-5 (ZmPRO5) (Double B-box zinc finger protein 11) (Pollen allergen Zea m 12) (allergen Zea m 12)	Cytoplasm	Nuclear export signal	Peripheral, Soluble	Cytoplasm, cytoskeleton {ECO:0000250|UniProtKB:P35081}.	1692800	412860	1645700	1876300	2413000	505720	1686600	1958300	2068700	479460	334270	1853700	1768600	22704	1684700	1956500		12191280	10168634	0.834091	0.261876	"Cytoskeleton organisation.microfilament network.actin polymerisation.profilin actin nucleation protein"	14.114
A0A804MRL1;A0A804MRK9;A0A1D6EXJ1;A0A804MRL2;A0A804MRL3;A0A804MRL0;A0A804UEE2;A0A804RHR5;A0A804RPD6;A0A1D6E0G0;A0A804RKZ1	11	9	A0A804MRL1	tr|A0A804MRL1|A0A804MRL1_MAIZE HP domain-containing protein OS=Zea mays OX=4577 GN=100383299 PE=3 SV=1;tr|A0A804MRK9|A0A804MRK9_MAIZE HP domain-containing protein OS=Zea mays OX=4577 GN=100383299 PE=3 SV=1;tr|A0A1D6EXJ1|A0A1D6EXJ1_MAIZE Villin-4 OS=Zea may	HP domain-containing protein	Cytoplasm		Peripheral, Soluble	Cytoplasm, cytoskeleton {ECO:0000256|ARBA:ARBA00004245}.	584020	22704	682380	673310	631790	299330	649250	681500	623120	297330	658010	800580	512790	258280	590640	557440		4224284	4298190	1.0175	0.466055	"Cytoskeleton organisation.microfilament network.actin polymerisation.villin actin-crosslinking factor"	104.25
A0A804N7H5;A0A804LKJ7;A0A804LKJ9;A0A1D6K3K0	4	13	A0A804N7H5	tr|A0A804N7H5|A0A804N7H5_MAIZE HP domain-containing protein OS=Zea mays OX=4577 PE=3 SV=1	HP domain-containing protein	Cytoplasm		Peripheral, Soluble	Cytoplasm, cytoskeleton {ECO:0000256|ARBA:ARBA00004245}.	563780	416500	594700	720280	445320	403350	751100	721580	591050	403440	500590	547070	562390	472130	676050	571610		4616610	4324330	0.936689	0.271841	"Cytoskeleton organisation.microfilament network.actin polymerisation.villin actin-crosslinking factor"	108.23
A0A804QWM8;B8A0C4;A0A1D6P9W3	3	16	A0A804QWM8	tr|A0A804QWM8|A0A804QWM8_MAIZE HP domain-containing protein OS=Zea mays OX=4577 GN=100279855 PE=3 SV=1;tr|B8A0C4|B8A0C4_MAIZE HP domain-containing protein OS=Zea mays OX=4577 GN=100279855 PE=2 SV=1	HP domain-containing protein	Cytoplasm		Peripheral, Soluble	Cytoplasm, cytoskeleton {ECO:0000256|ARBA:ARBA00004245}.	830780	670040	1096300	1184100	964050	669830	1137600	1294500	1002900	530690	1037700	1073700	948010	475570	1020300	1115800		7847200	7204670	0.91812	0.260481	"Cytoskeleton organisation.microfilament network.actin polymerisation.villin actin-crosslinking factor"	108.3
A0A804R266;A0A804R523	2	10	A0A804R266	tr|A0A804R266|A0A804R266_MAIZE HP domain-containing protein OS=Zea mays OX=4577 PE=3 SV=1;tr|A0A804R523|A0A804R523_MAIZE HP domain-containing protein OS=Zea mays OX=4577 PE=3 SV=1	HP domain-containing protein	Cytoplasm		Peripheral, Soluble	Cytoplasm, cytoskeleton {ECO:0000256|ARBA:ARBA00004245}.	548780	323670	572820	549670	724720	267060	545520	616220	722520	299480	705350	710950	463510	419870	602640	642500		4148460	4566820	1.10085	0.254566	"Cytoskeleton organisation.microfilament network.actin polymerisation.villin actin-crosslinking factor"	108.89
A0A1D6GQI1;A0A804PB93;A0A804U6S7	3	38	A0A1D6GQI1	tr|A0A1D6GQI1|A0A1D6GQI1_MAIZE Protein NETWORKED 1A OS=Zea mays OX=4577 GN=103626210 PE=4 SV=1	Protein NETWORKED 1A	Cytoplasm	Nuclear localization signal	Soluble		988530	1222700	781390	1156100	1037400	1083900	724340	1315800	1043300	1436000	1235700	1384900	958350	1320100	952140	1271300		8310160	9601790	1.15543	0.0626362	"Cytoskeleton organisation.microfilament network.actin-membrane compartment interaction.NET-type actin-membrane nexus protein families.actin-binding protein (NET1)"	245.94
A0A1D6NKQ5;A0A1D6NKQ1;A0A804NED4;A0A804Q2X2;A0A804QZ00;A0A804QW37;K7W4X8;A0A804QX50;A0A804QVN2	9	8	A0A1D6NKQ5	tr|A0A1D6NKQ5|A0A1D6NKQ5_MAIZE Myosin1 OS=Zea mays OX=4577 GN=ZEAMMB73_Zm00001d044303 PE=3 SV=1;tr|A0A1D6NKQ1|A0A1D6NKQ1_MAIZE Myosin1 OS=Zea mays OX=4577 GN=ZEAMMB73_Zm00001d044303 PE=3 SV=1	Myosin1	Cytoplasm	Nuclear export signal	Soluble		579840	558170	493080	662540	467620	639950	415120	710860	430120	523020	475940	536020	659320	491630	418260	566210		4527180	4100520	0.905756	0.130739	"Cytoskeleton organisation.microfilament network.myosin microfilament-based motor protein activities.class XI myosin motor protein"	173.49
A0A1D6IAN8;A0A804QC49;K7TQE3	3	7	A0A1D6IAN8	tr|A0A1D6IAN8|A0A1D6IAN8_MAIZE Octicosapeptide/Phox/Bem1p (PB1) domain-containing protein / tetratricopeptide repeat (TPR)-containing protein OS=Zea mays OX=4577 GN=ZEAMMB73_Zm00001d021400 PE=4 SV=1;tr|A0A804QC49|A0A804QC49_MAIZE PB1 domain-containing prot	Octicosapeptide/Phox/Bem1p (PB1) domain-containing protein / tetratricopeptide repeat (TPR)-containing protein	Cytoplasm	Nuclear localization signal	Soluble		22704	22704	437410	349650	368020	159700	535820	297130	461840	111190	327010	433360	241190	22704	514160	265290		2193138	2376744	1.08372	0.401617	"Cytoskeleton organisation.microfilament network.myosin microfilament-based motor protein activities.myosin adaptor protein (MadB)"	77.945
P14641;P14640;B6SPX4;A0A804P8F1;A0A1D6L2V9	5	14	P14641	sp|P14641|TBA2_MAIZE Tubulin alpha-2 chain OS=Zea mays OX=4577 GN=TUBA2 PE=3 SV=1;sp|P14640|TBA1_MAIZE Tubulin alpha-1 chain OS=Zea mays OX=4577 GN=TUBA1 PE=3 SV=1;tr|B6SPX4|B6SPX4_MAIZE Tubulin alpha chain OS=Zea mays OX=4577 GN=100381303 PE=2 SV=1;tr|A0A	Tubulin alpha-2 chain (EC 3.6.5.-) (Alpha-2-tubulin)	Cytoplasm	Nuclear export signal	Cytoplasm	Cytoplasm, cytoskeleton.	6143600	5463400	7621200	10678000	9625000	6601300	9080100	7286700	10044000	7887400	20068000	13069000	4793800	8774200	12915000	12509000		62499300	90060400	1.44098	0.0337261	"Cytoskeleton organisation.microtubular network.alpha-beta-Tubulin heterodimer.component alpha-Tubulin"	49.731
P33627;Q02245;A0A804QF41	3	14	P33627	sp|P33627|TBA6_MAIZE Tubulin alpha-6 chain OS=Zea mays OX=4577 GN=TUBA6 PE=2 SV=1;sp|Q02245|TBA5_MAIZE Tubulin alpha-5 chain OS=Zea mays OX=4577 GN=TUBA5 PE=2 SV=1;tr|A0A804QF41|A0A804QF41_MAIZE Tubulin alpha chain OS=Zea mays OX=4577 GN=542582 PE=3 SV=1	Tubulin alpha-6 chain (EC 3.6.5.-) (Alpha-6-tubulin)	Cytoplasm	Nuclear export signal	Soluble	Cytoplasm, cytoskeleton.	3513900	2058700	5002100	5659700	3850700	2151100	6488300	4647300	5411200	3555800	20670000	5564300	2476300	2795600	8166100	5307700		33371800	53947000	1.61654	0.127417	"Cytoskeleton organisation.microtubular network.alpha-beta-Tubulin heterodimer.component alpha-Tubulin"	49.598
Q41782;B4F946;Q43695;B6TF38	4	12	Q41782	sp|Q41782|TBB4_MAIZE Tubulin beta-4 chain OS=Zea mays OX=4577 GN=TUBB4 PE=2 SV=2;tr|B4F946|B4F946_MAIZE Tubulin beta chain OS=Zea mays OX=4577 GN=542417 PE=2 SV=1;sp|Q43695|TBB3_MAIZE Tubulin beta-3 chain OS=Zea mays OX=4577 GN=TUBB3 PE=2 SV=1;tr|B6TF38|B6	Tubulin beta-4 chain (Beta-4-tubulin)	Cytoplasm	Nuclear export signal	Soluble	Cytoplasm, cytoskeleton.	22704	22704	22704	1061600	22704	22704	1357600	22704	22704	453030	22704	1198200	22704	721060	991110	22704		2555424	3454216	1.35172	0.336626	"Cytoskeleton organisation.microtubular network.alpha-beta-Tubulin heterodimer.component beta-Tubulin"	50.132
Q41784;A0A804UAN7;A0A804R3D6;A0A804N2B8;A0A804QVP5;A0A804UI93;A0A804M516;A0A804NP77;A0A804N3V0;A0A804P0D8;A0A804MI52;A0A804QKP5;CON__ENSEMBL:ENSBTAP00000025008;A0A804NUH1	14	15	Q41784	sp|Q41784|TBB7_MAIZE Tubulin beta-7 chain OS=Zea mays OX=4577 GN=TUBB7 PE=2 SV=1;tr|A0A804UAN7|A0A804UAN7_MAIZE Tubulin beta chain OS=Zea mays OX=4577 PE=3 SV=1;tr|A0A804R3D6|A0A804R3D6_MAIZE Tubulin beta chain OS=Zea mays OX=4577 GN=542705 PE=3 SV=1	Tubulin beta-7 chain (Beta-7-tubulin)	Cytoplasm	Nuclear export signal	Soluble	Cytoplasm, cytoskeleton.	5973000	7160900	10604000	11911000	10318000	7014400	10885000	13499000	12389000	9196700	10410000	16851000	6018900	8683600	13119000	15323000		77365300	91991200	1.18905	0.133944	"Cytoskeleton organisation.microtubular network.alpha-beta-Tubulin heterodimer.component beta-Tubulin"	50.094
A0A804QYU0;A0A804R0T0;A0A804R1S6;K7V9A1;A0A1D6NS45	5	3	A0A804QYU0	tr|A0A804QYU0|A0A804QYU0_MAIZE Kinesin motor domain-containing protein OS=Zea mays OX=4577 GN=100384406 PE=4 SV=1;tr|A0A804R0T0|A0A804R0T0_MAIZE Kinesin motor domain-containing protein OS=Zea mays OX=4577 GN=100384406 PE=4 SV=1;tr|A0A804R1S6|A0A804R1S6_MAI	Kinesin motor domain-containing protein	Cytoplasm	Nuclear localization signal	Soluble		22704	22704	268310	337720	261500	22704	320600	277180	309420	293630	22704	292090	22704	22704	223700	298310		1533422	1485262	0.968593	0.466303	"Cytoskeleton organisation.microtubular network.Kinesin microtubule-based motor protein activities.motor protein (Kinesin-14)"	140.77
C0HG95;A0A1D6P801;A0A804UK16	3	4	C0HG95	tr|C0HG95|C0HG95_MAIZE Protein WEAK CHLOROPLAST MOVEMENT UNDER BLUE LIGHT 1 OS=Zea mays OX=4577 GN=100194103 PE=2 SV=1	Protein WEAK CHLOROPLAST MOVEMENT UNDER BLUE LIGHT 1	Cytoplasm		Peripheral, Soluble		22704	22704	252070	253600	244290	22704	290250	249450	185970	22704	209650	280810	203010	22704	265820	214300		1357772	1404968	1.03476	0.458676	"Cytoskeleton organisation.plastid movement.WEB1-PMI2 actin filament reorganisation complex.component WEB1"	87.32
A0A1D6IJT3;A0A804QHQ3	2	2	A0A1D6IJT3	tr|A0A1D6IJT3|A0A1D6IJT3_MAIZE Caltractin1 OS=Zea mays OX=4577 GN=ZEAMMB73_Zm00001d022160 PE=4 SV=1;tr|A0A804QHQ3|A0A804QHQ3_MAIZE EF-hand domain-containing protein OS=Zea mays OX=4577 PE=4 SV=1	Caltractin1	Cytoplasm, Cell membrane	Nuclear localization signal, Nuclear export signal	Peripheral, Soluble		2665500	22704	1634400	1492300	1409100	2053200	22704	22704	1281900	22704	969920	22704	22704	22704	22704	22704		9322612	2388044	0.256156	0.0253782	"DNA damage response.nucleotide excision repair (NER).global genome nucleotide excision repair (GG-NER).multifunctional centrin (CEN1/2)"	13.475
A0A1D6GRJ1	1	2	A0A1D6GRJ1	tr|A0A1D6GRJ1|A0A1D6GRJ1_MAIZE Caltractin OS=Zea mays OX=4577 GN=ZEAMMB73_Zm00001d014271 PE=4 SV=1	Caltractin	Cytoplasm	Nuclear localization signal, Nuclear export signal	Peripheral, Soluble		924280	22704	493330	1028800	22704	22704	497390	22704	322740	1304200	22704	22704	730660	1183600	571130	22704		3034616	4180442	1.37759	0.277397	"DNA damage response.nucleotide excision repair (NER).global genome nucleotide excision repair (GG-NER).multifunctional centrin (CEN1/2)"	20.325
A0A804N3V1;A0A804N3V3;A0A804N3V2;A0A1D6IUI9;A0A804RCW9;A0A804P0P3;A0A804P0P1;A0A1D6QL15;A0A804P0P5;A0A804P0P4;A0A1D6QL07;A0A1D6IUI0;A0A804NCS6;A0A1D6NAF8;A0A804NCS7	15	12	A0A804N3V1	tr|A0A804N3V1|A0A804N3V1_MAIZE Ubiquitinyl hydrolase 1 OS=Zea mays OX=4577 PE=3 SV=1;tr|A0A804N3V3|A0A804N3V3_MAIZE Ubiquitinyl hydrolase 1 OS=Zea mays OX=4577 PE=3 SV=1;tr|A0A804N3V2|A0A804N3V2_MAIZE Ubiquitinyl hydrolase 1 OS=Zea mays OX=4577 PE=3 SV=1;t	ubiquitinyl hydrolase 1 (EC 3.4.19.12)	Cytoplasm, Nucleus	Nuclear localization signal, Nuclear export signal	Soluble		22704	22704	323310	295400	244960	239970	327070	280920	309530	278910	419440	343710	251200	22704	374920	299930		1757038	2300344	1.30922	0.143475	"DNA damage response.nucleotide excision repair (NER).transcription-coupled nucleotide excision repair (TC-NER).deubiquitinase (UBP12-13)"	130.7
B4FDH0;B4FBW5	2	2	B4FDH0	tr|B4FDH0|B4FDH0_MAIZE PKS_ER domain-containing protein OS=Zea mays OX=4577 GN=100192586 PE=2 SV=1;tr|B4FBW5|B4FBW5_MAIZE Mannitol dehydrogenase OS=Zea mays OX=4577 GN=100192586 PE=2 SV=1	cinnamyl-alcohol dehydrogenase (EC 1.1.1.195)	Cytoplasm		Soluble		22704	22704	22704	2267900	22704	22704	22704	2246200	22704	22704	22704	1622600	22704	22704	22704	2049400		4650324	3808224	0.818916	0.413495	"Enzyme classification.EC_1 oxidoreductases.EC_1.1 oxidoreductase acting on CH-OH group of donor"	33.872
A2T1W7;A0A1D6M5S2;B7ZXZ2;A0A804Q0C8	4	2	A2T1W7	tr|A2T1W7|A2T1W7_MAIZE Aldose reductase OS=Zea mays OX=4577 GN=100037812 PE=1 SV=1;tr|A0A1D6M5S2|A0A1D6M5S2_MAIZE Aldo-keto reductase family 4 member C9 OS=Zea mays OX=4577 GN=100279403 PE=4 SV=1;tr|B7ZXZ2|B7ZXZ2_MAIZE Aldo-keto reductase family 4 member C	Aldose reductase	Cytoplasm	Peroxisomal targeting signal	Soluble		22704	22704	335440	308360	343000	22704	299850	342450	318360	22704	22704	22704	22704	22704	22704	22704		1697212	477288	0.281219	0.0193803	"Enzyme classification.EC_1 oxidoreductases.EC_1.1 oxidoreductase acting on CH-OH group of donor"	34.561
A0A804Q317;C0PD27	2	4	A0A804Q317	tr|A0A804Q317|A0A804Q317_MAIZE Isocitrate dehydrogenase [NADP] OS=Zea mays OX=4577 GN=100272371 PE=3 SV=1;tr|C0PD27|C0PD27_MAIZE Isocitrate dehydrogenase [NADP] OS=Zea mays OX=4577 GN=100272371 PE=2 SV=1	Isocitrate dehydrogenase [NADP] (EC 1.1.1.42)	Peroxisome	Peroxisomal targeting signal	Soluble		22704	22704	177300	22704	146470	22704	143330	22704	195210	22704	297520	181030	22704	22704	250340	22704		580620	1014916	1.74799	0.138727	"Enzyme classification.EC_1 oxidoreductases.EC_1.1 oxidoreductase acting on CH-OH group of donor"	46.101
B4F840;B4FNF9;A0A804QU15	3	2	B4F840	tr|B4F840|B4F840_MAIZE Putative aldo-keto reductase 4 OS=Zea mays OX=4577 GN=100191240 PE=2 SV=1;tr|B4FNF9|B4FNF9_MAIZE Putative aldo-keto reductase 4 OS=Zea mays OX=4577 GN=100191240 PE=2 SV=1;tr|A0A804QU15|A0A804QU15_MAIZE Aldo_ket_red domain-containing	Putative aldo-keto reductase 4	Cytoplasm		Soluble		494960	22704	457060	393810	454090	22704	457430	407850	383860	22704	22704	456440	376070	22704	22704	432190		2710608	1739376	0.641692	0.126586	"Enzyme classification.EC_1 oxidoreductases.EC_1.1 oxidoreductase acting on CH-OH group of donor"	37.556
K7V067;A0A804UH95;B4FLJ3;A0A804NFY5;A0A804QTB0;A0A804R330;A0A804R676	7	7	K7V067	tr|K7V067|K7V067_MAIZE Isocitrate dehydrogenase [NADP] OS=Zea mays OX=4577 GN=ZEAMMB73_Zm00001d011487 PE=3 SV=1;tr|A0A804UH95|A0A804UH95_MAIZE Isocitrate dehydrogenase [NADP] OS=Zea mays OX=4577 PE=3 SV=1;tr|B4FLJ3|B4FLJ3_MAIZE Isocitrate dehydrogenase [NA	Isocitrate dehydrogenase [NADP] (EC 1.1.1.42)	Cytoplasm		Soluble		199810	22704	374340	271100	232920	22704	447900	144080	348880	22704	900410	254840	219010	197030	904770	225950		1715558	3073594	1.7916	0.10512	"Enzyme classification.EC_1 oxidoreductases.EC_1.1 oxidoreductase acting on CH-OH group of donor"	46.196
A0A804PZS0;A0A804UB64;A0A1D6LWP1;A0A1D6LWN7	4	5	A0A804PZS0	tr|A0A804PZS0|A0A804PZS0_MAIZE Uncharacterized protein OS=Zea mays OX=4577 GN=100280420 PE=3 SV=1;tr|A0A804UB64|A0A804UB64_MAIZE Uncharacterized protein OS=Zea mays OX=4577 GN=100280420 PE=3 SV=1;tr|A0A1D6LWP1|A0A1D6LWP1_MAIZE Ketose-bisphosphate aldolase	Ketose-bisphosphate aldolase class-II family protein	Cytoplasm	Chloroplast transit peptide, Nuclear export signal	Soluble		593590	593030	556410	796440	510570	688740	508090	847480	576760	518460	671760	576770	559320	459210	563590	653860		5094350	4579730	0.898982	0.11554	"Enzyme classification.EC_1 oxidoreductases.EC_1.1 oxidoreductase acting on CH-OH group of donor"	131.87
B4FVN5	1	5	B4FVN5	tr|B4FVN5|B4FVN5_MAIZE PKS_ER domain-containing protein OS=Zea mays OX=4577 GN=100273454 PE=2 SV=1	Probable cinnamyl alcohol dehydrogenase (EC 1.1.1.195)	Cytoplasm		Soluble		754920	523490	2127000	1643000	3051600	564080	3067000	1625400	3293400	386550	3081000	4104400	783570	375390	3339400	2969200		13356490	18332910	1.37258	0.17657	"Enzyme classification.EC_1 oxidoreductases.EC_1.1 oxidoreductase acting on CH-OH group of donor"	37.278
A0A804NAV7;A0A804NAW0;Q4VJ26;A0A1D6N728	4	2	A0A804NAV7	tr|A0A804NAV7|A0A804NAV7_MAIZE Laccase OS=Zea mays OX=4577 GN=606456 PE=3 SV=1;tr|A0A804NAW0|A0A804NAW0_MAIZE Laccase OS=Zea mays OX=4577 GN=606456 PE=3 SV=1;tr|Q4VJ26|Q4VJ26_MAIZE Laccase OS=Zea mays OX=4577 GN=LAC1 PE=2 SV=1;tr|A0A1D6N728|A0A1D6N728_MAIZ	laccase (EC 1.10.3.2)	Cell membrane		Lipid anchor	Secreted, extracellular space, apoplast {ECO:0000256|ARBA:ARBA00004271}.	22704	22704	22704	22704	22704	22704	364540	22704	358410	22704	22704	22704	22704	441700	22704	22704		523468	936334	1.78871	0.252737	"Enzyme classification.EC_1 oxidoreductases.EC_1.10 oxidoreductase acting on diphenol or related substance as donor"	57.996
A0A804R233;C0PG78	2	10	A0A804R233	tr|A0A804R233|A0A804R233_MAIZE Uncharacterized protein OS=Zea mays OX=4577 GN=100383470 PE=3 SV=1;tr|C0PG78|C0PG78_MAIZE Monocopper oxidase-like protein SKU5 OS=Zea mays OX=4577 GN=100383470 PE=2 SV=1	Monocopper oxidase-like protein SKU5	Cell membrane		Lipid anchor		10769000	13097000	5214900	4889900	5662300	14634000	6109000	4507900	5163100	12789000	4718900	4643900	11145000	11382000	5344200	4880300		64884000	60066400	0.925751	0.378917	"Enzyme classification.EC_1 oxidoreductases.EC_1.10 oxidoreductase acting on diphenol or related substance as donor"	57.53
A0A804LIC6;B6U9S6;A0A804UDS2;A0A804Q3E3;A0A804P5N9;A0A804UKE7;A0A804NVR6;A0A804MPJ3	8	8	A0A804LIC6	tr|A0A804LIC6|A0A804LIC6_MAIZE L-ascorbate peroxidase OS=Zea mays OX=4577 GN=100285887 PE=3 SV=1;tr|B6U9S6|B6U9S6_MAIZE L-ascorbate peroxidase OS=Zea mays OX=4577 GN=POD1 PE=2 SV=1;tr|A0A804UDS2|A0A804UDS2_MAIZE L-ascorbate peroxidase OS=Zea mays OX=4577 P	L-ascorbate peroxidase (EC 1.11.1.11)	Cytoplasm		Soluble		2754900	4318000	12877000	10962000	11052000	2901000	10345000	8782900	10897000	3396600	5842900	9708700	2946800	3178000	8391100	8191800		63992800	52552900	0.821231	0.222153	"Enzyme classification.EC_1 oxidoreductases.EC_1.11 oxidoreductase acting on peroxide as acceptor"	24.689
A1XCI0;A0A804P8X1;A0A804P8V5;C4J4H4;A0A804P8Y7	5	14	A1XCI0	tr|A1XCI0|A1XCI0_MAIZE Lipoxygenase OS=Zea mays OX=4577 GN=LOX5 PE=2 SV=1;tr|A0A804P8X1|A0A804P8X1_MAIZE Lipoxygenase OS=Zea mays OX=4577 GN=100037804 PE=3 SV=1;tr|A0A804P8V5|A0A804P8V5_MAIZE Lipoxygenase OS=Zea mays OX=4577 GN=100037804 PE=3 SV=1;tr|C4J4H	Lipoxygenase (EC 1.13.11.-)	Cytoplasm		Peripheral, Soluble		22704	22704	262380	22704	22704	22704	227160	22704	228730	22704	22704	22704	22704	22704	243270	22704		625764	608224	0.97197	0.482999	"Enzyme classification.EC_1 oxidoreductases.EC_1.13 oxidoreductase acting on single donor with incorporation of molecular oxygen (oxygenase)"	100.36
A0A1D6N521;A0A804N9H0	2	14	A0A1D6N521	tr|A0A1D6N521|A0A1D6N521_MAIZE Lipoxygenase OS=Zea mays OX=4577 GN=100037802 PE=3 SV=1;tr|A0A804N9H0|A0A804N9H0_MAIZE Lipoxygenase OS=Zea mays OX=4577 GN=100037802 PE=3 SV=1	Lipoxygenase (EC 1.13.11.-)	Cytoplasm		Peripheral, Soluble		22704	22704	1360200	583030	820670	22704	1165600	562160	1016200	22704	1618600	737780	361780	328300	1517100	514310		4559772	6116774	1.34146	0.246143	"Enzyme classification.EC_1 oxidoreductases.EC_1.13 oxidoreductase acting on single donor with incorporation of molecular oxygen (oxygenase)"	98.338
Q8W0V2;A0A1D6L0K4	2	10	Q8W0V2	tr|Q8W0V2|Q8W0V2_MAIZE Lipoxygenase OS=Zea mays OX=4577 GN=542495 PE=3 SV=1;tr|A0A1D6L0K4|A0A1D6L0K4_MAIZE Lipoxygenase OS=Zea mays OX=4577 GN=542495 PE=3 SV=1	linoleate 9S-lipoxygenase (EC 1.13.11.58)	Cytoplasm		Peripheral, Soluble		22704	22704	688000	168440	201330	22704	406340	162170	208620	132820	382620	158820	22704	180910	571180	167890		1694392	1825564	1.07742	0.437165	"Enzyme classification.EC_1 oxidoreductases.EC_1.13 oxidoreductase acting on single donor with incorporation of molecular oxygen (oxygenase)"	96.489
A1XCI7	1	9	A1XCI7	tr|A1XCI7|A1XCI7_MAIZE Lipoxygenase OS=Zea mays OX=4577 GN=LOX12 PE=2 SV=1	Lipoxygenase (EC 1.13.11.-)	Cytoplasm		Peripheral, Soluble		500140	296330	709940	225970	560820	238660	612730	261610	590220	345960	273790	262330	456080	329010	207030	233750		3406200	2698170	0.792135	0.148459	"Enzyme classification.EC_1 oxidoreductases.EC_1.13 oxidoreductase acting on single donor with incorporation of molecular oxygen (oxygenase)"	95.991
C0P840;A0A1D6L0L2	2	22	C0P840	tr|C0P840|C0P840_MAIZE Lipoxygenase OS=Zea mays OX=4577 GN=100037803 PE=2 SV=1;tr|A0A1D6L0L2|A0A1D6L0L2_MAIZE Lipoxygenase OS=Zea mays OX=4577 GN=100037803 PE=3 SV=1	Lipoxygenase (EC 1.13.11.-)	Cytoplasm		Peripheral, Soluble		3301500	4430200	5321800	1865300	3252900	5087400	5300700	2627400	3355200	4930100	7924500	2684500	3256700	4722900	5456500	2361400		31187200	34691800	1.11237	0.295681	"Enzyme classification.EC_1 oxidoreductases.EC_1.13 oxidoreductase acting on single donor with incorporation of molecular oxygen (oxygenase)"	100.36
Q9LKL4;A0A804N9H5;A0A804N9H4;A0A1D6N533	4	19	Q9LKL4	tr|Q9LKL4|Q9LKL4_MAIZE Lipoxygenase OS=Zea mays OX=4577 GN=LOX PE=2 SV=1;tr|A0A804N9H5|A0A804N9H5_MAIZE Lipoxygenase OS=Zea mays OX=4577 GN=541856 PE=3 SV=1;tr|A0A804N9H4|A0A804N9H4_MAIZE Lipoxygenase OS=Zea mays OX=4577 GN=541856 PE=3 SV=1	Lipoxygenase (EC 1.13.11.-)	Cytoplasm		Peripheral, Soluble		112100	217210	1320200	455810	441810	233430	1210400	415450	653860	313650	1371400	580910	258980	244840	1516900	446250		4406410	5386790	1.22249	0.308496	"Enzyme classification.EC_1 oxidoreductases.EC_1.13 oxidoreductase acting on single donor with incorporation of molecular oxygen (oxygenase)"	98.163
A0A1D6ETQ1;C0P5F6	2	5	A0A1D6ETQ1	tr|A0A1D6ETQ1|A0A1D6ETQ1_MAIZE Cytochrome P450 71A26 OS=Zea mays OX=4577 GN=103647611 PE=3 SV=1;tr|C0P5F6|C0P5F6_MAIZE Cytochrome P450 71A26 OS=Zea mays OX=4577 GN=100382204 PE=2 SV=1	Cytochrome P450 71A26	Endoplasmic reticulum	Signal peptide, TMD	TM		22704	22704	186890	182590	226850	213010	22704	203310	248160	226780	22704	200060	192590	175960	204050	22704		1080762	1293008	1.19639	0.285221	"Enzyme classification.EC_1 oxidoreductases.EC_1.14 oxidoreductase acting on paired donor with incorporation or reduction of molecular oxygen"	55.171
C0PH19;A0A804N056;A0A804N054;C4J4Z2;B4FF52;A0A1D6GSA1;K7UB11;A0A1D6KQU9;A0A804RQX4	9	2	C0PH19	tr|C0PH19|C0PH19_MAIZE Cytochrome P450 family 87 subfamily A polypeptide 6 OS=Zea mays OX=4577 GN=100285285 PE=2 SV=1;tr|A0A804N056|A0A804N056_MAIZE Uncharacterized protein OS=Zea mays OX=4577 PE=3 SV=1;tr|A0A804N054|A0A804N054_MAIZE Uncharacterized protei	Cytochrome P450 family 87 subfamily A polypeptide 6	Endoplasmic reticulum	Signal peptide, TMD	Peripheral, TM	Membrane {ECO:0000256|ARBA:ARBA00004167}; Single-pass membrane protein {ECO:0000256|ARBA:ARBA00004167}.	22704	22704	598040	673120	787100	836790	522610	681740	661280	825400	786580	725400	22704	750880	635490	725120		4144808	5132854	1.23838	0.205188	"Enzyme classification.EC_1 oxidoreductases.EC_1.14 oxidoreductase acting on paired donor with incorporation or reduction of molecular oxygen"	58.884
B4FUA7;A0A804P187;A0A804RGV7;A0A804RK10;C4JBD6	5	9	B4FUA7	tr|B4FUA7|B4FUA7_MAIZE Aldehyde dehydrogenase OS=Zea mays OX=4577 PE=2 SV=1;tr|A0A804P187|A0A804P187_MAIZE Aldehyde dehydrogenase OS=Zea mays OX=4577 PE=3 SV=1	Aldehyde dehydrogenase	Cytoplasm	Peroxisomal targeting signal	Peripheral		1597300	2037400	2126700	1384300	1605700	2195400	1902700	1396300	1579200	1966900	2433900	1640900	1492200	1938500	2151000	1610000		14245800	14812600	1.03979	0.335704	"Enzyme classification.EC_1 oxidoreductases.EC_1.2 oxidoreductase acting on aldehyde or oxo group of donor"	52.144
C0P7X2	1	8	C0P7X2	tr|C0P7X2|C0P7X2_MAIZE Aldehyde dehydrogenase OS=Zea mays OX=4577 GN=100382449 PE=2 SV=1	Aldehyde dehydrogenase	Endoplasmic reticulum	Peroxisomal targeting signal	Peripheral		909610	956760	1007600	905480	737200	962570	826880	846870	910770	1413500	1345800	894100	741900	1377500	954410	706600	TRANSMEM 454..473; /note="Helical"; /evidence="ECO:0000256|SAM:Phobius"	7152970	8344580	1.16659	0.0934963	"Enzyme classification.EC_1 oxidoreductases.EC_1.2 oxidoreductase acting on aldehyde or oxo group of donor"	52.183
K7UXK5;A0A804QKN7	2	7	K7UXK5	tr|K7UXK5|K7UXK5_MAIZE Putative alcohol dehydrogenase superfamily protein OS=Zea mays OX=4577 GN=ZEAMMB73_Zm00001d008377 PE=4 SV=1;tr|A0A804QKN7|A0A804QKN7_MAIZE PKS_ER domain-containing protein OS=Zea mays OX=4577 PE=4 SV=1	Putative alcohol dehydrogenase superfamily protein	Cytoplasm		Soluble		409810	691330	1782300	1343400	1136500	22704	1695800	1316500	1626500	22704	1847700	1778800	477590	436510	2038200	1434700		8398344	9662704	1.15055	0.329669	"Enzyme classification.EC_1 oxidoreductases.EC_1.3 oxidoreductase acting on CH-CH group of donor"	38.935
B6TS22	1	2	B6TS22	tr|B6TS22|B6TS22_MAIZE O-methyltransferase ZRP4 OS=Zea mays OX=4577 GN=100284287 PE=2 SV=1	O-methyltransferase ZRP4	Cytoplasm		Soluble		22704	22704	872720	697130	22704	22704	1409200	22704	709990	22704	1530300	566500	22704	22704	1616800	808190		3092570	5299892	1.71375	0.184908	"Enzyme classification.EC_2 transferases.EC_2.1 transferase transferring one-carbon group"	39.183
B4G1P9;B6TXM6	2	4	B4G1P9	tr|B4G1P9|B4G1P9_MAIZE 3-N-debenzoyl-2-deoxytaxol N-benzoyltransferase OS=Zea mays OX=4577 GN=100284721 PE=2 SV=1	3-N-debenzoyl-2-deoxytaxol N-benzoyltransferase (HXXXD-type acyl-transferase family protein)	Cytoplasm	Nuclear localization signal	Soluble		22704	22704	350680	324260	485910	22704	405750	399160	469700	22704	22704	389930	22704	22704	481350	360540		2033872	1792336	0.881243	0.388081	"Enzyme classification.EC_2 transferases.EC_2.3 acyltransferase"	45.948
C0PDB6	1	5	C0PDB6	tr|C0PDB6|C0PDB6_MAIZE HXXXD-type acyl-transferase family protein OS=Zea mays OX=4577 GN=100283536 PE=2 SV=1	HXXXD-type acyl-transferase family protein	Cytoplasm	Nuclear localization signal	Soluble		323700	22704	809990	782460	883710	154480	1061200	765680	1030100	193050	1211300	1133800	342270	185350	1172500	699190		4803924	5967560	1.24223	0.247828	"Enzyme classification.EC_2 transferases.EC_2.3 acyltransferase"	46.133
D2KLI5;A0A804LGE0;A0A804LGD9	3	2	D2KLI5	tr|D2KLI5|D2KLI5_MAIZE Trehalose-6-phosphate synthase OS=Zea mays OX=4577 GN=TPS5 PE=2 SV=1;tr|A0A804LGE0|A0A804LGE0_MAIZE Uncharacterized protein OS=Zea mays OX=4577 GN=100217143 PE=3 SV=1;tr|A0A804LGD9|A0A804LGD9_MAIZE Uncharacterized protein OS=Zea mays	alpha,alpha-trehalose-phosphate synthase (UDP-forming) (EC 2.4.1.15)	Cytoplasm		Soluble		22704	22704	179860	22704	22704	22704	142200	213040	22704	22704	22704	22704	22704	22704	22704	22704		648620	181632	0.280028	0.0329446	"Enzyme classification.EC_2 transferases.EC_2.4 glycosyltransferase"	98.093
C0PDN0;A0A804QYH8;A0A804QVM6;A0A804QY26;A0A1D6NCA2;A0A1D6NCB7;A0A1D6NCA6	7	3	C0PDN0	tr|C0PDN0|C0PDN0_MAIZE Trehalose-6-phosphate synthase15 OS=Zea mays OX=4577 GN=103636651 PE=2 SV=1;tr|A0A804QYH8|A0A804QYH8_MAIZE Uncharacterized protein OS=Zea mays OX=4577 GN=103636651 PE=3 SV=1;tr|A0A804QVM6|A0A804QVM6_MAIZE Uncharacterized protein OS=Z	alpha,alpha-trehalose-phosphate synthase (UDP-forming)	Cytoplasm		Soluble		22704	22704	479950	22704	401520	241250	453080	423730	510010	216860	22704	22704	310740	22704	307100	376200		2067642	1789022	0.865247	0.364394	"Enzyme classification.EC_2 transferases.EC_2.4 glycosyltransferase"	101.79
B4G072;P80623	2	5	B4G072	sp|B4G072|BX9_MAIZE DIMBOA UDP-glucosyltransferase BX9 OS=Zea mays OX=4577 GN=BX9 PE=1 SV=1	DIMBOA UDP-glucosyltransferase BX9 (EC 2.4.1.202) (2,4-dihydroxy-7-methoxy-2H-1,4-benzoxazin-3(4H)-one 2-D-glucosyltransferase BX9) (Protein BENZOXAZINLESS 9)	Cytoplasm	Nuclear localization signal	Soluble		1013600	22704	1198500	895530	1165600	416460	1068600	841840	1340400	478810	1737200	1164600	619060	22704	1236300	986790		6622834	7585864	1.14541	0.312765	"Enzyme classification.EC_2 transferases.EC_2.4 glycosyltransferase"	50.017
A0A1D6I3Y4;A0A1D6I3Y7;A0A1D6I3Y6;A0A1D6I3Y5;A0A804QB89;A0A804Q8B7	6	4	A0A1D6I3Y4	tr|A0A1D6I3Y4|A0A1D6I3Y4_MAIZE Trehalose-6-phosphate synthase13 OS=Zea mays OX=4577 GN=ZEAMMB73_Zm00001d020396 PE=3 SV=1;tr|A0A1D6I3Y7|A0A1D6I3Y7_MAIZE Trehalose-6-phosphate synthase13 OS=Zea mays OX=4577 GN=ZEAMMB73_Zm00001d020396 PE=3 SV=1;tr|A0A1D6I3Y6|	Trehalose-6-phosphate synthase13	Cytoplasm, Lysosome/Vacuole		Soluble		526340	449620	852070	890670	584470	636010	876570	862530	618930	365180	404030	554590	478080	22704	658600	649450		5678280	3751564	0.660687	0.0139019	"Enzyme classification.EC_2 transferases.EC_2.4 glycosyltransferase"	76.602
A0A1D6F233;A0A804MT85	2	2	A0A1D6F233	tr|A0A1D6F233|A0A1D6F233_MAIZE Putative inactive receptor kinase OS=Zea mays OX=4577 GN=100191746 PE=4 SV=1;tr|A0A804MT85|A0A804MT85_MAIZE Protein kinase domain-containing protein OS=Zea mays OX=4577 GN=100191746 PE=4 SV=1	Putative inactive receptor kinase	Cell membrane	Signal peptide, TMD	TM	Membrane {ECO:0000256|ARBA:ARBA00004167}; Single-pass membrane protein {ECO:0000256|ARBA:ARBA00004167}.	211210	22704	144760	22704	22704	22704	207940	22704	182140	22704	22704	154590	22704	22704	22704	22704		677430	472954	0.698159	0.262675	"Enzyme classification.EC_2 transferases.EC_2.7 transferase transferring phosphorus-containing group"	114.5
A0A1D6JP46;A0A804LDZ4;A0A1D6JP47;B4FGQ3;A0A1D6JQE8	5	3	A0A1D6JP46	tr|A0A1D6JP46|A0A1D6JP46_MAIZE Putative receptor-like protein kinase OS=Zea mays OX=4577 GN=100193907 PE=4 SV=1;tr|A0A804LDZ4|A0A804LDZ4_MAIZE Protein kinase domain-containing protein OS=Zea mays OX=4577 GN=100193907 PE=3 SV=1;tr|A0A1D6JP47|A0A1D6JP47_MAIZ	Putative receptor-like protein kinase	Cytoplasm		Soluble		22704	22704	220800	22704	210300	22704	237970	22704	211360	22704	22704	180740	22704	204560	196700	22704		782590	884176	1.12981	0.400859	"Enzyme classification.EC_2 transferases.EC_2.7 transferase transferring phosphorus-containing group"	23.888
A0A804P3Y5;A0A1D6QS31;A0A1D6QS23;C0PGT8	4	4	A0A804P3Y5	tr|A0A804P3Y5|A0A804P3Y5_MAIZE Protein kinase domain-containing protein OS=Zea mays OX=4577 PE=4 SV=1;tr|A0A1D6QS31|A0A1D6QS31_MAIZE Putative STRUBBELIG family receptor protein kinase OS=Zea mays OX=4577 GN=ZEAMMB73_Zm00001d053761 PE=4 SV=1;tr|A0A1D6QS23|A	Protein kinase domain-containing protein	Cell membrane, Lysosome/Vacuole	Signal peptide, TMD	TM	Membrane {ECO:0000256|ARBA:ARBA00004370}.	333100	290920	276050	289080	22704	22704	283530	22704	245770	22704	22704	230620	22704	248070	22704	22704		1540792	837980	0.543863	0.096218	"Enzyme classification.EC_2 transferases.EC_2.7 transferase transferring phosphorus-containing group"	73.412
A0A804MAN8;A0A804RPH7;A0A804MAN7	3	3	A0A804MAN8	tr|A0A804MAN8|A0A804MAN8_MAIZE Protein kinase domain-containing protein OS=Zea mays OX=4577 PE=4 SV=1;tr|A0A804RPH7|A0A804RPH7_MAIZE Protein kinase domain-containing protein OS=Zea mays OX=4577 PE=4 SV=1;tr|A0A804MAN7|A0A804MAN7_MAIZE Protein kinase domain	non-specific serine/threonine protein kinase (EC 2.7.11.1)	Cytoplasm, Cell membrane	Nuclear localization signal	Peripheral, Lipid anchor		406320	291930	335830	363190	22704	22704	264870	390630	22704	22704	22704	354540	428970	22704	22704	22704		2098178	919734	0.438349	0.0468223	"Enzyme classification.EC_2 transferases.EC_2.7 transferase transferring phosphorus-containing group"	42.794
K7TM64	1	7	K7TM64	tr|K7TM64|K7TM64_MAIZE Pyruvate kinase OS=Zea mays OX=4577 GN=ZEAMMB73_Zm00001d023379 PE=3 SV=1	Pyruvate kinase (EC 2.7.1.40)	Cytoplasm	Nuclear localization signal	Soluble	Cytoplasm, cytosol {ECO:0000256|ARBA:ARBA00004514}.	22704	22704	721790	676640	629080	492460	712700	22704	744610	532680	22704	703990	22704	554970	734400	22704		3300782	3338762	1.01151	0.488833	"Enzyme classification.EC_2 transferases.EC_2.7 transferase transferring phosphorus-containing group"	57.337
A0A804NKZ8;B4F8J8	2	3	A0A804NKZ8	tr|A0A804NKZ8|A0A804NKZ8_MAIZE Pyruvate kinase OS=Zea mays OX=4577 GN=100191365 PE=3 SV=1;tr|B4F8J8|B4F8J8_MAIZE Pyruvate kinase OS=Zea mays OX=4577 GN=100191365 PE=2 SV=1	Pyruvate kinase (EC 2.7.1.40)	Cytoplasm	Nuclear localization signal	Soluble		22704	22704	552070	429290	414360	140420	506880	198330	350060	194200	417170	311300	323430	225700	531530	398820		2286758	2752210	1.20354	0.252682	"Enzyme classification.EC_2 transferases.EC_2.7 transferase transferring phosphorus-containing group"	56.276
A0A804R6W8;A0A804R8J6;A0A1D6P5C9;K7VBQ8;A0A804PVJ3;A0A804PUB2;A0A804UAN2;A0A804PWA3;A0A804PUK0	9	4	A0A804R6W8	tr|A0A804R6W8|A0A804R6W8_MAIZE Protein kinase domain-containing protein OS=Zea mays OX=4577 GN=100381650 PE=4 SV=1;tr|A0A804R8J6|A0A804R8J6_MAIZE Protein kinase domain-containing protein OS=Zea mays OX=4577 GN=100381650 PE=4 SV=1;tr|A0A1D6P5C9|A0A1D6P5C9_M	Protein kinase domain-containing protein	Cell membrane, Lysosome/Vacuole	Signal peptide, TMD	TM	Membrane {ECO:0000256|ARBA:ARBA00004370}.	330810	227510	280890	237620	22704	253420	247380	291290	237050	221080	270490	213880	261780	200850	259170	210430		1891624	1874730	0.991069	0.475732	"Enzyme classification.EC_2 transferases.EC_2.7 transferase transferring phosphorus-containing group"	64.63
A0A1D6FL72	1	4	A0A1D6FL72	tr|A0A1D6FL72|A0A1D6FL72_MAIZE Receptor like protein kinase S.2 OS=Zea mays OX=4577 GN=ZEAMMB73_Zm00001d009694 PE=4 SV=1	Receptor like protein kinase S.2	Cell membrane		Peripheral		294230	263340	304190	366600	322010	297630	277080	309920	417350	375370	222260	319680	332800	344190	278860	328810		2435000	2619320	1.0757	0.17191	"Enzyme classification.EC_2 transferases.EC_2.7 transferase transferring phosphorus-containing group"	96.603
A0A1D6KAQ9	1	3	A0A1D6KAQ9	tr|A0A1D6KAQ9|A0A1D6KAQ9_MAIZE Non-specific serine/threonine protein kinase OS=Zea mays OX=4577 GN=ZEAMMB73_Zm00001d030171 PE=4 SV=1	non-specific serine/threonine protein kinase (EC 2.7.11.1)	Cell membrane	Signal peptide, TMD	TM	Membrane {ECO:0000256|ARBA:ARBA00004479}; Single-pass type I membrane protein {ECO:0000256|ARBA:ARBA00004479}.	931030	963380	464140	725460	466700	1218000	617260	718150	554630	951360	596800	425960	992440	855400	585010	557350	TRANSMEM 442..464; /note="Helical"; /evidence="ECO:0000256|SAM:Phobius"	6104120	5518950	0.904135	0.273897	"Enzyme classification.EC_2 transferases.EC_2.7 transferase transferring phosphorus-containing group"	89.721
A0A1D6L1Y6	1	9	A0A1D6L1Y6	tr|A0A1D6L1Y6|A0A1D6L1Y6_MAIZE Putative inactive receptor kinase OS=Zea mays OX=4577 GN=ZEAMMB73_Zm00001d033745 PE=4 SV=1	Putative inactive receptor kinase	Cell membrane	Signal peptide, TMD	TM	Cell membrane {ECO:0000256|ARBA:ARBA00004162}; Single-pass membrane protein {ECO:0000256|ARBA:ARBA00004162}.	669580	791800	975720	912840	933760	935700	1018800	875190	966890	835960	953790	750600	880640	730960	819030	560730	TRANSMEM 291..314; /note="Helical"; /evidence="ECO:0000256|SAM:Phobius"	7113390	6498600	0.913573	0.114923	"Enzyme classification.EC_2 transferases.EC_2.7 transferase transferring phosphorus-containing group"	71.951
A0A804LZU8;C4JA17;B4FIM0;B4FAV9;A0A804MYH8;A0A804MB50;A0A804RKY2;A0A804RNW0;A0A804RGI2;A0A804UD27;A0A1D6IP01;A0A804R795;A0A804LKR9;A0A804Q787	14	6	A0A804LZU8	tr|A0A804LZU8|A0A804LZU8_MAIZE Protein kinase domain-containing protein OS=Zea mays OX=4577 GN=100273915 PE=3 SV=1;tr|C4JA17|C4JA17_MAIZE Protein kinase 2B chloroplastic OS=Zea mays OX=4577 GN=100273915 PE=2 SV=1;tr|B4FIM0|B4FIM0_MAIZE Protein kinase domai	non-specific serine/threonine protein kinase (EC 2.7.11.1)	Cell membrane		Lipid anchor		8080000	4065200	5068700	6333900	5744100	6935300	5594400	8138500	6509800	7411400	6048400	6103100	7463800	5285600	5276400	6361400		49960100	50459900	1.01	0.458122	"Enzyme classification.EC_2 transferases.EC_2.7 transferase transferring phosphorus-containing group"	37.024
A0A804MWC0;A0A804MZS6;A0A804RFL5;A0A804REY0;K7TKD2	5	5	A0A804MWC0	tr|A0A804MWC0|A0A804MWC0_MAIZE Receptor-like serine/threonine-protein kinase OS=Zea mays OX=4577 PE=3 SV=1	Receptor-like serine/threonine-protein kinase (EC 2.7.11.1)	Cell membrane	Signal peptide, TMD	TM	Membrane {ECO:0000256|ARBA:ARBA00004479}; Single-pass type I membrane protein {ECO:0000256|ARBA:ARBA00004479}.	951540	1448500	509720	416140	553180	1066500	667480	444640	653710	1338700	305560	689180	758950	1221300	420190	620970		6057700	6008560	0.991888	0.486726	"Enzyme classification.EC_2 transferases.EC_2.7 transferase transferring phosphorus-containing group"	92.091
B4F9G8	1	8	B4F9G8	tr|B4F9G8|B4F9G8_MAIZE Pyruvate kinase OS=Zea mays OX=4577 GN=100191614 PE=2 SV=1	Pyruvate kinase (EC 2.7.1.40)	Cytoplasm	Nuclear localization signal, Nuclear export signal	Soluble	Cytoplasm, cytosol {ECO:0000256|ARBA:ARBA00004514}.	325980	275710	834970	540020	750280	334760	875400	505860	730720	359580	551540	633930	276110	324860	637800	471740		4442980	3986280	0.897209	0.294197	"Enzyme classification.EC_2 transferases.EC_2.7 transferase transferring phosphorus-containing group"	57.342
B4FYP4	1	2	B4FYP4	tr|B4FYP4|B4FYP4_MAIZE Glucan endo-1,3-beta-glucosidase 7 OS=Zea mays OX=4577 GN=100280934 PE=2 SV=1	glucan endo-1,3-beta-D-glucosidase (EC 3.2.1.39)	Extracellular		Lipid anchor		22704	22704	22704	22704	22704	22704	190550	22704	180650	505160	22704	22704	22704	495710	22704	22704		349478	1295040	3.70564	0.0788602	"Enzyme classification.EC_3 hydrolases.EC_3.2 glycosylase"	44.414
A0A1D6MUQ1;A0A1D6MUP9;A0A1D6J2J3;B5AK47;A0A1D6MY43	5	5	A0A1D6MUQ1	tr|A0A1D6MUQ1|A0A1D6MUQ1_MAIZE Beta-glucosidase 17 OS=Zea mays OX=4577 GN=103650330 PE=3 SV=1	4-hydroxy-7-methoxy-3-oxo-3,4-dihydro-2H-1,4-benzoxazin-2-yl glucosidebeta-D-glucosidase (EC 3.2.1.182)	Plastid	Chloroplast transit peptide	Soluble	Plastid, chloroplast {ECO:0000256|ARBA:ARBA00004229}.	22704	22704	22704	22704	184810	22704	472070	655770	454680	22704	22704	393650	477080	22704	22704	363730		1426170	1779956	1.24807	0.355237	"Enzyme classification.EC_3 hydrolases.EC_3.2 glycosylase"	63.3
A0A1D6GIR2;A0A804U685;A0A804QBN3	3	4	A0A1D6GIR2	tr|A0A1D6GIR2|A0A1D6GIR2_MAIZE Glucan endo-1,3-beta-glucosidase 7 OS=Zea mays OX=4577 GN=ZEAMMB73_Zm00001d013390 PE=3 SV=1;tr|A0A804U685|A0A804U685_MAIZE Uncharacterized protein OS=Zea mays OX=4577 PE=3 SV=1	glucan endo-1,3-beta-D-glucosidase (EC 3.2.1.39)	Cell membrane		Lipid anchor		2597400	22704	238810	425550	1142100	0	202080	339300	1032200	22704	22704	448180	2175200	22704	133140	406820		4967944	4263652	0.858233	0.415909	"Enzyme classification.EC_3 hydrolases.EC_3.2 glycosylase"	45.329
A0A804Q9Y7;A0A804Q6R9;A0A1D6EN19;A0A804MM77;A0A804MM74;A0A804MM75	6	7	A0A804Q9Y7	tr|A0A804Q9Y7|A0A804Q9Y7_MAIZE Uncharacterized protein OS=Zea mays OX=4577 PE=3 SV=1	Heteroglycan glucosidase 1	Plastid		Soluble		468090	22704	593400	510680	716420	22704	635570	544280	701110	22704	886930	736790	446930	22704	835890	618730		3513848	4271788	1.2157	0.273947	"Enzyme classification.EC_3 hydrolases.EC_3.2 glycosylase"	113.68
A0A804P7D9;B4FCC5;C0PD77	3	5	A0A804P7D9	tr|A0A804P7D9|A0A804P7D9_MAIZE X8 domain-containing protein OS=Zea mays OX=4577 PE=3 SV=1	glucan endo-1,3-beta-D-glucosidase (EC 3.2.1.39)	Extracellular, Cell membrane	Signal peptide	Lipid anchor	Cell membrane {ECO:0000256|ARBA:ARBA00004609}; Lipid-anchor, GPI-anchor {ECO:0000256|ARBA:ARBA00004609}.	2094700	1986300	22704	1067500	22704	3604900	1021900	1000000	22704	2094500	1260600	841540	2511500	2206300	1427000	1051000		10820708	11415144	1.05494	0.443167	"Enzyme classification.EC_3 hydrolases.EC_3.2 glycosylase"	51.908
C4J3A3;A0A1D6HWL6;A0A804Q647;C0P541;A0A1D6LAC7	5	6	C4J3A3	tr|C4J3A3|C4J3A3_MAIZE Uncharacterized protein OS=Zea mays OX=4577 GN=100501436 PE=2 SV=1;tr|A0A1D6HWL6|A0A1D6HWL6_MAIZE Pectin lyase-like superfamily protein OS=Zea mays OX=4577 GN=100501436 PE=3 SV=1	Polygalacturonase	Cell membrane		Soluble		561950	1112200	524970	350580	417900	1393400	609390	486190	405730	888640	236900	339770	951180	877380	317320	338340		5456580	4355260	0.798167	0.214372	"Enzyme classification.EC_3 hydrolases.EC_3.2 glycosylase"	52.573
A0A804M2H6;B6TW65;A0A804M2H2;A0A804M2H3;A0A804M2H4;B4G004;A0A1D6L137	7	6	A0A804M2H6	tr|A0A804M2H6|A0A804M2H6_MAIZE Uncharacterized protein OS=Zea mays OX=4577 GN=100284659 PE=3 SV=1;tr|B6TW65|B6TW65_MAIZE Beta-glucosidase OS=Zea mays OX=4577 GN=100284659 PE=2 SV=1	Beta-glucosidase	Cell membrane, Lysosome/Vacuole		Lipid anchor		3823100	7299500	2065200	2253000	1875800	7444900	2942800	2454200	2017800	7283500	2019700	1980400	3382500	6074800	2684200	2394300		30158500	27837200	0.92303	0.397119	"Enzyme classification.EC_3 hydrolases.EC_3.2 glycosylase"	62.461
A0A804MJQ0;B4FAW5;A0A804MJQ2	3	6	A0A804MJQ0	tr|A0A804MJQ0|A0A804MJQ0_MAIZE X8 domain-containing protein OS=Zea mays OX=4577 GN=100273476 PE=3 SV=1;tr|B4FAW5|B4FAW5_MAIZE X8 domain-containing protein OS=Zea mays OX=4577 GN=100273476 PE=2 SV=1;tr|A0A804MJQ2|A0A804MJQ2_MAIZE X8 domain-containing protei	glucan endo-1,3-beta-D-glucosidase (EC 3.2.1.39)	Extracellular	Signal peptide	Soluble		1267600	2059900	730740	552310	709710	1856200	793050	721690	620610	2221900	297490	609910	1182500	1832700	597910	472670		8691200	7835690	0.901566	0.372208	"Enzyme classification.EC_3 hydrolases.EC_3.2 glycosylase"	48.512
A0A804P9F3;Q6JAD9	2	5	A0A804P9F3	tr|A0A804P9F3|A0A804P9F3_MAIZE X8 domain-containing protein OS=Zea mays OX=4577 PE=3 SV=1;tr|Q6JAD9|Q6JAD9_MAIZE Putative 3-glucanase OS=Zea mays OX=4577 GN=Z174J15.20 PE=2 SV=1	glucan endo-1,3-beta-D-glucosidase (EC 3.2.1.39)	Cell membrane		Lipid anchor	Cell membrane {ECO:0000256|ARBA:ARBA00004609}; Lipid-anchor, GPI-anchor {ECO:0000256|ARBA:ARBA00004609}.	4901800	5472300	2573300	1723800	2404700	5133900	2184900	2159800	1989600	5486500	1194500	1856600	5114900	4538900	2299500	2108900		26554500	24589400	0.925997	0.383252	"Enzyme classification.EC_3 hydrolases.EC_3.2 glycosylase"	48.473
A0A804REY1;P49235;A0A804RAQ4;A0A804UL96;A0A804RED0;A0A1D6IX59;Q41761;K7TGE1;A0A804RAR4;K7TP64	10	10	A0A804REY1	tr|A0A804REY1|A0A804REY1_MAIZE Uncharacterized protein OS=Zea mays OX=4577 GN=542414 PE=3 SV=1;sp|P49235|HGGL1_MAIZE 4-hydroxy-7-methoxy-3-oxo-3,4-dihydro-2H-1,4-benzoxazin-2-yl glucoside beta-D-glucosidase 1, chloroplastic OS=Zea mays OX=4577 GN=GLU1 PE=1	4-hydroxy-7-methoxy-3-oxo-3,4-dihydro-2H-1,4-benzoxazin-2-yl glucosidebeta-D-glucosidase (EC 3.2.1.182)	Cytoplasm		Soluble	Plastid, chloroplast {ECO:0000256|ARBA:ARBA00004229}.	1477200	1223800	2697200	1472900	1747000	1543400	2788200	1681700	1624800	1502500	2954600	1290800	1786900	1791400	2355900	1178400		14631400	14485300	0.990015	0.475589	"Enzyme classification.EC_3 hydrolases.EC_3.2 glycosylase"	53.545
A0A804U7H6;B6TW83;A0A804NM81;A0A1D6PTZ2	4	8	A0A804U7H6	tr|A0A804U7H6|A0A804U7H6_MAIZE X8 domain-containing protein OS=Zea mays OX=4577 GN=100284665 PE=3 SV=1;tr|B6TW83|B6TW83_MAIZE Glucan endo-1,3-beta-glucosidase 6 OS=Zea mays OX=4577 GN=100284665 PE=2 SV=1	X8 domain-containing protein	Cell membrane		Lipid anchor		4280100	4043100	1900900	1848900	2428900	4599100	2297500	1993000	2063600	5592800	2373800	1568400	4399600	4910100	2076100	1613500		23391500	24597900	1.05157	0.417075	"Enzyme classification.EC_3 hydrolases.EC_3.2 glycosylase"	50.239
B4FB19	1	10	B4FB19	tr|B4FB19|B4FB19_MAIZE Glucan endo-1,3-beta-glucosidase 5 OS=Zea mays OX=4577 GN=100192029 PE=2 SV=1	glucan endo-1,3-beta-D-glucosidase (EC 3.2.1.39)	Cell membrane		Lipid anchor	Cell membrane {ECO:0000256|ARBA:ARBA00004609}; Lipid-anchor, GPI-anchor {ECO:0000256|ARBA:ARBA00004609}.	4255300	3866900	2791600	2413000	2477700	4786500	2525600	2687200	2367200	5996200	2736600	2469500	4324500	6115300	2248100	2422600		25803800	28680000	1.11146	0.301073	"Enzyme classification.EC_3 hydrolases.EC_3.2 glycosylase"	51.461
B4FU56;C4J0N7	2	3	B4FU56	tr|B4FU56|B4FU56_MAIZE Uncharacterized protein OS=Zea mays OX=4577 GN=541654 PE=2 SV=1;tr|C4J0N7|C4J0N7_MAIZE Uncharacterized protein OS=Zea mays OX=4577 GN=541654 PE=2 SV=1	Uncharacterized protein	Extracellular		Soluble		964700	921410	678480	682370	721960	784350	589070	603950	650940	822000	544550	576350	992280	738980	568000	541950		5946290	5435050	0.914024	0.204872	"Enzyme classification.EC_3 hydrolases.EC_3.4 hydrolase acting on peptide bond (peptidase)"	28.385
A0A1D6KJ07	1	6	A0A1D6KJ07	tr|A0A1D6KJ07|A0A1D6KJ07_MAIZE N-acyl-aliphatic-L-amino acid amidohydrolase OS=Zea mays OX=4577 GN=ZEAMMB73_Zm00001d031473 PE=3 SV=1	N-acyl-aliphatic-L-amino acid amidohydrolase (EC 3.5.1.14) (N-acyl-L-amino-acid amidohydrolase)	Endoplasmic reticulum	Signal peptide	Soluble	Cytoplasm {ECO:0000256|ARBA:ARBA00004496}.	155360	159960	287540	22704	209410	139110	259860	22704	178780	173660	456010	123290	22704	144740	312520	22704		1256648	1434408	1.14146	0.362465	"Enzyme classification.EC_3 hydrolases.EC_3.5 hydrolase acting on carbon-nitrogen bond, other than peptide bond"	49.019
C0PF66;A0A804PWR1	2	3	C0PF66	tr|C0PF66|C0PF66_MAIZE N-acyl-aliphatic-L-amino acid amidohydrolase OS=Zea mays OX=4577 GN=100283955 PE=2 SV=1;tr|A0A804PWR1|A0A804PWR1_MAIZE N-acyl-aliphatic-L-amino acid amidohydrolase OS=Zea mays OX=4577 GN=100283955 PE=3 SV=1	N-acyl-aliphatic-L-amino acid amidohydrolase (EC 3.5.1.14) (N-acyl-L-amino-acid amidohydrolase)	Endoplasmic reticulum	Signal peptide	Soluble	Cytoplasm {ECO:0000256|ARBA:ARBA00004496}.	22704	22704	578440	22704	484060	22704	383440	277110	469230	261570	292100	316430	313350	295100	475930	253660		1813866	2677370	1.47606	0.121132	"Enzyme classification.EC_3 hydrolases.EC_3.5 hydrolase acting on carbon-nitrogen bond, other than peptide bond"	48.332
B6SJF7;P42856	2	3	B6SJF7	tr|B6SJF7|B6SJF7_MAIZE 14 kDa zinc-binding protein OS=Zea mays OX=4577 GN=HINT PE=2 SV=1;sp|P42856|ZB14_MAIZE 14 kDa zinc-binding protein OS=Zea mays OX=4577 GN=ZBP14 PE=1 SV=1	Zinc-binding protein (Histidine triad nucleotide binding protein)	Cytoplasm, Nucleus	Nuclear export signal, Peroxisomal targeting signal	Soluble		22704	22704	658160	22704	643060	22704	595370	721630	487970	22704	894090	679210	22704	22704	524570	661720		2709036	3315672	1.22393	0.332506	"Enzyme classification.EC_3 hydrolases.EC_3.6 hydrolase acting on acid anhydride"	14.229
P42895;C0HGV5	2	9	P42895	sp|P42895|ENO2_MAIZE Enolase 2 OS=Zea mays OX=4577 GN=ENO2 PE=2 SV=1;tr|C0HGV5|C0HGV5_MAIZE Phosphopyruvate hydratase OS=Zea mays OX=4577 GN=ZEAMMB73_Zm00001d030373 PE=2 SV=1	Enolase 2 (EC 4.2.1.11) (2-phospho-D-glycerate hydro-lyase 2) (2-phosphoglycerate dehydratase 2)	Cytoplasm	Nuclear export signal	Soluble	Cytoplasm.	575130	432340	1637900	1031000	1812000	390480	1306100	1240700	1662700	423810	1949900	1442500	753150	408860	1356500	1281800		8425650	9279220	1.10131	0.353833	"Enzyme classification.EC_4 lyases.EC_4.2 carbon-oxygen lyase"	48.162
P26301;A0A1D6NVW3;A0A804R0M8;K7V794;A0A804QY52;A0A804R3M0;A0A804R0Z7;A0A804R2N7;A0A804RII8;A0A1D6LKN5	10	11	P26301	sp|P26301|ENO1_MAIZE Enolase 1 OS=Zea mays OX=4577 GN=ENO1 PE=2 SV=1;tr|A0A1D6NVW3|A0A1D6NVW3_MAIZE Phosphopyruvate hydratase OS=Zea mays OX=4577 GN=ZEAMMB73_Zm00001d045431 PE=3 SV=1;tr|A0A804R0M8|A0A804R0M8_MAIZE Phosphopyruvate hydratase OS=Zea mays OX=4	Enolase 1 (EC 4.2.1.11) (2-phospho-D-glycerate hydro-lyase 1) (2-phosphoglycerate dehydratase 1)	Cytoplasm	Nuclear export signal	Soluble	Cytoplasm.	1904100	1069000	3465000	2828700	4424700	817770	2776200	2386300	3974100	1138800	3727700	3179900	1542900	924110	2691500	3183600		19671770	20362610	1.03512	0.443491	"Enzyme classification.EC_4 lyases.EC_4.2 carbon-oxygen lyase"	48.063
A0A804UF32;B4FHJ2;A0A804NXZ1;B4FIH9;A0A804M4T1;A0A804QPR7;A0A804U9Z3;A0A804MNX8	8	6	A0A804UF32	tr|A0A804UF32|A0A804UF32_MAIZE Xylose isomerase OS=Zea mays OX=4577 GN=100194128 PE=3 SV=1;tr|B4FHJ2|B4FHJ2_MAIZE Xylose isomerase OS=Zea mays OX=4577 GN=100194128 PE=2 SV=1;tr|A0A804NXZ1|A0A804NXZ1_MAIZE Xylose isomerase OS=Zea mays OX=4577 PE=3 SV=1;tr|B	Xylose isomerase (EC 5.3.1.5)	Lysosome/Vacuole	Signal peptide	Soluble		22704	22704	448410	201460	259430	179180	333070	119410	203680	220050	405450	140870	149760	205650	209480	121910		1586368	1656850	1.04443	0.443449	"Enzyme classification.EC_5 isomerases.EC_5.3 intramolecular oxidoreductase"	52.59
A0A804MHD0;A0A804MHD1;B4F9T3;A0A804MHD2	4	3	A0A804MHD0	tr|A0A804MHD0|A0A804MHD0_MAIZE Uncharacterized protein OS=Zea mays OX=4577 GN=100277287 PE=4 SV=1;tr|A0A804MHD1|A0A804MHD1_MAIZE Uncharacterized protein OS=Zea mays OX=4577 GN=100277287 PE=4 SV=1;tr|B4F9T3|B4F9T3_MAIZE Uncharacterized protein OS=Zea mays O	2,3-dimethylmalate lyase	Cytoplasm	Peroxisomal targeting signal	Soluble		22704	22704	265490	22704	202530	22704	336660	22704	336940	22704	329620	22704	22704	22704	223880	179610		918200	1160866	1.26428	0.331563	"Enzyme classification.EC_5 isomerases.EC_5.4 intramolecular transferase"	30.377
A0A804MZR1	1	5	A0A804MZR1	tr|A0A804MZR1|A0A804MZR1_MAIZE Phosphoglycerate mutase (2,3-diphosphoglycerate-independent) OS=Zea mays OX=4577 PE=3 SV=1	phosphoglycerate mutase (2,3-diphosphoglycerate-independent) (EC 5.4.2.12)	Cytoplasm, Nucleus	Nuclear export signal	Soluble		22704	22704	1045000	1273300	1054000	22704	970760	1134700	700730	22704	22704	1288000	22704	22704	951420	1125800		5545872	4156766	0.749524	0.272238	"Enzyme classification.EC_5 isomerases.EC_5.4 intramolecular transferase"	18.28
P30792;B8A306;A0A804QVJ8;A0A804LJP0;A0A804LJN9;A0A804LJN8;A0A1D6K1T6;A0A804LJN6	8	14	P30792	sp|P30792|PMGI_MAIZE 2,3-bisphosphoglycerate-independent phosphoglycerate mutase OS=Zea mays OX=4577 PE=1 SV=1;tr|B8A306|B8A306_MAIZE Phosphoglycerate mutase (2,3-diphosphoglycerate-independent) OS=Zea mays OX=4577 GN=542578 PE=2 SV=1;tr|A0A804QVJ8|A0A804Q	2,3-bisphosphoglycerate-independent phosphoglycerate mutase (BPG-independent PGAM) (Phosphoglyceromutase) (EC 5.4.2.12) (PGAM-I)	Cytoplasm		Soluble	Cytoplasm.	22704	22704	1072500	992080	1112100	22704	1049400	954920	1270900	22704	1689300	1528700	22704	22704	1148100	1123900		5249112	6829012	1.30098	0.269388	"Enzyme classification.EC_5 isomerases.EC_5.4 intramolecular transferase"	60.619
C0HHU2;A0A804NBQ9;A0A804UB98;A0A804UAV0;A0A804PMF6	5	16	C0HHU2	tr|C0HHU2|C0HHU2_MAIZE Phosphoglycerate mutase (2,3-diphosphoglycerate-independent) OS=Zea mays OX=4577 GN=100381658 PE=2 SV=1;tr|A0A804NBQ9|A0A804NBQ9_MAIZE Phosphoglycerate mutase (2,3-diphosphoglycerate-independent) OS=Zea mays OX=4577 GN=100381658 PE=3	phosphoglycerate mutase (2,3-diphosphoglycerate-independent) (EC 5.4.2.12)	Cytoplasm		Soluble	Cytoplasm {ECO:0000256|ARBA:ARBA00004496}.	115230	70902	2748700	1961300	2996800	151900	2584600	2312500	2678100	133090	1672000	2885000	139930	129510	2606100	2207300		12941932	12451030	0.962069	0.461825	"Enzyme classification.EC_5 isomerases.EC_5.4 intramolecular transferase"	60.289
A0A804RIS7;B7ZX64;A0A804RGP5;A0A804RJ37	4	3	A0A804RIS7	tr|A0A804RIS7|A0A804RIS7_MAIZE Long-chain-fatty-acid--CoA ligase OS=Zea mays OX=4577 GN=100279270 PE=4 SV=1;tr|B7ZX64|B7ZX64_MAIZE Long-chain-fatty-acid--CoA ligase OS=Zea mays OX=4577 GN=100279270 PE=2 SV=1;tr|A0A804RGP5|A0A804RGP5_MAIZE AMP-binding domai	Long-chain-fatty-acid--CoA ligase (EC 6.2.1.3)	Cytoplasm	Peroxisomal targeting signal	Soluble		245160	252680	354090	306230	220030	248580	384370	22704	339840	22704	443860	293070	22704	258720	432480	224810		2033844	2038188	1.00214	0.496931	"Enzyme classification.EC_6 ligases.EC_6.2 ligase forming carbon-sulfur bond"	74.631
A0A804NFX1;A0A096PQY2;A0A804NFX3;A0A804NFX2	4	8	A0A804NFX1	tr|A0A804NFX1|A0A804NFX1_MAIZE Long-chain-fatty-acid--CoA ligase OS=Zea mays OX=4577 GN=103632349 PE=4 SV=1;tr|A0A096PQY2|A0A096PQY2_MAIZE Long-chain-fatty-acid--CoA ligase OS=Zea mays OX=4577 GN=103632349 PE=4 SV=1;tr|A0A804NFX3|A0A804NFX3_MAIZE Long-chai	Long-chain-fatty-acid--CoA ligase (EC 6.2.1.3)	Cytoplasm		Soluble		1195700	1025100	2358600	1051800	1719100	634010	2109700	1460000	1669900	876260	2926800	1454900	1024900	770950	2177500	1360200		11554010	12261410	1.06123	0.396214	"Enzyme classification.EC_6 ligases.EC_6.2 ligase forming carbon-sulfur bond"	71.429
B6SVK5;A0A804R1G5;K7VAK5;A0A804R062;C0PGQ9	5	11	B6SVK5	tr|B6SVK5|B6SVK5_MAIZE Long-chain-fatty-acid--CoA ligase OS=Zea mays OX=4577 GN=100281457 PE=2 SV=1;tr|A0A804R1G5|A0A804R1G5_MAIZE Long-chain-fatty-acid--CoA ligase OS=Zea mays OX=4577 GN=100281457 PE=4 SV=1;tr|K7VAK5|K7VAK5_MAIZE ACS-like protein OS=Zea m	Long-chain-fatty-acid--CoA ligase (EC 6.2.1.3)	Cytoplasm	Peroxisomal targeting signal	Soluble		3000800	2143600	6923700	5021800	5697600	2897100	6429300	5266100	5628100	2601600	9895200	5405600	2162700	2723600	7515700	4121600		37380000	40054100	1.07154	0.386717	"Enzyme classification.EC_6 ligases.EC_6.2 ligase forming carbon-sulfur bond"	72.162
P38562;C4JAE7;A0A804NVU8	3	11	P38562	sp|P38562|GLNA4_MAIZE Glutamine synthetase root isozyme 4 OS=Zea mays OX=4577 GN=GLN5 PE=2 SV=1;tr|C4JAE7|C4JAE7_MAIZE Glutamine synthetase OS=Zea mays OX=4577 GN=542401 PE=2 SV=1;tr|A0A804NVU8|A0A804NVU8_MAIZE Glutamine synthetase OS=Zea mays OX=4577 GN=5	Glutamine synthetase root isozyme 4 (EC 6.3.1.2) (GS107) (Glutamate--ammonia ligase)	Cytoplasm	Nuclear localization signal	Soluble	Cytoplasm.	22704	325820	897440	764220	1185200	22704	740860	950630	851730	299860	1144800	1643200	22704	22704	873840	1193500		4909578	6052338	1.23276	0.295487	"Enzyme classification.EC_6 ligases.EC_6.3 ligase forming carbon-nitrogen bond"	38.98
A0A804NIN6;A0A804NIN8;A0A804NIN7	3	3	A0A804NIN6	tr|A0A804NIN6|A0A804NIN6_MAIZE Uncharacterized protein OS=Zea mays OX=4577 PE=4 SV=1;tr|A0A804NIN8|A0A804NIN8_MAIZE Uncharacterized protein OS=Zea mays OX=4577 PE=4 SV=1;tr|A0A804NIN7|A0A804NIN7_MAIZE Uncharacterized protein OS=Zea mays OX=4577 PE=4 SV=1	LOV domain-containing protein	Cytoplasm	Nuclear export signal	Peripheral, Soluble		373170	279380	22704	22704	294330	252680	243280	279500	257880	222630	513420	235370	332240	22704	288260	22704		1767748	1895208	1.0721	0.414864	"External stimuli response.light.UV-A/blue light.phototropin-mediated photoperception.phototropin photoreceptor"	63.134
A0A1D6F948	1	4	A0A1D6F948	tr|A0A1D6F948|A0A1D6F948_MAIZE ABC transporter F family member 4 OS=Zea mays OX=4577 GN=ZEAMMB73_Zm00001d007823 PE=4 SV=1	ABC transporter F family member 4	Cytoplasm	Nuclear localization signal	Soluble		22704	22704	22704	22704	182380	22704	147080	22704	136750	22704	230410	190540	22704	22704	155140	22704		465684	803656	1.72575	0.147402	"External stimuli response.pathogen.effector-triggered immunity (ETI) network.RIN4-RPM1 immune signalling.regulatory protein (GCN4) of RIN4 activity"	77.671
C0PNW8	1	2	C0PNW8	tr|C0PNW8|C0PNW8_MAIZE LysM domain-containing GPI-anchored protein 2 OS=Zea mays OX=4577 GN=100280377 PE=2 SV=1	LysM domain-containing GPI-anchored protein 2	Cell membrane		Lipid anchor		2299600	22704	22704	1305800	1756600	384820	950660	22704	1500100	588080	651910	1375100	2401000	22704	734020	1093400		6765592	8366314	1.2366	0.313416	"External stimuli response.pathogen.pattern-triggered immunity (PTI) network.fungal elicitor response.chitin receptor protein kinase (CEBiP)"	38.176
A0A804PVF1;C0PKQ4	2	4	A0A804PVF1	tr|A0A804PVF1|A0A804PVF1_MAIZE Protein kinase domain-containing protein OS=Zea mays OX=4577 PE=4 SV=1;tr|C0PKQ4|C0PKQ4_MAIZE Protein kinase superfamily protein OS=Zea mays OX=4577 GN=ZEAMMB73_Zm00001d036602 PE=2 SV=1	Protein kinase domain-containing protein	Cell membrane	Nuclear localization signal	Peripheral		22704	22704	306620	395740	22704	397890	311290	22704	357700	22704	466650	394280	22704	356600	451210	357010		1502356	2428858	1.6167	0.108349	"External stimuli response.temperature.cold response.cold-responsive protein kinase (CRPK)"	42.071
A0A804LC91;A0A804LC88;A0A804LC89;A0A1D6JL65;A0A1D6JL63;A0A804LXF4;A0A804LXF6;A0A1D6GML3;A0A804LXF5;A0A1D6GMK9;B4FBG9;REV__A0A1D6KI93;REV__A0A1D6KIA1;REV__A0A804LSW4;REV__A0A1D6KI97	15	3	A0A804LC91	tr|A0A804LC91|A0A804LC91_MAIZE Uncharacterized protein OS=Zea mays OX=4577 PE=4 SV=1;tr|A0A804LC88|A0A804LC88_MAIZE Protein kinase domain-containing protein OS=Zea mays OX=4577 PE=4 SV=1;tr|A0A804LC89|A0A804LC89_MAIZE Protein kinase domain-containing prote	Protein kinase superfamily protein	Cytoplasm	Nuclear export signal	Soluble		22704	22704	444290	22704	22704	22704	461340	22704	22704	22704	22704	22704	22704	22704	396920	22704		1041854	555848	0.533518	0.242087	"External stimuli response.temperature.sensing and signalling.thermomorphogenesis regulation.MAP4K-type accessory protein kinase (TOI4/5)"	55.228
B6TD54	1	4	B6TD54	tr|B6TD54|B6TD54_MAIZE ATP citrate synthase OS=Zea mays OX=4577 GN=100282948 PE=2 SV=1	ATP citrate synthase (EC 2.3.3.8)	Cytoplasm	Nuclear localization signal	Soluble	Cytoplasm, cytosol {ECO:0000256|ARBA:ARBA00004514}.	633250	22704	567560	693440	633960	22704	22704	22704	687380	22704	905830	710290	22704	22704	630060	22704		2619026	3024376	1.15477	0.390914	"Lipid metabolism.fatty acid metabolism.citrate shuttle.ATP-dependent citrate lyase heterodimer.alpha chain"	46.635
A0A804UFY0;A0A1D6FHT8	2	10	A0A804UFY0	tr|A0A804UFY0|A0A804UFY0_MAIZE ATP citrate synthase OS=Zea mays OX=4577 PE=4 SV=1;tr|A0A1D6FHT8|A0A1D6FHT8_MAIZE ATP citrate synthase OS=Zea mays OX=4577 GN=ZEAMMB73_Zm00001d009127 PE=4 SV=1	ATP citrate synthase (EC 2.3.3.8)	Cytoplasm	Peroxisomal targeting signal	Peripheral, Soluble	Cytoplasm {ECO:0000256|ARBA:ARBA00004496}.	413140	209770	868470	619220	892930	235540	822120	662060	965860	142710	1178500	865880	501300	176040	747610	750270		4723250	5328170	1.12807	0.324389	"Lipid metabolism.fatty acid metabolism.citrate shuttle.ATP-dependent citrate lyase heterodimer.beta chain"	65.49
A0A804NE51;B6TVG1;A0A1D6FQN8;A0A804M4Y4;A0A804PYS0;A0A804R153;A0A804QVQ6	7	5	A0A804NE51	tr|A0A804NE51|A0A804NE51_MAIZE Malic enzyme OS=Zea mays OX=4577 PE=3 SV=1	Malic enzyme	Cytoplasm		Soluble		22704	22704	272320	321390	264360	22704	261780	399790	297580	22704	456020	360810	22704	22704	443520	281870		1587752	1907912	1.20164	0.323893	"Lipid metabolism.fatty acid metabolism.citrate shuttle.cytosolic NADP-dependent malic enzyme"	54.775
A0A804QHG8	1	2	A0A804QHG8	tr|A0A804QHG8|A0A804QHG8_MAIZE S5A_REDUCTASE domain-containing protein OS=Zea mays OX=4577 PE=3 SV=1	3-oxo-5-alpha-steroid 4-dehydrogenase C-terminal domain-containing protein	Endoplasmic reticulum		TM	Membrane {ECO:0000256|ARBA:ARBA00004141}; Multi-pass membrane protein {ECO:0000256|ARBA:ARBA00004141}.	22704	860610	741380	22704	22704	862470	493090	803570	753300	817190	22704	625510	848170	902120	672160	716590	TRANSMEM 190..213; /note="Helical"; /evidence="ECO:0000256|SAM:Phobius"; TRANSMEM 298..317; /note="Helical"; /evidence="ECO:0000256|SAM:Phobius"; TRANSMEM 362..380; /note="Helical"; /evidence="ECO:0000256|SAM:Phobius"	3829232	5357744	1.39917	0.140734	"Lipid metabolism.fatty acid metabolism.endoplasmic reticulum-localized fatty acid elongase (FAE) system.fatty acid elongation complex.enoyl-CoA reductase (ECR)"	46.378
P49081;A0A1D6E7V9;A0A804MED8	3	6	P49081	sp|P49081|MASY_MAIZE Malate synthase, glyoxysomal OS=Zea mays OX=4577 GN=LIP PE=2 SV=1;tr|A0A1D6E7V9|A0A1D6E7V9_MAIZE Malate synthase OS=Zea mays OX=4577 GN=ZEAMMB73_Zm00001d003247 PE=3 SV=1;tr|A0A804MED8|A0A804MED8_MAIZE Malate synthase OS=Zea mays OX=457	Malate synthase, glyoxysomal (EC 2.3.3.9)	Peroxisome	Peroxisomal targeting signal	Soluble	Glyoxysome.	267950	22704	480490	404380	397190	22704	414670	604370	404440	22704	382920	421650	310720	22704	396330	389540		2614458	2351008	0.899233	0.367738	"Lipid metabolism.fatty acid metabolism.fatty acid degradation.glyoxylate cycle.malate synthase"	61.636
B4FPK8;A0A804UHQ1	2	3	B4FPK8	tr|B4FPK8|B4FPK8_MAIZE Cytochrome B5 isoform D OS=Zea mays OX=4577 GN=ZEAMMB73_Zm00001d011786 PE=2 SV=1	Cytochrome b5	Mitochondrion, Endoplasmic reticulum	TMD	TM	Endoplasmic reticulum membrane {ECO:0000256|ARBA:ARBA00004131}; Single-pass membrane protein {ECO:0000256|ARBA:ARBA00004131}; Cytoplasmic side {ECO:0000256|ARBA:ARBA00004131}.	1243400	1642200	22704	22704	1039100	1723100	764620	22704	1003100	1787200	22704	1016700	22704	1408700	1208600	1176200		6480532	7645908	1.17983	0.336362	"Lipid metabolism.fatty acid metabolism.fatty acid desaturation.electron supply.cytochrome electron shuttle hemoprotein (Cyt-b5)"	14.91
B4FKH7	1	3	B4FKH7	tr|B4FKH7|B4FKH7_MAIZE Cytochrome B5 isoform D OS=Zea mays OX=4577 GN=100216924 PE=2 SV=1	Cytochrome b5	Endoplasmic reticulum	TMD	TM	Endoplasmic reticulum membrane {ECO:0000256|ARBA:ARBA00004131}; Single-pass membrane protein {ECO:0000256|ARBA:ARBA00004131}; Cytoplasmic side {ECO:0000256|ARBA:ARBA00004131}.	3263300	3553100	2400900	2329000	3012600	4709000	2731600	2550600	2691400	4417900	2266400	2409800	3813200	3917000	2720400	2422200	TRANSMEM 106..129; /note="Helical"; /evidence="ECO:0000256|RuleBase:RU362121"	24550100	24658300	1.00441	0.486921	"Lipid metabolism.fatty acid metabolism.fatty acid desaturation.electron supply.cytochrome electron shuttle hemoprotein (Cyt-b5)"	14.861
B6T7Z2	1	3	B6T7Z2	tr|B6T7Z2|B6T7Z2_MAIZE Cytochrome B5 isoform D OS=Zea mays OX=4577 GN=ZEAMMB73_Zm00001d011081 PE=2 SV=1	Cytochrome b5	Endoplasmic reticulum	TMD	TM	Membrane {ECO:0000256|ARBA:ARBA00004370}.	1369900	1399200	1029700	1016600	1714900	2093500	1337000	1091800	1295900	2066100	1092000	1055500	1250500	1819900	1270900	1014200	TRANSMEM 104..124; /note="Helical"; /evidence="ECO:0000256|RuleBase:RU362121"	11052600	10865000	0.983027	0.451258	"Lipid metabolism.fatty acid metabolism.fatty acid desaturation.electron supply.cytochrome electron shuttle hemoprotein (Cyt-b5)"	14.675
B6UG51;B6SNI9	2	4	B6UG51	tr|B6UG51|B6UG51_MAIZE Cytochrome b5 OS=Zea mays OX=4577 GN=ZEAMMB73_Zm00001d032442 PE=2 SV=1;tr|B6SNI9|B6SNI9_MAIZE Cytochrome b5 OS=Zea mays OX=4577 GN=100383035 PE=2 SV=1	Cytochrome b5	Endoplasmic reticulum	TMD, Peroxisomal targeting signal	TM	Membrane {ECO:0000256|ARBA:ARBA00004370}.	1547700	2049600	1260900	1097500	1313000	2525600	1571600	1374600	1287600	1826900	1026600	1250000	1564100	1316100	1590800	1487300		12740500	11349400	0.890813	0.186234	"Lipid metabolism.fatty acid metabolism.fatty acid desaturation.electron supply.cytochrome electron shuttle hemoprotein (Cyt-b5)"	14.838
C0P384	1	3	C0P384	tr|C0P384|C0P384_MAIZE Digalactosyldiacylglycerol synthase 2 chloroplastic OS=Zea mays OX=4577 GN=100382823 PE=2 SV=1	Digalactosyldiacylglycerol synthase 2, chloroplastic (EC 2.4.1.241)	Plastid		Peripheral	Plastid, chloroplast outer membrane {ECO:0000256|ARBA:ARBA00024013}.	284160	389130	332760	397810	372900	396190	356340	22704	358490	447680	423350	227150	22704	397510	22704	364830		2551994	2264418	0.887313	0.321265	"Lipid metabolism.galactolipid and sulfolipid biosynthesis.digalactosyldiacylglycerol synthase (DGD)"	54.375
A0A1D6F7L6;A0A1D6F7H5;A0A804MVQ2;A0A804MVQ4	4	5	A0A1D6F7L6	tr|A0A1D6F7L6|A0A1D6F7L6_MAIZE Patatin OS=Zea mays OX=4577 GN=ZEAMMB73_Zm00001d007620 PE=3 SV=1;tr|A0A1D6F7H5|A0A1D6F7H5_MAIZE Patatin OS=Zea mays OX=4577 GN=ZEAMMB73_Zm00001d007604 PE=3 SV=1	Patatin (EC 3.1.1.-)	Cytoplasm	Nuclear localization signal	Soluble		22704	22704	757820	22704	22704	22704	22704	22704	22704	22704	22704	701260	22704	22704	776740	22704		916748	1614224	1.76082	0.284044	"Lipid metabolism.glycerolipid metabolism.glycerolipid degradation.phospholipase activities.phospholipase A2 activities.phospholipase A2 (pPLA2-II)"	44.34
C0HDU5;A0A804NK90;A0A804LUW1	3	7	C0HDU5	tr|C0HDU5|C0HDU5_MAIZE Patatin OS=Zea mays OX=4577 GN=ZEAMMB73_Zm00001d048841 PE=2 SV=1;tr|A0A804NK90|A0A804NK90_MAIZE Patatin OS=Zea mays OX=4577 PE=3 SV=1	Patatin (EC 3.1.1.-)	Cytoplasm		Soluble		851300	1051900	1077500	784700	1793400	1402900	1203800	870470	1660500	2103500	1045400	1689200	816550	1677300	1725200	1498200		9035970	12215850	1.35191	0.0261888	"Lipid metabolism.glycerolipid metabolism.glycerolipid degradation.phospholipase activities.phospholipase A2 activities.phospholipase A2 (pPLA2-II)"	44.451
A0A804LLC1;A0A804LLC2;A0A804LLB7;A0A096T2N3;A0A804LLC3;A0A804R639	6	3	A0A804LLC1	tr|A0A804LLC1|A0A804LLC1_MAIZE Phospholipase D OS=Zea mays OX=4577 GN=100280265 PE=3 SV=1;tr|A0A804LLC2|A0A804LLC2_MAIZE Phospholipase D OS=Zea mays OX=4577 GN=100280265 PE=3 SV=1;tr|A0A804LLB7|A0A804LLB7_MAIZE Phospholipase D OS=Zea mays OX=4577 GN=100280	Phospholipase D (EC 3.1.4.4)	Cytoplasm, Lysosome/Vacuole		Peripheral, Soluble		22704	22704	22704	271180	22704	22704	398990	249290	260800	302510	22704	22704	22704	455000	209520	22704		1032980	1318646	1.27655	0.331267	"Lipid metabolism.glycerolipid metabolism.glycerolipid degradation.phospholipase activities.phospholipase D activities.phospholipase D (PLD-alpha)"	88.223
K7VQG5	1	7	K7VQG5	tr|K7VQG5|K7VQG5_MAIZE Phospholipase D OS=Zea mays OX=4577 GN=100280155 PE=3 SV=1	Phospholipase D (EC 3.1.4.4)	Cytoplasm, Cell membrane, Lysosome/Vacuole		Peripheral, Soluble		22704	22704	698740	656800	531300	22704	773560	611890	625600	429500	514260	602480	498690	22704	610340	22704		3340402	3326278	0.995772	0.49532	"Lipid metabolism.glycerolipid metabolism.glycerolipid degradation.phospholipase activities.phospholipase D activities.phospholipase D (PLD-alpha)"	92.284
A0A804MZ91;Q43270;C0HFU7;A0A804MZ93;A0A804MZ94;B8A021;A0A804Q0N4	7	6	A0A804MZ91	tr|A0A804MZ91|A0A804MZ91_MAIZE Phospholipase D OS=Zea mays OX=4577 GN=542702 PE=3 SV=1;sp|Q43270|PLDA1_MAIZE Phospholipase D alpha 1 OS=Zea mays OX=4577 GN=PLD1 PE=2 SV=1;tr|C0HFU7|C0HFU7_MAIZE Phospholipase D OS=Zea mays OX=4577 GN=542702 PE=2 SV=1;tr|A0A	Phospholipase D alpha 1 (EC 3.1.4.4) (Choline phosphatase 1) (Phosphatidylcholine-hydrolyzing phospholipase D 1)	Cytoplasm, Cell membrane, Lysosome/Vacuole		Peripheral, Soluble		312690	168880	469060	359070	441440	216140	525280	538910	536660	216650	511570	592860	379410	180760	525500	486900		3031470	3430310	1.13157	0.25398	"Lipid metabolism.glycerolipid metabolism.glycerolipid degradation.phospholipase activities.phospholipase D activities.phospholipase D (PLD-alpha)"	77.911
A0A1D6IPN9;A0A804QJL5;A0A1D6EU80	3	12	A0A1D6IPN9	tr|A0A1D6IPN9|A0A1D6IPN9_MAIZE Phospholipase D OS=Zea mays OX=4577 GN=ZEAMMB73_Zm00001d022594 PE=3 SV=1;tr|A0A804QJL5|A0A804QJL5_MAIZE C2 domain-containing protein OS=Zea mays OX=4577 PE=4 SV=1	Phospholipase D (EC 3.1.4.4)	Cytoplasm, Cell membrane, Lysosome/Vacuole		Soluble		1236700	1397300	975240	512770	857920	1620800	1140900	578290	984500	1656000	848300	598930	1146800	1541900	866680	752430		8319920	8395540	1.00909	0.48056	"Lipid metabolism.glycerolipid metabolism.glycerolipid degradation.phospholipase activities.phospholipase D activities.phospholipase D (PLD-delta)"	96.347
A0A804QSF7;K7VXF0	2	5	A0A804QSF7	tr|A0A804QSF7|A0A804QSF7_MAIZE Lipase_3 domain-containing protein OS=Zea mays OX=4577 GN=100277743 PE=4 SV=1;tr|K7VXF0|K7VXF0_MAIZE Triacylglycerol lipase-like 1 OS=Zea mays OX=4577 GN=100277743 PE=4 SV=1	Fungal lipase-type domain-containing protein	Cytoplasm, Golgi apparatus		TM		564390	796920	22704	483630	581570	730330	411510	632170	635670	603270	362310	607300	750560	640550	588120	712430		4223224	4900210	1.1603	0.191143	"Lipid metabolism.glycerolipid metabolism.glycerolipid degradation.triacylglycerol lipase activities.diacyl-/triacylglycerol lipase activities.lipase (OBL)"	55.418
A0A096S3Z9	1	7	A0A096S3Z9	tr|A0A096S3Z9|A0A096S3Z9_MAIZE diacylglycerol kinase OS=Zea mays OX=4577 GN=100284664 PE=3 SV=1	Diacylglycerol kinase (EC 2.7.1.107)	Cytoplasm		Peripheral, Soluble		1229800	1140600	908300	880900	717430	1290400	1023000	661630	829740	1472300	1242600	817010	648730	1477400	960980	626290		7852060	8075050	1.0284	0.426096	"Lipid metabolism.glycerolipid metabolism.phosphatidate biosynthesis.diacylglycerol kinase"	54.562
Q41745;C0P537	2	2	Q41745	sp|Q41745|LPAT_MAIZE 1-acyl-sn-glycerol-3-phosphate acyltransferase PLS1 OS=Zea mays OX=4577 GN=PLS1 PE=2 SV=1;tr|C0P537|C0P537_MAIZE 1-acylglycerol-3-phosphate O-acyltransferase OS=Zea mays OX=4577 GN=ZEAMMB73_Zm00001d048766 PE=2 SV=1	1-acyl-sn-glycerol-3-phosphate acyltransferase PLS1 (EC 2.3.1.51) (Phospholipid synthesis protein 1)	Endoplasmic reticulum	Signal peptide, TMD	TM	Membrane {ECO:0000305}; Multi-pass membrane protein {ECO:0000305}.	22704	22704	15869000	15005000	16788000	22704	14751000	14941000	22704	14179000	22704	13882000	19271000	14576000	22704	16732000		77422112	78708112	1.01661	0.484575	"Lipid metabolism.glycerolipid metabolism.phosphatidate biosynthesis.endoplasmic reticulum phosphatidate biosynthesis.lysophosphatidate acyltransferase (LPAT)"	42.571
A0A804QV53;A0A804QSE2;A0A804QXK4	3	5	A0A804QV53	tr|A0A804QV53|A0A804QV53_MAIZE Phosphatidylserine decarboxylase proenzyme 2 OS=Zea mays OX=4577 GN=PSD2 PE=3 SV=1;tr|A0A804QSE2|A0A804QSE2_MAIZE Uncharacterized protein OS=Zea mays OX=4577 PE=4 SV=1;tr|A0A804QXK4|A0A804QXK4_MAIZE Uncharacterized protein OS	Phosphatidylserine decarboxylase proenzyme 2 (EC 4.1.1.65) [Cleaved into: Phosphatidylserine decarboxylase 2 beta chain; Phosphatidylserine decarboxylase 2 alpha chain]	Nucleus		Peripheral	Endomembrane system {ECO:0000256|ARBA:ARBA00004308}.	22704	22704	603180	571850	22704	548180	22704	22704	458920	593850	571560	22704	22704	534830	530270	22704		1836730	2757542	1.50133	0.210601	"Lipid metabolism.glycerolipid metabolism.phosphatidylethanolamine biosynthesis.extramitochondrial phosphatidylserine decarboxylation pathway.phosphatidylserine decarboxylase"	86.418
C4J9K6;B6TL27;C4J0B8;B6U5V4;A0A804R1Z5;A0A804UIG9;A0A804QZ40;A0A804QZ81	8	3	C4J9K6	tr|C4J9K6|C4J9K6_MAIZE Uncharacterized protein OS=Zea mays OX=4577 GN=100217206 PE=2 SV=1;tr|B6TL27|B6TL27_MAIZE ABA-induced protein OS=Zea mays OX=4577 GN=100217206 PE=2 SV=1;tr|C4J0B8|C4J0B8_MAIZE ABA-induced protein OS=Zea mays OX=4577 GN=100217206 PE=2	Peroxygenase 4	Endoplasmic reticulum	TMD	Peripheral, TM		22704	22704	316900	22704	22704	22704	368670	22704	22704	301180	22704	22704	266080	22704	358890	22704		821794	1039670	1.26512	0.3605	"Lipid metabolism.lipid droplet-associated activities.peroxygenase (CALEOSIN/CLO/PXG)"	21.629
C4J5B2;B4FPC4	2	3	C4J5B2	tr|C4J5B2|C4J5B2_MAIZE Oxysterol-binding protein-related protein 3B OS=Zea mays OX=4577 GN=100285774 PE=2 SV=1;tr|B4FPC4|B4FPC4_MAIZE Oxysterol-binding protein-related protein 3B OS=Zea mays OX=4577 GN=100272570 PE=2 SV=1	Oxysterol-binding protein-related protein 3B	Cytoplasm	Nuclear export signal	Peripheral, Soluble		22704	22704	248740	215890	299750	22704	319600	22704	323660	22704	294580	302790	22704	22704	345890	292240		1174796	1627272	1.38515	0.222041	"Lipid metabolism.lipid trafficking.endoplasmic reticulum-plasma membrane lipid transfer.lipid transfer protein (ORP3a)"	51.956
A0A804NYI4;A0A1D6QGV9;A0A804P0Z8;K7TMN5;A0A1D6QLG5	5	3	A0A804NYI4	tr|A0A804NYI4|A0A804NYI4_MAIZE Uncharacterized protein OS=Zea mays OX=4577 PE=4 SV=1;tr|A0A1D6QGV9|A0A1D6QGV9_MAIZE Long chain acyl-CoA synthetase 8 OS=Zea mays OX=4577 GN=ZEAMMB73_Zm00001d052399 PE=4 SV=1	4-coumarate--CoA ligase (EC 6.2.1.12)	Endoplasmic reticulum	TMD	TM		268110	321550	363590	294610	255200	332980	438720	270270	360290	326280	277960	274290	280310	326900	300210	201880		2545030	2348120	0.92263	0.192046	"Lipid metabolism.lipid trafficking.endoplasmic reticulum-plastid lipid transfer.long-chain acyl-CoA synthetase (LACS9)"	75.467
A0A1D6LIS4	1	3	A0A1D6LIS4	tr|A0A1D6LIS4|A0A1D6LIS4_MAIZE Phospholipid-transporting ATPase OS=Zea mays OX=4577 GN=ZEAMMB73_Zm00001d035775 PE=3 SV=1	Phospholipid-transporting ATPase (EC 7.6.2.1)	Cell membrane, Lysosome/Vacuole	TMD	TM	Membrane {ECO:0000256|ARBA:ARBA00004141, ECO:0000256|RuleBase:RU362033}; Multi-pass membrane protein {ECO:0000256|ARBA:ARBA00004141, ECO:0000256|RuleBase:RU362033}.	22704	533560	354230	22704	328920	858240	322320	318420	294500	864630	1056100	22704	385590	609060	325660	288480	TRANSMEM 107..125; /note="Helical"; /evidence="ECO:0000256|RuleBase:RU362033"; TRANSMEM 131..148; /note="Helical"; /evidence="ECO:0000256|RuleBase:RU362033"; TRANSMEM 336..358; /note="Helical"; /evidence="ECO:0000256|RuleBase:RU362033"; TRANSMEM 389..412; /note="Helical"; /evidence="ECO:0000256|RuleBase:RU362033"; TRANSMEM 975..992; /note="Helical"; /evidence="ECO:0000256|RuleBase:RU362033"; TRAN…	2761098	3846724	1.39319	0.195641	"Lipid metabolism.lipid trafficking.endoplasmic reticulum-plastid lipid transfer.phospholipid transverse translocation.ALA-ALIS flippase complex.P4-type ATPase component ALA"	141.06
A0A804PFD0;K7UFC6;A0A1D6H1M6;A0A804P412;A0A804QC33;A0A804Q2J2;A0A804QFJ3;B4FDP2;C4IY28;A0A804Q2X7;B6TEK1;A0A804LCI5;A0A1D6LQ52;A0A804QE08;A0A804PV22;A0A804Q1R4	16	2	A0A804PFD0	tr|A0A804PFD0|A0A804PFD0_MAIZE ALA-interacting subunit OS=Zea mays OX=4577 PE=3 SV=1;tr|K7UFC6|K7UFC6_MAIZE ALA-interacting subunit OS=Zea mays OX=4577 GN=ZEAMMB73_Zm00001d053778 PE=3 SV=1;tr|A0A1D6H1M6|A0A1D6H1M6_MAIZE ALA-interacting subunit OS=Zea mays	ALA-interacting subunit	Cell membrane	Signal peptide, TMD	TM	Membrane {ECO:0000256|ARBA:ARBA00004141}; Multi-pass membrane protein {ECO:0000256|ARBA:ARBA00004141}.	2305800	2351200	1809400	1647500	1700700	2758300	1431700	1502800	1625000	3963800	22704	1403100	22704	3126100	22704	22704		15507400	10208816	0.658319	0.135165	"Lipid metabolism.lipid trafficking.endoplasmic reticulum-plastid lipid transfer.phospholipid transverse translocation.ALA-ALIS flippase complex.regulatory component ALIS"	37.916
A0A804LLK1;A0A1D6K5B8;A0A804LLK5;A0A804LLK3;A0A1D6K5C6;A0A804LLK2;A0A1D6K5C8;A0A804LLK4;A0A804LLK7	9	3	A0A804LLK1	tr|A0A804LLK1|A0A804LLK1_MAIZE 3Beta_HSD domain-containing protein OS=Zea mays OX=4577 PE=4 SV=1;tr|A0A1D6K5B8|A0A1D6K5B8_MAIZE Sterol-4-alpha-carboxylate 3-dehydrogenase, decarboxylating OS=Zea mays OX=4577 GN=ZEAMMB73_Zm00001d029454 PE=4 SV=1;tr|A0A804LL	3-beta hydroxysteroid dehydrogenase/isomerase domain-containing protein	Cytoplasm		TM		324790	22704	22704	22704	434750	239490	22704	22704	322170	284840	308010	22704	321550	22704	22704	22704		1112550	1327386	1.1931	0.372122	"Lipid metabolism.phytosterol metabolism.phytosterol C4-demethylation complex.3-beta hydroxysteroid dehydrogenase component CSD"	50.865
A0A804RJQ3;A0A804RDU3;A0A804RH19	3	5	A0A804RJQ3	tr|A0A804RJQ3|A0A804RJQ3_MAIZE Glyco_transf_28 domain-containing protein OS=Zea mays OX=4577 PE=4 SV=1;tr|A0A804RDU3|A0A804RDU3_MAIZE Glyco_transf_28 domain-containing protein OS=Zea mays OX=4577 PE=4 SV=1;tr|A0A804RH19|A0A804RH19_MAIZE Glyco_transf_28 dom	sterol 3beta-glucosyltransferase (EC 2.4.1.173)	Lysosome/Vacuole	TMD	Peripheral		1008400	1277800	1744200	1894500	1723200	1612200	1663900	1605400	1565800	1671700	463700	1343500	1212600	1594500	1204300	1243200		12529600	10299300	0.821998	0.0599819	"Lipid metabolism.phytosterol metabolism.phytosterol glycosylation.UDP-glucose:sterol glucosyltransferase"	65.883
A0A096QRL3;A0A096QRL6	2	10	A0A096QRL3	tr|A0A096QRL3|A0A096QRL3_MAIZE Nana plant2 OS=Zea mays OX=4577 GN=ZEAMMB73_Zm00001d014887 PE=4 SV=1;tr|A0A096QRL6|A0A096QRL6_MAIZE Nana plant2 OS=Zea mays OX=4577 GN=ZEAMMB73_Zm00001d014887 PE=4 SV=1	Delta(24)-sterol reductase (EC 1.3.1.72)	Endoplasmic reticulum	Signal peptide	TM	Membrane {ECO:0000256|ARBA:ARBA00004167}; Single-pass membrane protein {ECO:0000256|ARBA:ARBA00004167}.	1532100	4363000	3869400	1622100	2564200	4489900	3786700	1628000	2735300	3246800	3208500	1833100	1509800	2857900	3635600	2094100		23855400	21121100	0.88538	0.263484	"Lipid metabolism.phytosterol metabolism.plant sterol pathway.sterol delta24 reductase"	65.11
B4FP24	1	2	B4FP24	tr|B4FP24|B4FP24_MAIZE Long chain base biosynthesis protein 1 OS=Zea mays OX=4577 GN=100281549 PE=2 SV=1	serine C-palmitoyltransferase (EC 2.3.1.50)	Endoplasmic reticulum		TM	Endoplasmic reticulum membrane {ECO:0000256|ARBA:ARBA00004389}; Single-pass membrane protein {ECO:0000256|ARBA:ARBA00004389}.	22704	22704	145110	22704	22704	22704	172600	22704	22704	22704	22704	22704	22704	22704	188850	22704		453934	347778	0.766142	0.335432	"Lipid metabolism.sphingolipid metabolism.ceramide biosynthesis.serine C-palmitoyltransferase activity.serine C-palmitoyltransferase complex.catalytic subunit LCB1"	52.457
B4FRG1;A0A804MV45;A0A804MV43;A0A804Q5I4;A0A804PKT8;A0A804MWY8;A0A1D6KXY2;A0A804Q2W1;A0A804UEN9;A0A804RDM9	10	14	B4FRG1	tr|B4FRG1|B4FRG1_MAIZE 14-3-3-like protein OS=Zea mays OX=4577 GN=542285 PE=2 SV=1;tr|A0A804MV45|A0A804MV45_MAIZE 14_3_3 domain-containing protein OS=Zea mays OX=4577 GN=542285 PE=3 SV=1;tr|A0A804MV43|A0A804MV43_MAIZE 14_3_3 domain-containing protein OS=Ze	14-3-3-like protein	Cytoplasm, Nucleus	Nuclear export signal	Soluble		22704	22704	1033700	1347600	1185300	22704	1338300	1281800	1570400	22704	22704	1105800	22704	22704	1471500	1414500		6254812	5653016	0.903787	0.41547	"Multi-process regulation.14-3-3 regulatory system.14-3-3 phosphoprotein-binding protein (GRF)"	29.314
K7TL05;Q01526	2	17	K7TL05	tr|K7TL05|K7TL05_MAIZE General regulatory factor2 OS=Zea mays OX=4577 GN=100279512 PE=3 SV=1;sp|Q01526|14332_MAIZE 14-3-3-like protein GF14-12 OS=Zea mays OX=4577 GN=GRF2 PE=2 SV=2	General regulatory factor2	Cytoplasm, Nucleus	Nuclear export signal	Soluble		5001000	22704	6530800	4336000	5375400	22704	5828000	4660500	6673400	22704	22704	4960000	22704	22704	8557400	22704		31777108	20304320	0.638961	0.18622	"Multi-process regulation.14-3-3 regulatory system.14-3-3 phosphoprotein-binding protein (GRF)"	29.629
A0A804NZN9;A0A804NZN8;B4FT23	3	8	A0A804NZN9	tr|A0A804NZN9|A0A804NZN9_MAIZE 14_3_3 domain-containing protein OS=Zea mays OX=4577 GN=100283140 PE=3 SV=1;tr|A0A804NZN8|A0A804NZN8_MAIZE 14_3_3 domain-containing protein OS=Zea mays OX=4577 GN=100283140 PE=3 SV=1;tr|B4FT23|B4FT23_MAIZE 14-3-3-like protein	14-3-3 domain-containing protein	Cytoplasm, Nucleus	Nuclear export signal	Soluble		22704	22704	441410	409930	510970	22704	489000	521450	482840	22704	22704	543700	347540	210790	574610	484810		2440872	2689698	1.10194	0.395862	"Multi-process regulation.14-3-3 regulatory system.14-3-3 phosphoprotein-binding protein (GRF)"	24.567
B6TFS9;A0A804P036;A0A804P034;A0A804P033;A0A1D6EWR8	5	9	B6TFS9	tr|B6TFS9|B6TFS9_MAIZE 14-3-3-like protein A OS=Zea mays OX=4577 GN=100283215 PE=2 SV=1;tr|A0A804P036|A0A804P036_MAIZE 14_3_3 domain-containing protein OS=Zea mays OX=4577 GN=100283215 PE=3 SV=1	14-3-3-like protein A	Cytoplasm		Soluble		570870	422460	1638200	1089900	1570600	234610	1466600	1432300	1624500	448850	1493600	1873500	669460	474500	1526800	1092000		8425540	9203210	1.0923	0.367201	"Multi-process regulation.14-3-3 regulatory system.14-3-3 phosphoprotein-binding protein (GRF)"	28.622
B6U284;A0A804LFH1;P29306	3	15	B6U284	tr|B6U284|B6U284_MAIZE 14-3-3-like protein OS=Zea mays OX=4577 GN=100285226 PE=2 SV=1	14-3-3-like protein	Cytoplasm	Nuclear export signal	Soluble		6555300	3478200	9480600	9550100	9804600	3305200	10110000	10687000	10203000	4259500	13573000	10035000	4717500	3362200	12369000	10527000		62971000	69046200	1.09648	0.335956	"Multi-process regulation.14-3-3 regulatory system.14-3-3 phosphoprotein-binding protein (GRF)"	28.864
K7U5A5	1	14	K7U5A5	tr|K7U5A5|K7U5A5_MAIZE 14-3-3-like protein OS=Zea mays OX=4577 GN=100273134 PE=3 SV=1	14-3-3-like protein	Cytoplasm, Nucleus	Nuclear export signal	Soluble		1173000	901990	3852900	2468200	5052200	649210	4387300	2725400	4636300	794120	3396500	4495800	1659900	784030	5315300	4915700		21210200	25997650	1.22571	0.256915	"Multi-process regulation.14-3-3 regulatory system.14-3-3 phosphoprotein-binding protein (GRF)"	29.543
P49106	1	17	P49106	sp|P49106|14331_MAIZE 14-3-3-like protein GF14-6 OS=Zea mays OX=4577 GN=GRF1 PE=3 SV=1	14-3-3-like protein GF14-6	Cytoplasm, Nucleus	Nuclear export signal	Soluble		24324000	12274000	35367000	32902000	34096000	11351000	37849000	34280000	39602000	12759000	30844000	34689000	28708000	15093000	43293000	34131000		222443000	239119000	1.07497	0.352056	"Multi-process regulation.14-3-3 regulatory system.14-3-3 phosphoprotein-binding protein (GRF)"	29.662
Q7DLR7;P41040	2	8	Q7DLR7	tr|Q7DLR7|Q7DLR7_MAIZE Calmodulin OS=Zea mays OX=4577 GN=542415 PE=2 SV=1;sp|P41040|CALM_MAIZE Calmodulin OS=Zea mays OX=4577 GN=CALM1 PE=2 SV=2	Calmodulin	Cytoplasm, Nucleus		Soluble		8895800	12983000	4419100	5452300	4790600	9038300	4487500	7330100	4729900	9317400	4849200	6366800	12042000	7098500	3579200	6359000		57396700	54342000	0.946779	0.397498	"Multi-process regulation.calcium-dependent signalling.calcium sensor (CaM)"	16.846
A0A1D6N1F7	1	2	A0A1D6N1F7	tr|A0A1D6N1F7|A0A1D6N1F7_MAIZE Polcalcin Jun o 2 OS=Zea mays OX=4577 GN=ZEAMMB73_Zm00001d042107 PE=4 SV=1	Polcalcin Jun o 2	Cytoplasm, Cell membrane		Lipid anchor, Soluble		22704	22704	22704	22704	22704	22704	22704	22704	22704	22704	191110	22704	289250	604090	22704	22704		181632	1197970	6.59559	0.0544547	"Multi-process regulation.calcium-dependent signalling.calcium sensor (CML)"	20.444
C4JBJ3	1	4	C4JBJ3	tr|C4JBJ3|C4JBJ3_MAIZE Calmodulin-7 OS=Zea mays OX=4577 GN=100502442 PE=2 SV=1	Calmodulin-like protein 1	Cytoplasm, Cell membrane		Lipid anchor	Membrane {ECO:0000256|ARBA:ARBA00004635}; Lipid-anchor {ECO:0000256|ARBA:ARBA00004635}.	22704	1148400	833110	22704	22704	22704	22704	22704	22704	22704	22704	920960	22704	22704	22704	22704		2117734	1079888	0.509926	0.259876	"Multi-process regulation.calcium-dependent signalling.calcium sensor (CML)"	20.463
B4FNQ8;A0A804NNG3	2	7	B4FNQ8	tr|B4FNQ8|B4FNQ8_MAIZE Calmodulin OS=Zea mays OX=4577 GN=100272455 PE=2 SV=1	Calmodulin (Putative calcium-binding protein CML13)	Cytoplasm	Nuclear localization signal	Soluble		22704	22704	394620	22704	22704	276930	489320	373850	449180	341080	498940	447480	22704	22704	426050	394350		1625536	2602488	1.601	0.117466	"Multi-process regulation.calcium-dependent signalling.calcium sensor (CML)"	16.639
B6T4U8	1	9	B6T4U8	tr|B6T4U8|B6T4U8_MAIZE Calmodulin OS=Zea mays OX=4577 GN=ZEAMMB73_Zm00001d035095 PE=2 SV=1	Calmodulin	Cytoplasm	Nuclear localization signal	Soluble		2148500	1772100	2875500	2428600	3132000	1852900	2542400	3283900	2746700	1840800	2818100	3047500	2635700	1637400	2992900	2845400		20035900	20564500	1.02638	0.406585	"Multi-process regulation.calcium-dependent signalling.calcium sensor (CML)"	16.556
A0A804M125;A0A1D6KXI8;A0A804M124;K7TIV7;A0A804N6U2	5	3	A0A804M125	tr|A0A804M125|A0A804M125_MAIZE Uncharacterized protein OS=Zea mays OX=4577 PE=3 SV=1;tr|A0A1D6KXI8|A0A1D6KXI8_MAIZE Calcineurin B-like3 OS=Zea mays OX=4577 GN=ZEAMMB73_Zm00001d033295 PE=3 SV=1;tr|A0A804M124|A0A804M124_MAIZE Uncharacterized protein OS=Zea m	Calcineurin B-like protein	Cell membrane	TMD	Peripheral, Lipid anchor	Membrane {ECO:0000256|RuleBase:RU369080}.	471150	525070	676220	326800	422120	576830	503440	22704	425730	555950	22704	323620	405100	537020	728540	22704		3524334	3021368	0.857288	0.293008	"Multi-process regulation.calcium-dependent signalling.CBL-CIPK calcium sensor and kinase complex.calcium sensor (CBL)"	22.891
A0A1D6K8Q7;B4F9B4	2	2	A0A1D6K8Q7	tr|A0A1D6K8Q7|A0A1D6K8Q7_MAIZE Calcineurin B-like1 OS=Zea mays OX=4577 GN=100191578 PE=3 SV=1;tr|B4F9B4|B4F9B4_MAIZE Calcineurin B-like protein OS=Zea mays OX=4577 GN=CBL1 PE=2 SV=1	Calcineurin B-like protein	Cell membrane		Peripheral, Lipid anchor	Membrane {ECO:0000256|RuleBase:RU369080}.	603680	455730	348530	369570	374220	503550	322110	356540	334060	460510	22704	22704	457320	495720	388180	318340		3333930	2499538	0.749727	0.0933176	"Multi-process regulation.calcium-dependent signalling.CBL-CIPK calcium sensor and kinase complex.calcium sensor (CBL)"	22.242
A0A1D6JW43;A0A1D6JW44;A0A804LH55	3	4	A0A1D6JW43	tr|A0A1D6JW43|A0A1D6JW43_MAIZE Calcium-binding EF-hand family protein OS=Zea mays OX=4577 GN=ZEAMMB73_Zm00001d028428 PE=4 SV=1;tr|A0A1D6JW44|A0A1D6JW44_MAIZE Calcium-binding EF-hand family protein OS=Zea mays OX=4577 GN=ZEAMMB73_Zm00001d028428 PE=4 SV=1;tr	Calcium-binding EF-hand family protein	Cytoplasm	Nuclear localization signal	Peripheral, Soluble		22704	22704	347600	407370	392830	22704	399660	347690	389810	22704	607000	457890	22704	22704	423220	424940		1963262	2370972	1.20767	0.319159	"Multi-process regulation.calcium-dependent signalling.SnRK2-interacting calcium sensor activities.SCS-clade calcium sensor"	41.668
P49178	1	5	P49178	sp|P49178|GBB_MAIZE Guanine nucleotide-binding protein subunit beta OS=Zea mays OX=4577 GN=GB1 PE=2 SV=1	Guanine nucleotide-binding protein subunit beta	Nucleus		Soluble		22704	3544700	2562900	1946600	22704	2562600	1604300	2809900	2105300	2949400	1471700	2377300	2800600	3151800	2122500	22704		15076408	17001304	1.12768	0.341517	"Multi-process regulation.G-protein-dependent signalling.heterotrimeric G-protein complex.component beta"	41.714
K7UCM3;A0A804P5M8	2	7	K7UCM3	tr|K7UCM3|K7UCM3_MAIZE Extra-large guanine nucleotide-binding protein 3 OS=Zea mays OX=4577 GN=100273553 PE=4 SV=1;tr|A0A804P5M8|A0A804P5M8_MAIZE Uncharacterized protein OS=Zea mays OX=4577 GN=100273553 PE=4 SV=1	Extra-large guanine nucleotide-binding protein 3	Cytoplasm	Nuclear export signal	Nuclear export signal	Nucleus {ECO:0000256|ARBA:ARBA00004123}.	671210	621190	541450	608070	550980	779450	486160	691520	513960	599990	550310	488150	717080	564630	584690	579070		4950030	4597880	0.928859	0.151693	"Multi-process regulation.G-protein-dependent signalling.heterotrimeric G-protein complex.non-canonical component alpha (XLG)"	97.592
A0A804P8Q2;A0A1D6GJB6	2	7	A0A804P8Q2	tr|A0A804P8Q2|A0A804P8Q2_MAIZE 1-phosphatidylinositol 4-kinase OS=Zea mays OX=4577 GN=103625953 PE=3 SV=1;tr|A0A1D6GJB6|A0A1D6GJB6_MAIZE 1-phosphatidylinositol 4-kinase OS=Zea mays OX=4577 GN=103625953 PE=3 SV=1	1-phosphatidylinositol 4-kinase (EC 2.7.1.67)	Cytoplasm	Nuclear export signal	Soluble		803060	563060	744790	699520	784590	627850	718290	720840	725620	762350	694040	659670	637560	824610	530120	560840		5662000	5394810	0.95281	0.234371	"Multi-process regulation.phosphatidylinositol and inositol phosphate system.biosynthesis.phosphatidylinositol kinase activities.phosphatidylinositol 4-kinase complex.catalytic component PI4K-alpha"	198.65
A0A1D6GNM0;A0A804PAG4;A0A804PAF2	3	3	A0A1D6GNM0	tr|A0A1D6GNM0|A0A1D6GNM0_MAIZE Phosphatidylinositol 4-phosphate 5-kinase OS=Zea mays OX=4577 GN=103626132 PE=4 SV=1;tr|A0A804PAG4|A0A804PAG4_MAIZE Phosphatidylinositol 4-phosphate 5-kinase OS=Zea mays OX=4577 GN=103626132 PE=4 SV=1;tr|A0A804PAF2|A0A804PAF2	Phosphatidylinositol 4-phosphate 5-kinase (EC 2.7.1.68)	Cytoplasm	Nuclear export signal	Soluble		173600	22704	247810	222410	182610	22704	261340	193010	251040	191490	311600	252710	207170	22704	218230	253990		1326188	1708934	1.28861	0.151666	"Multi-process regulation.phosphatidylinositol and inositol phosphate system.biosynthesis.phosphatidylinositol kinase activities.phosphatidylinositol 4-phosphate 5-kinase (PIP5K)"	93.204
A0A1D6F513;A0A804MUC4	2	21	A0A1D6F513	tr|A0A1D6F513|A0A1D6F513_MAIZE Phosphoinositide phospholipase C OS=Zea mays OX=4577 GN=ZEAMMB73_Zm00001d007229 PE=4 SV=1;tr|A0A804MUC4|A0A804MUC4_MAIZE Phosphoinositide phospholipase C OS=Zea mays OX=4577 PE=4 SV=1	Phosphoinositide phospholipase C (EC 3.1.4.11)	Cell membrane	Nuclear localization signal	Peripheral, Lipid anchor	Cell membrane {ECO:0000256|ARBA:ARBA00004202}; Peripheral membrane protein {ECO:0000256|ARBA:ARBA00004202}.	3210000	4383100	3255600	2524200	2676500	4686800	2967300	2866400	2620100	4204000	3330000	2174700	3886700	3944700	2900500	2018000		26569900	25078700	0.943876	0.327058	"Multi-process regulation.phosphatidylinositol and inositol phosphate system.degradation.phosphatidylinositol phospholipase C (PI-PLC)"	66.974
A0A804PDQ3;A0A804PDK8;A0A1D6GXI7;A0A1D6GXH6;A0A804PDZ4	5	13	A0A804PDQ3	tr|A0A804PDQ3|A0A804PDQ3_MAIZE Phosphoinositide phospholipase C OS=Zea mays OX=4577 GN=103626494 PE=4 SV=1;tr|A0A804PDK8|A0A804PDK8_MAIZE Phosphoinositide phospholipase C OS=Zea mays OX=4577 PE=4 SV=1;tr|A0A1D6GXI7|A0A1D6GXI7_MAIZE Phosphoinositide phospho	Phosphoinositide phospholipase C (EC 3.1.4.11)	Cell membrane		Peripheral	Cell membrane {ECO:0000256|ARBA:ARBA00004202}; Peripheral membrane protein {ECO:0000256|ARBA:ARBA00004202}.	2522900	3353600	2539800	1754700	2565300	3915700	2233700	1956700	2278600	3614200	1451200	2013500	3033700	3520200	2337700	2314100		20842400	20563200	0.986604	0.462802	"Multi-process regulation.phosphatidylinositol and inositol phosphate system.degradation.phosphatidylinositol phospholipase C (PI-PLC)"	64.685
C4J625	1	5	C4J625	tr|C4J625|C4J625_MAIZE Phosphoinositide phosphatase SAC6 OS=Zea mays OX=4577 GN=100501806 PE=2 SV=1	Phosphoinositide phosphatase SAC6	Endoplasmic reticulum	Signal peptide, TMD	TM		22704	373820	354220	328360	22704	297000	307130	333150	356050	286250	403700	256470	390470	337740	296480	265430	TRANSMEM 533..551; /note="Helical"; /evidence="ECO:0000256|SAM:Phobius"; TRANSMEM 563..580; /note="Helical"; /evidence="ECO:0000256|SAM:Phobius"	2039088	2592590	1.27145	0.114893	"Multi-process regulation.phosphatidylinositol and inositol phosphate system.degradation.SAC phosphoinositide phosphatase activities.SAC-group-II phosphoinositide 3-/4-phosphatase"	68.142
A0A804QL16;B4FUC4	2	3	A0A804QL16	tr|A0A804QL16|A0A804QL16_MAIZE Plasma membrane-associated cation-binding protein 1OS=Zea mays OX=4577 GN=100273295 PE=4 SV=1;tr|B4FUC4|B4FUC4_MAIZE Plasma membrane-associated cation-binding protein 1 OS=Zea mays OX=4577 GN=100273295 PE=2 SV=1	Plasma membrane-associated cation-binding protein 1	Cytoplasm, Extracellular		Peripheral		22704	22704	22704	22704	22704	22704	514850	22704	22704	22704	647490	22704	22704	22704	770210	22704		673778	1553924	2.30628	0.203279	"Multi-process regulation.phosphatidylinositol and inositol phosphate system.phosphatidylinositol 3,5-bisphosphate signalling.phosphoinositide signalling effector (PCaP)"	20.149
B4FAQ9;A0A1D6MEZ6;A0A804MXI0;A0A804MXI2;A0A804R2N2	5	6	B4FAQ9	tr|B4FAQ9|B4FAQ9_MAIZE DREPP4 protein OS=Zea mays OX=4577 GN=100191938 PE=2 SV=1;tr|A0A1D6MEZ6|A0A1D6MEZ6_MAIZE Plasma membrane-associated cation-binding protein 1 OS=Zea mays OX=4577 GN=100191938 PE=4 SV=1;tr|A0A804MXI0|A0A804MXI0_MAIZE Uncharacterized pr	DREPP4 protein (Plasma membrane-associated cation-binding protein 1)	Cytoplasm	Nuclear localization signal	Peripheral, Soluble		6420500	9332200	12142000	7697700	3924500	9570900	8861500	9727300	5258300	6642000	16356000	5527800	8974000	6801600	15014000	8250200		67676600	72823900	1.07606	0.358657	"Multi-process regulation.phosphatidylinositol and inositol phosphate system.phosphatidylinositol 3,5-bisphosphate signalling.phosphoinositide signalling effector (PCaP)"	22.643
B6TK17;A0A804U7V4	2	3	B6TK17	tr|B6TK17|B6TK17_MAIZE DREPP2 protein OS=Zea mays OX=4577 GN=100283627 PE=2 SV=1;tr|A0A804U7V4|A0A804U7V4_MAIZE Uncharacterized protein OS=Zea mays OX=4577 GN=100283627 PE=4 SV=1	DREPP2 protein (Plasma membrane-associated cation-binding protein 1)	Cytoplasm, Extracellular		Soluble		723460	744140	1296900	902260	531910	947720	1108400	947160	550970	768530	1349000	712490	790140	915680	1419500	643220		7201950	7149530	0.992721	0.48185	"Multi-process regulation.phosphatidylinositol and inositol phosphate system.phosphatidylinositol 3,5-bisphosphate signalling.phosphoinositide signalling effector (PCaP)"	24.983
C0P8Z7;A0A804U884	2	3	C0P8Z7	tr|C0P8Z7|C0P8Z7_MAIZE Uncharacterized protein OS=Zea mays OX=4577 PE=2 SV=1;tr|A0A804U884|A0A804U884_MAIZE Uncharacterized protein OS=Zea mays OX=4577 PE=3 SV=1	C2 domain-containing protein	Cell membrane, Lysosome/Vacuole		Peripheral, Lipid anchor	Cell membrane {ECO:0000256|ARBA:ARBA00004193}; Lipid-anchor {ECO:0000256|ARBA:ARBA00004193}.	620910	501250	433490	377530	292880	616860	492000	525810	397770	670260	22704	472010	650280	589580	234890	601210		3860730	3638704	0.942491	0.380937	"Multi-process regulation.Programmed Cell Death (PCD) system.suppressor (BON)"	63.754
C0HFS2;A0A1D6M1F2;A0A804UBI5	3	5	C0HFS2	tr|C0HFS2|C0HFS2_MAIZE Protein BONZAI 3 OS=Zea mays OX=4577 GN=100381409 PE=2 SV=1;tr|A0A1D6M1F2|A0A1D6M1F2_MAIZE Protein BONZAI 3 OS=Zea mays OX=4577 GN=100381409 PE=3 SV=1;tr|A0A804UBI5|A0A804UBI5_MAIZE Uncharacterized protein OS=Zea mays OX=4577 GN=1003	Protein BONZAI 3	Cytoplasm, Cell membrane, Lysosome/Vacuole		Peripheral, Lipid anchor	Cell membrane {ECO:0000256|ARBA:ARBA00004193}; Lipid-anchor {ECO:0000256|ARBA:ARBA00004193}.	356150	432740	214740	22704	311410	439280	224420	233810	187620	380110	509750	233120	426080	389570	294910	292020		2235254	2713180	1.21381	0.173157	"Multi-process regulation.Programmed Cell Death (PCD) system.suppressor (BON)"	65.045
B6SUK0	1	2	B6SUK0	tr|B6SUK0|B6SUK0_MAIZE LOL3 OS=Zea mays OX=4577 GN=100281350 PE=2 SV=1	LOL3	Cytoplasm, Nucleus		Soluble		22704	475690	438370	22704	258550	22704	420890	407410	247210	640030	22704	22704	22704	629670	22704	22704		2069022	1630430	0.78802	0.329914	"Multi-process regulation.Programmed Cell Death (PCD) system.vacuole-mediated cell death.metacaspase-like regulator (MCP1)"	38.148
A0A1D6N9H5	1	4	A0A1D6N9H5	tr|A0A1D6N9H5|A0A1D6N9H5_MAIZE Metacaspase-6 OS=Zea mays OX=4577 GN=ZEAMMB73_Zm00001d043195 PE=4 SV=1	Metacaspase-6	Cytoplasm	Nuclear localization signal	Soluble		22704	390770	519150	658640	506520	520940	450720	636270	512370	491660	846560	689440	499530	426960	792530	689720		3705714	4948770	1.33544	0.0518841	"Multi-process regulation.Programmed Cell Death (PCD) system.vacuole-mediated cell death.metacaspase-like regulator (MCP2)"	45.93
A0A1D6E513;O48556;A0A804MCX6;B6TB84;A0A804RNU8	5	2	A0A1D6E513	tr|A0A1D6E513|A0A1D6E513_MAIZE Inorganic diphosphatase OS=Zea mays OX=4577 GN=541666 PE=3 SV=1;sp|O48556|IPYR_MAIZE Soluble inorganic pyrophosphatase OS=Zea mays OX=4577 GN=IPP PE=2 SV=1;tr|A0A804MCX6|A0A804MCX6_MAIZE Inorganic diphosphatase OS=Zea mays OX	Soluble inorganic pyrophosphatase (EC 3.6.1.1) (Pyrophosphate phospho-hydrolase)	Cytoplasm, Nucleus		Soluble		22704	22704	22704	22704	308010	22704	323110	22704	283520	22704	737260	281010	22704	22704	344950	291860		767344	2006712	2.61514	0.0674802	"Multi-process regulation.pyrophosphate homeostasis.cytosolic pyrophosphatase"	18.822
A0A804MSC9;C0P797	2	3	A0A804MSC9	tr|A0A804MSC9|A0A804MSC9_MAIZE Uncharacterized protein OS=Zea mays OX=4577 PE=3 SV=1;tr|C0P797|C0P797_MAIZE Putative MO25-like protein OS=Zea mays OX=4577 GN=100382399 PE=2 SV=1	MO25-like protein	Cytoplasm		Peripheral, Lipid anchor, Soluble		22704	22704	765940	706650	688730	545330	734850	684220	637540	22704	814560	22704	22704	22704	567750	22704		4171128	2133370	0.511461	0.0720777	"Multi-process regulation.RAM (Regulation of Ace2 and Morphogenesis) signalling.scaffold component (MO25)"	32.8
A0A804LJL0;A0A804R4F8;A0A804R7H1;A0A804UJY8;A0A804LJL3;A0A1D6K1C8;A0A804LJL2;A0A804R8H3;A0A804NA16	9	4	A0A804LJL0	tr|A0A804LJL0|A0A804LJL0_MAIZE Uncharacterized protein OS=Zea mays OX=4577 PE=3 SV=1;tr|A0A804R4F8|A0A804R4F8_MAIZE Uncharacterized protein OS=Zea mays OX=4577 PE=3 SV=1;tr|A0A804R7H1|A0A804R7H1_MAIZE Uncharacterized protein OS=Zea mays OX=4577 PE=3 SV=1;t	Guanine nucleotide exchange factor SPIKE 1	Cytoplasm	Nuclear export signal	Peripheral, Soluble		447470	395830	326300	373740	320230	469000	300280	405550	247730	348370	304390	308740	410840	386150	280360	385470		3038400	2672050	0.879427	0.0729713	"Multi-process regulation.ROP-GTPase regulatory system.RopGEF guanine nucleotide exchange factor activities.exchange factor (SPIKE)"	179.46
A0A1D6E839;A0A1D6E838;A0A804MEG9	3	6	A0A1D6E839	tr|A0A1D6E839|A0A1D6E839_MAIZE Topoisomerase-like protein OS=Zea mays OX=4577 GN=ZEAMMB73_Zm00001d003265 PE=3 SV=1;tr|A0A1D6E838|A0A1D6E838_MAIZE Topoisomerase-like protein OS=Zea mays OX=4577 GN=ZEAMMB73_Zm00001d003265 PE=3 SV=1;tr|A0A804MEG9|A0A804MEG9_M	Topoisomerase-like protein	Cytoplasm	Nuclear export signal	Peripheral, Soluble	Cytoplasm {ECO:0000256|ARBA:ARBA00004496}.	307000	22704	291010	317260	264670	22704	347990	302310	406840	22704	249960	266420	22704	22704	309730	295850		1875648	1596912	0.851392	0.317476	"Multi-process regulation.TOR (Target Of Rapamycin) signalling.TOR kinase substrates.TOR-dependent regulatory protein (MRF) of protein translation"	73.589
A0A1D6LEN8;A0A1D6LEN7	2	7	A0A1D6LEN8	tr|A0A1D6LEN8|A0A1D6LEN8_MAIZE MA3 domain-containing protein OS=Zea mays OX=4577 GN=100501384 PE=3 SV=1;tr|A0A1D6LEN7|A0A1D6LEN7_MAIZE MA3 domain-containing protein OS=Zea mays OX=4577 GN=100501384 PE=3 SV=1	MA3 domain-containing protein	Cytoplasm		Soluble	Cytoplasm {ECO:0000256|ARBA:ARBA00004496}.	514590	305280	637160	612010	601750	379330	626920	662820	487930	260480	650190	496750	443740	22704	448450	537180		4339860	3347424	0.771321	0.0782693	"Multi-process regulation.TOR (Target Of Rapamycin) signalling.TOR kinase substrates.TOR-dependent regulatory protein (MRF) of protein translation"	78.928
B4FTL0	1	4	B4FTL0	tr|B4FTL0|B4FTL0_MAIZE BAG family molecular chaperone regulator 7 OS=Zea mays OX=4577 GN=100273212 PE=2 SV=1	BAG family molecular chaperone regulator 7	Cytoplasm		Soluble		4826300	6333900	5922700	4859100	4754000	8314900	4107500	22704	4541000	5506200	22704	22704	4854100	5329000	4418800	4256900		39141104	28951408	0.739668	0.144787	"Multi-process regulation.UPR (Unfolded Protein Response) signalling.S1P/S2P-bZIP17/28 pathway.regulatory co-chaperone (BAG7)"	46.539
A0A804R2L6;B6TKK9;A0A804UIT2	3	7	A0A804R2L6	tr|A0A804R2L6|A0A804R2L6_MAIZE Uncharacterized protein OS=Zea mays OX=4577 GN=100283684 PE=4 SV=1;tr|B6TKK9|B6TKK9_MAIZE IQ calmodulin-binding motif family protein OS=Zea mays OX=4577 GN=100283684 PE=2 SV=1;tr|A0A804UIT2|A0A804UIT2_MAIZE Uncharacterized pr	BAG family molecular chaperone regulator 7	Cytoplasm		Soluble		1764000	2000900	1234600	1397100	1097600	2581900	1345800	1477800	916940	2252400	1741000	963020	1158600	2436700	1313700	939850		12899700	11722210	0.90872	0.300605	"Multi-process regulation.UPR (Unfolded Protein Response) signalling.S1P/S2P-bZIP17/28 pathway.regulatory co-chaperone (BAG7)"	48.495
A0A804PD68;A0A804PDP9;A0A804PDU3;A0A804PV92;A0A804PD62	5	3	A0A804PD68	tr|A0A804PD68|A0A804PD68_MAIZE Uncharacterized protein OS=Zea mays OX=4577 PE=4 SV=1;tr|A0A804PDP9|A0A804PDP9_MAIZE Uncharacterized protein OS=Zea mays OX=4577 PE=4 SV=1;tr|A0A804PDU3|A0A804PDU3_MAIZE Uncharacterized protein OS=Zea mays OX=4577 PE=4 SV=1	Uncharacterized protein	Cell membrane		Cell membrane		22704	22704	22704	22704	151400	22704	171590	22704	22704	22704	208320	22704	22704	22704	22704	22704		459214	367248	0.799732	0.364515	"not assigned.annotated"	67.629
A0A804QQE3;A0A1D6MXR7	2	8	A0A804QQE3	tr|A0A804QQE3|A0A804QQE3_MAIZE Uncharacterized protein OS=Zea mays OX=4577 PE=3 SV=1	Patellin-5	Cytoplasm		Soluble	Cytoplasm {ECO:0000256|ARBA:ARBA00004496}. Membrane {ECO:0000256|ARBA:ARBA00004370}.	22704	22704	22704	22704	22704	22704	134630	22704	98572	22704	22704	22704	22704	22704	145010	22704		293558	379806	1.2938	0.314786	"not assigned.annotated"	42.568
K7VMX2;A0A1D6N5L5	2	2	K7VMX2	tr|K7VMX2|K7VMX2_MAIZE 4,5-DOPA dioxygenase extradiol OS=Zea mays OX=4577 GN=ZEAMMB73_Zm00001d012228 PE=3 SV=1;tr|A0A1D6N5L5|A0A1D6N5L5_MAIZE Extradiol ring-cleavage dioxygenase OS=Zea mays OX=4577 GN=103650928 PE=3 SV=1	4,5-DOPA dioxygenase extradiol	Cytoplasm		Soluble		22704	22704	754420	22704	22704	22704	22704	489170	22704	22704	22704	22704	22704	22704	478230	22704		1379814	637158	0.461771	0.218694	"not assigned.annotated"	39.45
B4FRJ7;A0A804M244;A0A804M6T6;C0P3S5	4	2	B4FRJ7	tr|B4FRJ7|B4FRJ7_MAIZE Fumarylacetoacetate (FAA) hydrolase family OS=Zea mays OX=4577 GN=100272625 PE=2 SV=1;tr|A0A804M244|A0A804M244_MAIZE FAA_hydrolase domain-containing protein OS=Zea mays OX=4577 GN=100272625 PE=3 SV=1;tr|A0A804M6T6|A0A804M6T6_MAIZE FA	Fumarylacetoacetate (FAA) hydrolase family	Cytoplasm	Peroxisomal targeting signal	Soluble		22704	22704	710270	22704	396530	22704	424480	22704	400560	22704	22704	22704	22704	22704	22704	22704		1644800	559488	0.340156	0.111051	"not assigned.annotated"	24.395
A0A804PUM0;B4FE49;A0A804PD53;B4FIR2	4	1	A0A804PUM0	tr|A0A804PUM0|A0A804PUM0_MAIZE Translocon-associated protein subunit alpha OS=Zea mays OX=4577 GN=100273641 PE=3 SV=1;tr|B4FE49|B4FE49_MAIZE Translocon-associated protein subunit alpha OS=Zea mays OX=4577 GN=100273641 PE=2 SV=1;tr|A0A804PD53|A0A804PD53_MAI	Translocon-associated protein subunit alpha (TRAP-alpha) (Signal sequence receptor subunit alpha)	Endoplasmic reticulum	Signal peptide, TMD	TM	Endoplasmic reticulum membrane {ECO:0000256|ARBA:ARBA00004115, ECO:0000256|RuleBase:RU368074}; Single-pass type I membrane protein {ECO:0000256|ARBA:ARBA00004115, ECO:0000256|RuleBase:RU368074}.	22704	22704	121210	22704	22704	22704	151480	22704	109890	131180	22704	22704	22704	22704	22704	22704		408914	377294	0.922673	0.437798	"not assigned.annotated"	27.392
A0A804QBW0;B7ZX74	2	2	A0A804QBW0	tr|A0A804QBW0|A0A804QBW0_MAIZE Endoglucanase OS=Zea mays OX=4577 GN=100279256 PE=3 SV=1;tr|B7ZX74|B7ZX74_MAIZE Endoglucanase OS=Zea mays OX=4577 GN=100279256 PE=2 SV=1	Endoglucanase (EC 3.2.1.4)	Cell membrane, Lysosome/Vacuole	TMD	TM		22704	420660	214650	22704	22704	22704	22704	22704	22704	1010100	22704	22704	22704	940670	22704	22704		771534	2086994	2.70499	0.167249	"not assigned.annotated"	57.116
C0P9S2	1	5	C0P9S2	tr|C0P9S2|C0P9S2_MAIZE Heterogeneous nuclear ribonucleoprotein 1 OS=Zea mays OX=4577 GN=100382683 PE=2 SV=1	Heterogeneous nuclear ribonucleoprotein 1	Cytoplasm, Nucleus	Nuclear localization signal, Nuclear export signal	Soluble		22704	22704	135670	22704	164000	22704	196630	22704	22704	22704	22704	187890	22704	22704	22704	22704		609820	346818	0.568722	0.173541	"not assigned.annotated"	44.243
K7USI8	1	3	K7USI8	tr|K7USI8|K7USI8_MAIZE Polyneuridine-aldehyde esterase OS=Zea mays OX=4577 GN=ZEAMMB73_Zm00001d049709 PE=4 SV=1	Polyneuridine-aldehyde esterase	Cell membrane		Peripheral, Lipid anchor		22704	22704	22704	22704	22704	22704	22704	22704	22704	22704	458360	397360	22704	613970	315120	22704		181632	1875626	10.3265	0.0131039	"not assigned.annotated"	42.189
A0A1D6HKR9;A0A804PND6;C0HIP0;A0A804PWA2;A0A1D6LVI3;C0PIH9;A0A804PY09;A0A804PVX6	8	2	A0A1D6HKR9	tr|A0A1D6HKR9|A0A1D6HKR9_MAIZE Putative RNA-binding protein ARP1 OS=Zea mays OX=4577 GN=100279918 PE=4 SV=1;tr|A0A804PND6|A0A804PND6_MAIZE RRM domain-containing protein OS=Zea mays OX=4577 GN=100279918 PE=4 SV=1;tr|C0HIP0|C0HIP0_MAIZE RRM domain-containing	Putative RNA-binding protein ARP1	Cytoplasm, Nucleus	Nuclear localization signal	Soluble		22704	22704	229010	22704	22704	22704	204370	22704	275580	22704	22704	22704	22704	22704	234690	286700		569604	910490	1.59846	0.225378	"not assigned.annotated"	33.723
A0A1D6JIK0;A0A804RR89;A0A804RMH1;B6SSZ7;A0A804MJW9	5	2	A0A1D6JIK0	tr|A0A1D6JIK0|A0A1D6JIK0_MAIZE Receptor-like kinase TMK2 OS=Zea mays OX=4577 GN=100192365 PE=4 SV=1;tr|A0A804RR89|A0A804RR89_MAIZE Uncharacterized protein OS=Zea mays OX=4577 GN=100192365 PE=4 SV=1;tr|A0A804RMH1|A0A804RMH1_MAIZE Protein kinase domain-conta	Receptor-like kinase TMK2	Cell membrane	Signal peptide, TMD	TM	Membrane {ECO:0000256|ARBA:ARBA00004167}; Single-pass membrane protein {ECO:0000256|ARBA:ARBA00004167}.	22704	22704	212940	22704	201960	22704	22704	22704	125840	265290	22704	22704	22704	22704	206090	22704		551124	710740	1.28962	0.336113	"not assigned.annotated"	74.223
A0A1D6L053	1	2	A0A1D6L053	tr|A0A1D6L053|A0A1D6L053_MAIZE HIPL1 protein OS=Zea mays OX=4577 GN=103643833 PE=4 SV=1	HIPL1 protein	Cell membrane	Signal peptide	Lipid anchor	Cell membrane {ECO:0000256|ARBA:ARBA00004193}; Lipid-anchor {ECO:0000256|ARBA:ARBA00004193}.	550860	631720	251410	22704	22704	22704	22704	22704	22704	22704	22704	22704	556420	22704	22704	348380		1547510	1041024	0.672709	0.298581	"not assigned.annotated"	76.169
A0A1D6Q0H2	1	2	A0A1D6Q0H2	tr|A0A1D6Q0H2|A0A1D6Q0H2_MAIZE Thioredoxin domain-containing protein 9-like protein OS=Zea mays OX=4577 GN=ZEAMMB73_Zm00001d050225 PE=4 SV=1	Thioredoxin domain-containing protein 9-like protein	Cytoplasm	Nuclear localization signal	Soluble		22704	22704	228270	22704	22704	22704	319360	226690	216180	22704	22704	236560	22704	22704	22704	22704		887840	588964	0.663367	0.255585	"not assigned.annotated"	23.877
A0A804R6I2;A0A804R7B3;A0A804R902;A0A804R589;A0A804R2J1;A0A804R8D1;A0A804R5F8	7	6	A0A804R6I2	tr|A0A804R6I2|A0A804R6I2_MAIZE CRAL-TRIO domain-containing protein OS=Zea mays OX=4577 PE=4 SV=1;tr|A0A804R7B3|A0A804R7B3_MAIZE CRAL-TRIO domain-containing protein OS=Zea mays OX=4577 PE=4 SV=1;tr|A0A804R902|A0A804R902_MAIZE Uncharacterized protein OS=Zea	CRAL-TRIO domain-containing protein	Cytoplasm		Peripheral, Soluble	Membrane {ECO:0000256|ARBA:ARBA00004370}.	22704	22704	290330	22704	22704	22704	206350	22704	321120	22704	379610	22704	22704	22704	291560	22704		632904	1105810	1.7472	0.200947	"not assigned.annotated"	47.908
B4FUG2;K7U6R5;C0P594	3	2	B4FUG2	tr|B4FUG2|B4FUG2_MAIZE Gamma-soluble NSF attachment protein OS=Zea mays OX=4577 GN=100273308 PE=2 SV=1;tr|K7U6R5|K7U6R5_MAIZE Gamma-soluble NSF attachment protein OS=Zea mays OX=4577 GN=100273308 PE=3 SV=1;tr|C0P594|C0P594_MAIZE Gamma-soluble NSF attachmen	Gamma-soluble NSF attachment protein (N-ethylmaleimide-sensitive factor attachment protein gamma)	Cytoplasm	Nuclear export signal	Peripheral, Soluble	Membrane {ECO:0000256|ARBA:ARBA00004170}; Peripheral membrane protein {ECO:0000256|ARBA:ARBA00004170}.	22704	637990	247360	22704	22704	410280	22704	22704	22704	22704	286560	22704	22704	22704	238430	22704		1409150	661214	0.469229	0.164447	"not assigned.annotated"	33.034
B6SQM0	1	2	B6SQM0	tr|B6SQM0|B6SQM0_MAIZE Major pollen allergen Car b 1 isoforms 1A and 1B OS=Zea mays OX=4577 GN=100280979 PE=2 SV=1	Major pollen allergen Car b 1 isoforms 1A and 1B	Cytoplasm	Nuclear localization signal	Soluble	Nucleus {ECO:0000256|ARBA:ARBA00004123}.	22704	22704	280760	22704	346220	22704	301850	22704	22704	22704	341250	22704	22704	22704	353870	22704		1042350	831344	0.797567	0.365149	"not assigned.annotated"	16.783
A0A1D6NWD8;K7V7L5;B4F9B7	3	3	A0A1D6NWD8	tr|A0A1D6NWD8|A0A1D6NWD8_MAIZE LIMR family protein OS=Zea mays OX=4577 GN=103638152 PE=4 SV=1;tr|K7V7L5|K7V7L5_MAIZE LIMR family protein OS=Zea mays OX=4577 GN=103638152 PE=4 SV=1;tr|B4F9B7|B4F9B7_MAIZE LIMR family protein OS=Zea mays OX=4577 GN=100191580	LIMR family protein	Cell membrane	TMD	TM	Membrane {ECO:0000256|ARBA:ARBA00004141}; Multi-pass membrane protein {ECO:0000256|ARBA:ARBA00004141}.	22704	9517300	8752900	22704	22704	22704	22704	7426400	22704	22704	22704	10162000	11946000	22584000	22704	22704		25810120	44805520	1.73597	0.247668	"not assigned.annotated"	55.468
A0A804LCE2;C0HGT5	2	3	A0A804LCE2	tr|A0A804LCE2|A0A804LCE2_MAIZE T-complex protein 1 subunit delta OS=Zea mays OX=4577 GN=100381530 PE=3 SV=1;tr|C0HGT5|C0HGT5_MAIZE T-complex protein 1 subunit delta OS=Zea mays OX=4577 GN=100381530 PE=2 SV=1	T-complex protein 1 subunit delta	Cytoplasm		Soluble	Cytoplasm {ECO:0000256|ARBA:ARBA00004496}.	22704	22704	22704	22704	325350	22704	22704	350940	220300	22704	22704	309810	434280	22704	22704	318930		812514	1374136	1.69122	0.194916	"not assigned.annotated"	54.127
B4FR03;B6SHT0	2	2	B4FR03	tr|B4FR03|B4FR03_MAIZE Nucleic acid-binding OB-fold-like protein OS=Zea mays OX=4577 GN=100272828 PE=2 SV=1;tr|B6SHT0|B6SHT0_MAIZE OB-fold nucleic acid binding domain containing protein OS=Zea mays OX=4577 GN=100280528 PE=2 SV=1	Nucleic acid-binding OB-fold-like protein (OB-fold nucleic acid binding domain containing protein)	Cytoplasm, Nucleus		Soluble		22704	22704	234670	22704	220600	22704	22704	169810	207210	22704	224820	22704	22704	22704	208370	22704		738600	753920	1.02074	0.484741	"not assigned.annotated"	15.562
[truncated: 742 more rows]

## Sheet: Table S2f. DAB Soluble PM
Protein Ids	Number of proteins	Peptides	Major Acc.	Fasta headers uniprot 2021	Protein names	DeepLoc 2.1	Signal	Topology	Subcellular location [CC]	1	2	3	4	1_2	2_2	3_2	4_2	1cd	2cd	3cd	4cd	1cd_2	2cd_2	3cd_2	4cd_2	Transmembrane	S control	S Cd	fold change	t-test	GO function	Mercator	Mol. weight [kDa]
[truncated: 39 more rows]

## Sheet: Table S2g. DeepLoc PM
Protein Ids	Number of proteins	Peptides	Protein Ids	Fasta headers uniprot 2021	Protein names	DeepLoc 2.1	Signal	Toplogy	Subcellular location [CC]	1	2	3	4	1_2	2_2	3_2	4_2	1cd	2cd	3cd	4cd	1cd_2	2cd_2	3cd_2	4cd_2	Transmembrane	S control	S Cd	fold change	ttest	Functional class	Mercator	Mol. weight [kDa]	Co-factor
[truncated: 332 more rows]

[truncated: 3 more sheets: Table S2h. DAP DeepLOC PM, Table S2i DAP PM, Functional classes sub-proteome]
