# Supplementary material for: Cellular Responses of Maize Roots to Long-Term Cadmium Exposure: Adjustments of Class III Peroxidases, Plasma Membrane and Tonoplast Sub-Proteomes
Source: Proteomes. 2026 Feb 25;14(1):11. doi: 10.3390/proteomes14010011 (PMC13030655; doi:10.3390/proteomes14010011)
Supplement: Supplementary file 1 [file proteomes-14-00011-s001.zip › Supplemental data, Table S1 proteomes-4076985 (3).xlsx]

## Sheet: Table S1a
Peak no.	pI mean	Protein	Acc. no.	Control	Cd	MW theor.	pI theor.	AA
1	8.6 ± 0,07	ZmPrx07	Q9ZTS7, A0A1D6F4C8	13/6 = 54%	12/10 = 53%	33.37 kDa	8.15	320
		ZmPrx18	B6T3V1	11/10 = 46%	11/10 = 37%	35.53 kDa	8.41	333
		ZmPrx48	B6SMR2	15/14 = 66%	15/14 = 66%	32.83 kDa	8.27	313
		ZmPrx96	K7UF86	16/16 = 58%	12/12 = 33%	36.72 kDa	5.43	342
		ZmPrx109	B4FYH1	12/10 = 43%	13/12 = 46%	37.91 kDa	6.28	361
		ZmPrx106	C0HGH8	9/1 = 43%	8/1 = 59%	33.55 kDa	8.48	323
2	8.2 ± 0.16	ZmPrx01	A5H8G4, B6TSD7	n.d.	13/10 = 44%	38.25 kDa	7.17	367
		ZmPrx48	B6SMR2	n.d.	10/9 = 49%	32.83 kDa	8.27	313
3	7.5 ± 0.15	ZmPrx20	B4FNI0, B6THU9	n.d.	15/15 = 26%	35.22 kDa	7.41	328
		ZmPrx81	B4FG39 B6TZQ7	n.d.	15/15 = 52%	36.42 kDa	7.66	344
4	5.6 ± 0,38	ZmPrx24	B1A9R4, B4FHG3	10/10 = 35%	10/10 = 37%	38.61 kDa	6.16	364
			A0A3L6FXT3 O04710
		ZmPrx85	A0A1D6E530, A0A8J8YL00, (B7ZXQ8)	9/9 = 28%	9/9 = 33%	35.38 kDa	5.32	337
		ZmPrx146	A0A8J8YRC0, K7U159	15/1 = 52%	n.d.	36.62 kDa	6.13	338
		ZmPrx101	B4FU88	n.d.	3/3 = 14%	38.19 kDa	5.03	368
5	5.1 ± 0.36	ZmPrx02	B6TJQ7, Q9FEQ8 *	11/11 = 52%	14/2 = 57%	35.54 kDa	5.15	335
		ZmPrx07	Q9ZTS7, A0A1D6F4C8	13/6 = 54%	12/10 = 53%	33.37 kDa	8.15	320
		ZmPrx10	B6T750	7/7 =44%	2/2 = 9%	37.82 kDa	5.03	347
		ZmPrx49	B4FY83 , B6U0D4 *	8/6 = 34%	6/4 = 18%	37.54 kDa	5.17	356
		ZmPrx85	A0A1D6E530, A0A8J8YL00	10/10 = 45%	9/9 = 44%	35.38 kDa	5.32	337

## Sheet: Table S1b
Protein Name	UniProt Acc. no.	Peptides	M/z	AA	MW	pI theor	pI exp
			(Da)		kDa
Cinnamyl alcohol dehydrogenase 1	B4FBW5	IDYINEALAR	58931793	354	38.4	6.82	8.6
		VGGVMTLVGFPSEIK	76742230
		SLGVIGLGGLGHMAVK	50362616
		FVIDIENSFK	60631970
		TLSGSVVGGIK	50930069
		VTVFSTSESK	54278094
		DcENcNISLDNHcPK	62591833
		VGDHVGVGTYVNScR	54059265

## Sheet: Tabelle S1c
Spot	MWexp	pI exp	Tryptic peptide	m/z	UniProt	Protein	AA	MWtheor	pI theor
no.	(kDa)			(Da)	acc. no.		(n)	(kDa)
1	100	5.7	DAVSLSGGPSFTVPLGR	830	A0A1D6E530	ZmPrx85	337	35.48	5.35
			SSVDAALQQNVR	644
			GPQGNVGEIR	514
2	224	5.4	GFDVIDAAK 1	468	A5H8G4	ZmPrx01	367	38.35	6.81

## Sheet: 1Control_1
Checked	Accession	Description	# Peptides	# PSMs	# Unique Peptides	Score CHIMERY: CHIMERYS
TRUE	A0A8J8XIF2	Peroxidase OS=Zea mays OX=4577 GN=PER1_3 PE=3 SV=1	14	52	11	17.21
	Checked	Confidence	Identifying Node	PSM Ambiguity	Annotated Sequence	Modifications	# Proteins	Master Protein Accessions	Protein Accessions	I/L Ambiguity	Identified by Inclusion File	# Missed Cleavages	Charge	DeltaScore	DeltaCn	Rank	Search Engine Rank	m/z [Da]	MH+ [Da]	Theo. MH+ [Da]	DeltaM [ppm]	Deltam/z [Da]	Activation Type	NCE [%]	Predicted RT [min]	Normalized CHIMERYS Coefficient	DeltaRT	MS Order	Isolation Interference [%]	Ion Inject Time [ms]	RT [min]	First Scan	File ID	# Protein Groups	q-Value	PEP	SVM Score	Precursor Abundance	Apex RT [min]
	TRUE	High	CHIMERYS (A3)	Unambiguous	TAVEQScPR	C7(Carbamidomethyl)	4	A0A8J8XIF2	17; 739; A5H8G4; A0A8J8XIF2	FALSE	FALSE	0	2		0	1	1	524.248	1047.49	1047.49	0	0	HCD (High Energy Collision Dissociation)	25	18.8772	1	1.1212	MS2		50	17.756	4007	F6	1	0.00261097	0.0228439	1.12698	18409002	18
		Checked	Protein Group ID	# Proteins	# Unique Peptides	# Peptides	# PSMs	Group Description
		TRUE	107	53	11	14	54	[Master Protein] Peroxidase OS=Zea mays OX=4577 GN=PER1_3 PE=3 SV=1
	TRUE	High	CHIMERYS (A3)	Unambiguous	TAVEQScPR	C7(Carbamidomethyl)	4	A0A8J8XIF2	17; 739; A5H8G4; A0A8J8XIF2	FALSE	FALSE	0	2		0	1	1	524.248	1047.49	1047.49	0	0	HCD (High Energy Collision Dissociation)	25	18.8772	1	0.7814	MS2		50	18.0957	4084	F6	1	0.000460829	0.00305637	2.61494	18409002	18
		Checked	Protein Group ID	# Proteins	# Unique Peptides	# Peptides	# PSMs	Group Description
		TRUE	107	53	11	14	54	[Master Protein] Peroxidase OS=Zea mays OX=4577 GN=PER1_3 PE=3 SV=1
	TRUE	High	CHIMERYS (A3)	Unambiguous	TAVEQScPR	C7(Carbamidomethyl)	4	A0A8J8XIF2	17; 739; A5H8G4; A0A8J8XIF2	FALSE	FALSE	0	2		0	1	1	524.248	1047.49	1047.49	0	0	HCD (High Energy Collision Dissociation)	25	18.8772	1	-0.7887	MS2		50	19.6659	4445	F6	1	0.00261097	0.0135624	1.4829	2.08776e+06	19.66
		Checked	Protein Group ID	# Proteins	# Unique Peptides	# Peptides	# PSMs	Group Description
		TRUE	107	53	11	14	54	[Master Protein] Peroxidase OS=Zea mays OX=4577 GN=PER1_3 PE=3 SV=1
	TRUE	High	CHIMERYS (A3)	Unambiguous	IQVQTGTcGEVR	C8(Carbamidomethyl)	4	A0A8J8XIF2	17; 739; A5H8G4; A0A8J8XIF2	FALSE	FALSE	0	2		0	1	1	674.338	1347.67	1347.67	0	0	HCD (High Energy Collision Dissociation)	25	30.5742	1	0.3398	MS2		50	30.2344	8092	F6	1	0.000460829	6.89922e-09	10.563	88159744	30.3
		Checked	Protein Group ID	# Proteins	# Unique Peptides	# Peptides	# PSMs	Group Description
		TRUE	107	53	11	14	54	[Master Protein] Peroxidase OS=Zea mays OX=4577 GN=PER1_3 PE=3 SV=1
	TRUE	High	CHIMERYS (A3)	Unambiguous	IQVQTGTcGEVR	C8(Carbamidomethyl)	4	A0A8J8XIF2	17; 739; A5H8G4; A0A8J8XIF2	FALSE	FALSE	0	3		0	1	1	449.894	1347.67	1347.67	0	0	HCD (High Energy Collision Dissociation)	25	30.5742	1	0.267	MS2		50	30.3072	8122	F6	1	0.000460829	0.000528716	3.73514	2319071	30.3
		Checked	Protein Group ID	# Proteins	# Unique Peptides	# Peptides	# PSMs	Group Description
		TRUE	107	53	11	14	54	[Master Protein] Peroxidase OS=Zea mays OX=4577 GN=PER1_3 PE=3 SV=1
	TRUE	High	CHIMERYS (A3)	Unambiguous	IQVQTGTcGEVR	C8(Carbamidomethyl)	4	A0A8J8XIF2	17; 739; A5H8G4; A0A8J8XIF2	FALSE	FALSE	0	2		0	1	1	674.338	1347.67	1347.67	0	0	HCD (High Energy Collision Dissociation)	25	30.5742	1	-0.0097	MS2		50	30.5839	8249	F6	1	0.000460829	0.00185738	2.94551	10206971	30.45
		Checked	Protein Group ID	# Proteins	# Unique Peptides	# Peptides	# PSMs	Group Description
		TRUE	107	53	11	14	54	[Master Protein] Peroxidase OS=Zea mays OX=4577 GN=PER1_3 PE=3 SV=1
	TRUE	High	CHIMERYS (A3)	Unambiguous	DALPNNPSLR		4	A0A8J8XIF2	17; 739; A5H8G4; A0A8J8XIF2	FALSE	FALSE	0	2		0	1	1	548.791	1096.57	1096.57	0	0	HCD (High Energy Collision Dissociation)	25	34.8439	1	0.5025	MS2		50	34.3414	9906	F6	1	0.00961857	0.197683	0.0353721
		Checked	Protein Group ID	# Proteins	# Unique Peptides	# Peptides	# PSMs	Group Description
		TRUE	107	53	11	14	54	[Master Protein] Peroxidase OS=Zea mays OX=4577 GN=PER1_3 PE=3 SV=1
	TRUE	High	CHIMERYS (A3)	Unambiguous	DALPNNPSLR		4	A0A8J8XIF2	17; 739; A5H8G4; A0A8J8XIF2	FALSE	FALSE	0	2		0	1	1	548.791	1096.57	1096.57	0	0	HCD (High Energy Collision Dissociation)	25	34.8439	1	0.0316	MS2		50	34.8123	10131	F6	1	0.000460829	0.000276375	4.13308	144427536	34.91
		Checked	Protein Group ID	# Proteins	# Unique Peptides	# Peptides	# PSMs	Group Description
		TRUE	107	53	11	14	54	[Master Protein] Peroxidase OS=Zea mays OX=4577 GN=PER1_3 PE=3 SV=1
	TRUE	High	CHIMERYS (A3)	Unambiguous	LHFHDcFVR	C6(Carbamidomethyl)	46	745; A0A3L6FIG4; A0A3L6G519; A0A8J8XIF2; Q9ZTS7	17; 166; 180; 723; 724; 739; 745; 747; 762; 792; 1158; 5970; 5973; 6712; A5H8G4; A0A1D6FHV4; A0A3L6DLS2; P17180; P24102; P59121; O80912; A0A1D6KQI0; A0A317YGH3; A0A3L6DAX0; A0A3L6E5S9; A0A3L6FIG4; A0A3L6G519; A0A804LXA6; A0A804LXA7; A0A804PY44; B7ZWU1; B4FRD6; B6STZ5; B6T6D4; B6TFD7; B6TMI9; B6TMY7; A0A8J8XIF2; B6U0D4; Q9ZTS7; A0A1D6NZH6; A0A1D6QSQ3; A0A3L6DG37; A0A3L6F777; C0PEC5; Q94EL6	FALSE	FALSE	0	3		0	1	1	410.866	1230.58	1230.58	0	0	HCD (High Energy Collision Dissociation)	25	36.304	1	-0.0432	MS2		50	36.3472	10861	F6	5	0.000460829	4.32914e-07	8.05346	98664448	36.5
		Checked	Protein Group ID	# Proteins	# Unique Peptides	# Peptides	# PSMs	Group Description
		TRUE	107	53	11	14	54	[Master Protein] Peroxidase OS=Zea mays OX=4577 GN=PER1_3 PE=3 SV=1
		TRUE	139	34	4	5	28	[Master Protein] Peroxidase OS=Zea mays OX=4577 GN=PER1_4 PE=3 SV=1
		TRUE	285	36	7	9	33	[Master Protein] ZmPrx49 Monocotyledons|Class_III_peroxidase|complete|
		TRUE	317	37	5	12	67	[Master Protein] Peroxidase OS=Zea mays OX=4577 GN=PER66_0 PE=3 SV=1
		TRUE	583	33	1	7	38	[Master Protein] Peroxidase OS=Zea mays OX=4577 PE=2 SV=2
	TRUE	High	CHIMERYS (A3)	Unambiguous	LHFHDcFVR	C6(Carbamidomethyl)	46	745; A0A3L6FIG4; A0A3L6G519; A0A8J8XIF2; Q9ZTS7	17; 166; 180; 723; 724; 739; 745; 747; 762; 792; 1158; 5970; 5973; 6712; A5H8G4; A0A1D6FHV4; A0A3L6DLS2; P17180; P24102; P59121; O80912; A0A1D6KQI0; A0A317YGH3; A0A3L6DAX0; A0A3L6E5S9; A0A3L6FIG4; A0A3L6G519; A0A804LXA6; A0A804LXA7; A0A804PY44; B7ZWU1; B4FRD6; B6STZ5; B6T6D4; B6TFD7; B6TMI9; B6TMY7; A0A8J8XIF2; B6U0D4; Q9ZTS7; A0A1D6NZH6; A0A1D6QSQ3; A0A3L6DG37; A0A3L6F777; C0PEC5; Q94EL6	FALSE	FALSE	0	2		0	1	1	615.795	1230.58	1230.58	0	0	HCD (High Energy Collision Dissociation)	25	36.304	1	-0.0657	MS2		50	36.3697	10875	F6	5	0.000460829	0.000109064	4.69964	6666377	36.52
		Checked	Protein Group ID	# Proteins	# Unique Peptides	# Peptides	# PSMs	Group Description
		TRUE	107	53	11	14	54	[Master Protein] Peroxidase OS=Zea mays OX=4577 GN=PER1_3 PE=3 SV=1
		TRUE	139	34	4	5	28	[Master Protein] Peroxidase OS=Zea mays OX=4577 GN=PER1_4 PE=3 SV=1
		TRUE	285	36	7	9	33	[Master Protein] ZmPrx49 Monocotyledons|Class_III_peroxidase|complete|
		TRUE	317	37	5	12	67	[Master Protein] Peroxidase OS=Zea mays OX=4577 GN=PER66_0 PE=3 SV=1
		TRUE	583	33	1	7	38	[Master Protein] Peroxidase OS=Zea mays OX=4577 PE=2 SV=2
	TRUE	High	CHIMERYS (A3)	Unambiguous	LHFHDcFVR	C6(Carbamidomethyl)	46	745; A0A3L6FIG4; A0A3L6G519; A0A8J8XIF2; Q9ZTS7	17; 166; 180; 723; 724; 739; 745; 747; 762; 792; 1158; 5970; 5973; 6712; A5H8G4; A0A1D6FHV4; A0A3L6DLS2; P17180; P24102; P59121; O80912; A0A1D6KQI0; A0A317YGH3; A0A3L6DAX0; A0A3L6E5S9; A0A3L6FIG4; A0A3L6G519; A0A804LXA6; A0A804LXA7; A0A804PY44; B7ZWU1; B4FRD6; B6STZ5; B6T6D4; B6TFD7; B6TMI9; B6TMY7; A0A8J8XIF2; B6U0D4; Q9ZTS7; A0A1D6NZH6; A0A1D6QSQ3; A0A3L6DG37; A0A3L6F777; C0PEC5; Q94EL6	FALSE	FALSE	0	2		0	1	1	615.795	1230.58	1230.58	0	0	HCD (High Energy Collision Dissociation)	25	36.304	1	-0.3739	MS2		50	36.6779	11047	F6	5	0.000460829	0.000267557	4.15289	1.75633e+06	36.67
		Checked	Protein Group ID	# Proteins	# Unique Peptides	# Peptides	# PSMs	Group Description
		TRUE	107	53	11	14	54	[Master Protein] Peroxidase OS=Zea mays OX=4577 GN=PER1_3 PE=3 SV=1
		TRUE	139	34	4	5	28	[Master Protein] Peroxidase OS=Zea mays OX=4577 GN=PER1_4 PE=3 SV=1
		TRUE	285	36	7	9	33	[Master Protein] ZmPrx49 Monocotyledons|Class_III_peroxidase|complete|
		TRUE	317	37	5	12	67	[Master Protein] Peroxidase OS=Zea mays OX=4577 GN=PER66_0 PE=3 SV=1
		TRUE	583	33	1	7	38	[Master Protein] Peroxidase OS=Zea mays OX=4577 PE=2 SV=2
	TRUE	High	CHIMERYS (A3)	Unambiguous	LHFHDcFVR	C6(Carbamidomethyl)	46	745; A0A3L6FIG4; A0A3L6G519; A0A8J8XIF2; Q9ZTS7	17; 166; 180; 723; 724; 739; 745; 747; 762; 792; 1158; 5970; 5973; 6712; A5H8G4; A0A1D6FHV4; A0A3L6DLS2; P17180; P24102; P59121; O80912; A0A1D6KQI0; A0A317YGH3; A0A3L6DAX0; A0A3L6E5S9; A0A3L6FIG4; A0A3L6G519; A0A804LXA6; A0A804LXA7; A0A804PY44; B7ZWU1; B4FRD6; B6STZ5; B6T6D4; B6TFD7; B6TMI9; B6TMY7; A0A8J8XIF2; B6U0D4; Q9ZTS7; A0A1D6NZH6; A0A1D6QSQ3; A0A3L6DG37; A0A3L6F777; C0PEC5; Q94EL6	FALSE	FALSE	0	3		0	1	1	410.866	1230.58	1230.58	0	0	HCD (High Energy Collision Dissociation)	25	36.304	1	-0.3908	MS2		26.281	36.6948	11057	F6	5	0.000460829	2.5318e-11	13.9628	54893040	36.67
		Checked	Protein Group ID	# Proteins	# Unique Peptides	# Peptides	# PSMs	Group Description
		TRUE	107	53	11	14	54	[Master Protein] Peroxidase OS=Zea mays OX=4577 GN=PER1_3 PE=3 SV=1
		TRUE	139	34	4	5	28	[Master Protein] Peroxidase OS=Zea mays OX=4577 GN=PER1_4 PE=3 SV=1
		TRUE	285	36	7	9	33	[Master Protein] ZmPrx49 Monocotyledons|Class_III_peroxidase|complete|
		TRUE	317	37	5	12	67	[Master Protein] Peroxidase OS=Zea mays OX=4577 GN=PER66_0 PE=3 SV=1
		TRUE	583	33	1	7	38	[Master Protein] Peroxidase OS=Zea mays OX=4577 PE=2 SV=2
	TRUE	High	CHIMERYS (A3)	Unambiguous	LHFHDcFVR	C6(Carbamidomethyl)	46	745; A0A3L6FIG4; A0A3L6G519; A0A8J8XIF2; Q9ZTS7	17; 166; 180; 723; 724; 739; 745; 747; 762; 792; 1158; 5970; 5973; 6712; A5H8G4; A0A1D6FHV4; A0A3L6DLS2; P17180; P24102; P59121; O80912; A0A1D6KQI0; A0A317YGH3; A0A3L6DAX0; A0A3L6E5S9; A0A3L6FIG4; A0A3L6G519; A0A804LXA6; A0A804LXA7; A0A804PY44; B7ZWU1; B4FRD6; B6STZ5; B6T6D4; B6TFD7; B6TMI9; B6TMY7; A0A8J8XIF2; B6U0D4; Q9ZTS7; A0A1D6NZH6; A0A1D6QSQ3; A0A3L6DG37; A0A3L6F777; C0PEC5; Q94EL6	FALSE	FALSE	0	3		0	1	1	410.866	1230.58	1230.58	0	0	HCD (High Energy Collision Dissociation)	25	36.304	1	-0.7294	MS2		50	37.0334	11226	F6	5	0.000460829	6.93413e-08	9.16388	16219394	37.05
		Checked	Protein Group ID	# Proteins	# Unique Peptides	# Peptides	# PSMs	Group Description
		TRUE	107	53	11	14	54	[Master Protein] Peroxidase OS=Zea mays OX=4577 GN=PER1_3 PE=3 SV=1
		TRUE	139	34	4	5	28	[Master Protein] Peroxidase OS=Zea mays OX=4577 GN=PER1_4 PE=3 SV=1
		TRUE	285	36	7	9	33	[Master Protein] ZmPrx49 Monocotyledons|Class_III_peroxidase|complete|
		TRUE	317	37	5	12	67	[Master Protein] Peroxidase OS=Zea mays OX=4577 GN=PER66_0 PE=3 SV=1
		TRUE	583	33	1	7	38	[Master Protein] Peroxidase OS=Zea mays OX=4577 PE=2 SV=2
	TRUE	High	CHIMERYS (A3)	Unambiguous	LHFHDcFVR	C6(Carbamidomethyl)	46	745; A0A3L6FIG4; A0A3L6G519; A0A8J8XIF2; Q9ZTS7	17; 166; 180; 723; 724; 739; 745; 747; 762; 792; 1158; 5970; 5973; 6712; A5H8G4; A0A1D6FHV4; A0A3L6DLS2; P17180; P24102; P59121; O80912; A0A1D6KQI0; A0A317YGH3; A0A3L6DAX0; A0A3L6E5S9; A0A3L6FIG4; A0A3L6G519; A0A804LXA6; A0A804LXA7; A0A804PY44; B7ZWU1; B4FRD6; B6STZ5; B6T6D4; B6TFD7; B6TMI9; B6TMY7; A0A8J8XIF2; B6U0D4; Q9ZTS7; A0A1D6NZH6; A0A1D6QSQ3; A0A3L6DG37; A0A3L6F777; C0PEC5; Q94EL6	FALSE	FALSE	0	2		0	1	1	615.795	1230.58	1230.58	0	0	HCD (High Energy Collision Dissociation)	25	36.304	1	-0.776	MS2		50	37.08	11253	F6	5	0.000460829	0.000200953	4.3276	1.75633e+06	36.67
		Checked	Protein Group ID	# Proteins	# Unique Peptides	# Peptides	# PSMs	Group Description
		TRUE	107	53	11	14	54	[Master Protein] Peroxidase OS=Zea mays OX=4577 GN=PER1_3 PE=3 SV=1
		TRUE	139	34	4	5	28	[Master Protein] Peroxidase OS=Zea mays OX=4577 GN=PER1_4 PE=3 SV=1
		TRUE	285	36	7	9	33	[Master Protein] ZmPrx49 Monocotyledons|Class_III_peroxidase|complete|
		TRUE	317	37	5	12	67	[Master Protein] Peroxidase OS=Zea mays OX=4577 GN=PER66_0 PE=3 SV=1
		TRUE	583	33	1	7	38	[Master Protein] Peroxidase OS=Zea mays OX=4577 PE=2 SV=2
	TRUE	High	CHIMERYS (A3)	Unambiguous	LHFHDcFVR	C6(Carbamidomethyl)	46	745; A0A3L6FIG4; A0A3L6G519; A0A8J8XIF2; Q9ZTS7	17; 166; 180; 723; 724; 739; 745; 747; 762; 792; 1158; 5970; 5973; 6712; A5H8G4; A0A1D6FHV4; A0A3L6DLS2; P17180; P24102; P59121; O80912; A0A1D6KQI0; A0A317YGH3; A0A3L6DAX0; A0A3L6E5S9; A0A3L6FIG4; A0A3L6G519; A0A804LXA6; A0A804LXA7; A0A804PY44; B7ZWU1; B4FRD6; B6STZ5; B6T6D4; B6TFD7; B6TMI9; B6TMY7; A0A8J8XIF2; B6U0D4; Q9ZTS7; A0A1D6NZH6; A0A1D6QSQ3; A0A3L6DG37; A0A3L6F777; C0PEC5; Q94EL6	FALSE	FALSE	0	3		0	1	1	410.866	1230.58	1230.58	0	0	HCD (High Energy Collision Dissociation)	25	36.304	1	-1.0693	MS2		50	37.3733	11416	F6	5	0.000460829	8.68257e-07	7.63151	5.69601e+06	37.23
		Checked	Protein Group ID	# Proteins	# Unique Peptides	# Peptides	# PSMs	Group Description
		TRUE	107	53	11	14	54	[Master Protein] Peroxidase OS=Zea mays OX=4577 GN=PER1_3 PE=3 SV=1
		TRUE	139	34	4	5	28	[Master Protein] Peroxidase OS=Zea mays OX=4577 GN=PER1_4 PE=3 SV=1
		TRUE	285	36	7	9	33	[Master Protein] ZmPrx49 Monocotyledons|Class_III_peroxidase|complete|
		TRUE	317	37	5	12	67	[Master Protein] Peroxidase OS=Zea mays OX=4577 GN=PER66_0 PE=3 SV=1
		TRUE	583	33	1	7	38	[Master Protein] Peroxidase OS=Zea mays OX=4577 PE=2 SV=2
	TRUE	High	CHIMERYS (A3)	Unambiguous	LHFHDcFVR	C6(Carbamidomethyl)	46	745; A0A3L6FIG4; A0A3L6G519; A0A8J8XIF2; Q9ZTS7	17; 166; 180; 723; 724; 739; 745; 747; 762; 792; 1158; 5970; 5973; 6712; A5H8G4; A0A1D6FHV4; A0A3L6DLS2; P17180; P24102; P59121; O80912; A0A1D6KQI0; A0A317YGH3; A0A3L6DAX0; A0A3L6E5S9; A0A3L6FIG4; A0A3L6G519; A0A804LXA6; A0A804LXA7; A0A804PY44; B7ZWU1; B4FRD6; B6STZ5; B6T6D4; B6TFD7; B6TMI9; B6TMY7; A0A8J8XIF2; B6U0D4; Q9ZTS7; A0A1D6NZH6; A0A1D6QSQ3; A0A3L6DG37; A0A3L6F777; C0PEC5; Q94EL6	FALSE	FALSE	0	3		0	1	1	410.866	1230.58	1230.58	0	0	HCD (High Energy Collision Dissociation)	25	36.304	1	-1.4105	MS2		50	37.7145	11604	F6	5	0.000460829	8.57765e-06	6.24276	6085932	37.79
		Checked	Protein Group ID	# Proteins	# Unique Peptides	# Peptides	# PSMs	Group Description
		TRUE	107	53	11	14	54	[Master Protein] Peroxidase OS=Zea mays OX=4577 GN=PER1_3 PE=3 SV=1
		TRUE	139	34	4	5	28	[Master Protein] Peroxidase OS=Zea mays OX=4577 GN=PER1_4 PE=3 SV=1
		TRUE	285	36	7	9	33	[Master Protein] ZmPrx49 Monocotyledons|Class_III_peroxidase|complete|
		TRUE	317	37	5	12	67	[Master Protein] Peroxidase OS=Zea mays OX=4577 GN=PER66_0 PE=3 SV=1
		TRUE	583	33	1	7	38	[Master Protein] Peroxidase OS=Zea mays OX=4577 PE=2 SV=2
	TRUE	High	CHIMERYS (A3)	Unambiguous	LHFHDcFVR	C6(Carbamidomethyl)	46	745; A0A3L6FIG4; A0A3L6G519; A0A8J8XIF2; Q9ZTS7	17; 166; 180; 723; 724; 739; 745; 747; 762; 792; 1158; 5970; 5973; 6712; A5H8G4; A0A1D6FHV4; A0A3L6DLS2; P17180; P24102; P59121; O80912; A0A1D6KQI0; A0A317YGH3; A0A3L6DAX0; A0A3L6E5S9; A0A3L6FIG4; A0A3L6G519; A0A804LXA6; A0A804LXA7; A0A804PY44; B7ZWU1; B4FRD6; B6STZ5; B6T6D4; B6TFD7; B6TMI9; B6TMY7; A0A8J8XIF2; B6U0D4; Q9ZTS7; A0A1D6NZH6; A0A1D6QSQ3; A0A3L6DG37; A0A3L6F777; C0PEC5; Q94EL6	FALSE	FALSE	0	3		0	1	1	410.866	1230.58	1230.58	0	0	HCD (High Energy Collision Dissociation)	25	36.304	1	-1.7479	MS2		50	38.0519	11775	F6	5	0.000460829	2.52042e-05	5.58906	4.27672e+06	37.67
		Checked	Protein Group ID	# Proteins	# Unique Peptides	# Peptides	# PSMs	Group Description
		TRUE	107	53	11	14	54	[Master Protein] Peroxidase OS=Zea mays OX=4577 GN=PER1_3 PE=3 SV=1
		TRUE	139	34	4	5	28	[Master Protein] Peroxidase OS=Zea mays OX=4577 GN=PER1_4 PE=3 SV=1
		TRUE	285	36	7	9	33	[Master Protein] ZmPrx49 Monocotyledons|Class_III_peroxidase|complete|
		TRUE	317	37	5	12	67	[Master Protein] Peroxidase OS=Zea mays OX=4577 GN=PER66_0 PE=3 SV=1
		TRUE	583	33	1	7	38	[Master Protein] Peroxidase OS=Zea mays OX=4577 PE=2 SV=2
	TRUE	High	CHIMERYS (A3)	Unambiguous	LHFHDcFVR	C6(Carbamidomethyl)	46	745; A0A3L6FIG4; A0A3L6G519; A0A8J8XIF2; Q9ZTS7	17; 166; 180; 723; 724; 739; 745; 747; 762; 792; 1158; 5970; 5973; 6712; A5H8G4; A0A1D6FHV4; A0A3L6DLS2; P17180; P24102; P59121; O80912; A0A1D6KQI0; A0A317YGH3; A0A3L6DAX0; A0A3L6E5S9; A0A3L6FIG4; A0A3L6G519; A0A804LXA6; A0A804LXA7; A0A804PY44; B7ZWU1; B4FRD6; B6STZ5; B6T6D4; B6TFD7; B6TMI9; B6TMY7; A0A8J8XIF2; B6U0D4; Q9ZTS7; A0A1D6NZH6; A0A1D6QSQ3; A0A3L6DG37; A0A3L6F777; C0PEC5; Q94EL6	FALSE	FALSE	0	3		0	1	1	410.866	1230.58	1230.58	0	0	HCD (High Energy Collision Dissociation)	25	36.304	1	-2.0909	MS2		50	38.3949	11946	F6	5	0.000460829	0.000103028	4.73426	3.36863e+06	38.42
		Checked	Protein Group ID	# Proteins	# Unique Peptides	# Peptides	# PSMs	Group Description
		TRUE	107	53	11	14	54	[Master Protein] Peroxidase OS=Zea mays OX=4577 GN=PER1_3 PE=3 SV=1
		TRUE	139	34	4	5	28	[Master Protein] Peroxidase OS=Zea mays OX=4577 GN=PER1_4 PE=3 SV=1
		TRUE	285	36	7	9	33	[Master Protein] ZmPrx49 Monocotyledons|Class_III_peroxidase|complete|
		TRUE	317	37	5	12	67	[Master Protein] Peroxidase OS=Zea mays OX=4577 GN=PER66_0 PE=3 SV=1
		TRUE	583	33	1	7	38	[Master Protein] Peroxidase OS=Zea mays OX=4577 PE=2 SV=2
	TRUE	High	CHIMERYS (A3)	Unambiguous	LHFHDcFVR	C6(Carbamidomethyl)	46	745; A0A3L6FIG4; A0A3L6G519; A0A8J8XIF2; Q9ZTS7	17; 166; 180; 723; 724; 739; 745; 747; 762; 792; 1158; 5970; 5973; 6712; A5H8G4; A0A1D6FHV4; A0A3L6DLS2; P17180; P24102; P59121; O80912; A0A1D6KQI0; A0A317YGH3; A0A3L6DAX0; A0A3L6E5S9; A0A3L6FIG4; A0A3L6G519; A0A804LXA6; A0A804LXA7; A0A804PY44; B7ZWU1; B4FRD6; B6STZ5; B6T6D4; B6TFD7; B6TMI9; B6TMY7; A0A8J8XIF2; B6U0D4; Q9ZTS7; A0A1D6NZH6; A0A1D6QSQ3; A0A3L6DG37; A0A3L6F777; C0PEC5; Q94EL6	FALSE	FALSE	0	3		0	1	1	410.866	1230.58	1230.58	0	0	HCD (High Energy Collision Dissociation)	25	36.304	1	-2.437	MS2		50	38.741	12136	F6	5	0.000460829	4.67933e-05	5.21363	1.70348e+06	38.66
		Checked	Protein Group ID	# Proteins	# Unique Peptides	# Peptides	# PSMs	Group Description
		TRUE	107	53	11	14	54	[Master Protein] Peroxidase OS=Zea mays OX=4577 GN=PER1_3 PE=3 SV=1
		TRUE	139	34	4	5	28	[Master Protein] Peroxidase OS=Zea mays OX=4577 GN=PER1_4 PE=3 SV=1
		TRUE	285	36	7	9	33	[Master Protein] ZmPrx49 Monocotyledons|Class_III_peroxidase|complete|
		TRUE	317	37	5	12	67	[Master Protein] Peroxidase OS=Zea mays OX=4577 GN=PER66_0 PE=3 SV=1
		TRUE	583	33	1	7	38	[Master Protein] Peroxidase OS=Zea mays OX=4577 PE=2 SV=2
	TRUE	High	CHIMERYS (A3)	Unambiguous	LHFHDcFVR	C6(Carbamidomethyl)	46	745; A0A3L6FIG4; A0A3L6G519; A0A8J8XIF2; Q9ZTS7	17; 166; 180; 723; 724; 739; 745; 747; 762; 792; 1158; 5970; 5973; 6712; A5H8G4; A0A1D6FHV4; A0A3L6DLS2; P17180; P24102; P59121; O80912; A0A1D6KQI0; A0A317YGH3; A0A3L6DAX0; A0A3L6E5S9; A0A3L6FIG4; A0A3L6G519; A0A804LXA6; A0A804LXA7; A0A804PY44; B7ZWU1; B4FRD6; B6STZ5; B6T6D4; B6TFD7; B6TMI9; B6TMY7; A0A8J8XIF2; B6U0D4; Q9ZTS7; A0A1D6NZH6; A0A1D6QSQ3; A0A3L6DG37; A0A3L6F777; C0PEC5; Q94EL6	FALSE	FALSE	0	3		0	1	1	410.866	1230.58	1230.58	0	0	HCD (High Energy Collision Dissociation)	25	36.304	1	-2.494	MS2		50	38.7979	12168	F6	5	0.000460829	0.000553006	3.70744	1.70348e+06	38.66
		Checked	Protein Group ID	# Proteins	# Unique Peptides	# Peptides	# PSMs	Group Description
		TRUE	107	53	11	14	54	[Master Protein] Peroxidase OS=Zea mays OX=4577 GN=PER1_3 PE=3 SV=1
		TRUE	139	34	4	5	28	[Master Protein] Peroxidase OS=Zea mays OX=4577 GN=PER1_4 PE=3 SV=1
		TRUE	285	36	7	9	33	[Master Protein] ZmPrx49 Monocotyledons|Class_III_peroxidase|complete|
		TRUE	317	37	5	12	67	[Master Protein] Peroxidase OS=Zea mays OX=4577 GN=PER66_0 PE=3 SV=1
		TRUE	583	33	1	7	38	[Master Protein] Peroxidase OS=Zea mays OX=4577 PE=2 SV=2
	TRUE	High	CHIMERYS (A3)	Unambiguous	LHFHDcFVR	C6(Carbamidomethyl)	46	745; A0A3L6FIG4; A0A3L6G519; A0A8J8XIF2; Q9ZTS7	17; 166; 180; 723; 724; 739; 745; 747; 762; 792; 1158; 5970; 5973; 6712; A5H8G4; A0A1D6FHV4; A0A3L6DLS2; P17180; P24102; P59121; O80912; A0A1D6KQI0; A0A317YGH3; A0A3L6DAX0; A0A3L6E5S9; A0A3L6FIG4; A0A3L6G519; A0A804LXA6; A0A804LXA7; A0A804PY44; B7ZWU1; B4FRD6; B6STZ5; B6T6D4; B6TFD7; B6TMI9; B6TMY7; A0A8J8XIF2; B6U0D4; Q9ZTS7; A0A1D6NZH6; A0A1D6QSQ3; A0A3L6DG37; A0A3L6F777; C0PEC5; Q94EL6	FALSE	FALSE	0	3		0	1	1	410.866	1230.58	1230.58	0	0	HCD (High Energy Collision Dissociation)	25	36.304	1	-2.688	MS2		50	38.992	12278	F6	5	0.000460829	0.00211885	2.8597	1.70348e+06	38.66
		Checked	Protein Group ID	# Proteins	# Unique Peptides	# Peptides	# PSMs	Group Description
		TRUE	107	53	11	14	54	[Master Protein] Peroxidase OS=Zea mays OX=4577 GN=PER1_3 PE=3 SV=1
		TRUE	139	34	4	5	28	[Master Protein] Peroxidase OS=Zea mays OX=4577 GN=PER1_4 PE=3 SV=1
		TRUE	285	36	7	9	33	[Master Protein] ZmPrx49 Monocotyledons|Class_III_peroxidase|complete|
		TRUE	317	37	5	12	67	[Master Protein] Peroxidase OS=Zea mays OX=4577 GN=PER66_0 PE=3 SV=1
		TRUE	583	33	1	7	38	[Master Protein] Peroxidase OS=Zea mays OX=4577 PE=2 SV=2
	TRUE	High	CHIMERYS (A3)	Unambiguous	LHFHDcFVR	C6(Carbamidomethyl)	46	745; A0A3L6FIG4; A0A3L6G519; A0A8J8XIF2; Q9ZTS7	17; 166; 180; 723; 724; 739; 745; 747; 762; 792; 1158; 5970; 5973; 6712; A5H8G4; A0A1D6FHV4; A0A3L6DLS2; P17180; P24102; P59121; O80912; A0A1D6KQI0; A0A317YGH3; A0A3L6DAX0; A0A3L6E5S9; A0A3L6FIG4; A0A3L6G519; A0A804LXA6; A0A804LXA7; A0A804PY44; B7ZWU1; B4FRD6; B6STZ5; B6T6D4; B6TFD7; B6TMI9; B6TMY7; A0A8J8XIF2; B6U0D4; Q9ZTS7; A0A1D6NZH6; A0A1D6QSQ3; A0A3L6DG37; A0A3L6F777; C0PEC5; Q94EL6	FALSE	FALSE	0	3		0	1	1	410.866	1230.58	1230.58	0	0	HCD (High Energy Collision Dissociation)	25	36.304	0.5	-3.0474	MS2		50	39.3514	12475	F6	5	0.000460829	0.000104087	4.72804
		Checked	Protein Group ID	# Proteins	# Unique Peptides	# Peptides	# PSMs	Group Description
		TRUE	107	53	11	14	54	[Master Protein] Peroxidase OS=Zea mays OX=4577 GN=PER1_3 PE=3 SV=1
		TRUE	139	34	4	5	28	[Master Protein] Peroxidase OS=Zea mays OX=4577 GN=PER1_4 PE=3 SV=1
		TRUE	285	36	7	9	33	[Master Protein] ZmPrx49 Monocotyledons|Class_III_peroxidase|complete|
		TRUE	317	37	5	12	67	[Master Protein] Peroxidase OS=Zea mays OX=4577 GN=PER66_0 PE=3 SV=1
		TRUE	583	33	1	7	38	[Master Protein] Peroxidase OS=Zea mays OX=4577 PE=2 SV=2
	TRUE	High	CHIMERYS (A3)	Unambiguous	LHFHDcFVR	C6(Carbamidomethyl)	46	745; A0A3L6FIG4; A0A3L6G519; A0A8J8XIF2; Q9ZTS7	17; 166; 180; 723; 724; 739; 745; 747; 762; 792; 1158; 5970; 5973; 6712; A5H8G4; A0A1D6FHV4; A0A3L6DLS2; P17180; P24102; P59121; O80912; A0A1D6KQI0; A0A317YGH3; A0A3L6DAX0; A0A3L6E5S9; A0A3L6FIG4; A0A3L6G519; A0A804LXA6; A0A804LXA7; A0A804PY44; B7ZWU1; B4FRD6; B6STZ5; B6T6D4; B6TFD7; B6TMI9; B6TMY7; A0A8J8XIF2; B6U0D4; Q9ZTS7; A0A1D6NZH6; A0A1D6QSQ3; A0A3L6DG37; A0A3L6F777; C0PEC5; Q94EL6	FALSE	FALSE	0	3		0	1	1	410.866	1230.58	1230.58	0	0	HCD (High Energy Collision Dissociation)	25	36.304	0.31	-3.0587	MS2		50	39.3627	12481	F6	5	0.000460829	0.000393237	3.91716
		Checked	Protein Group ID	# Proteins	# Unique Peptides	# Peptides	# PSMs	Group Description
		TRUE	107	53	11	14	54	[Master Protein] Peroxidase OS=Zea mays OX=4577 GN=PER1_3 PE=3 SV=1
		TRUE	139	34	4	5	28	[Master Protein] Peroxidase OS=Zea mays OX=4577 GN=PER1_4 PE=3 SV=1
		TRUE	285	36	7	9	33	[Master Protein] ZmPrx49 Monocotyledons|Class_III_peroxidase|complete|
		TRUE	317	37	5	12	67	[Master Protein] Peroxidase OS=Zea mays OX=4577 GN=PER66_0 PE=3 SV=1
		TRUE	583	33	1	7	38	[Master Protein] Peroxidase OS=Zea mays OX=4577 PE=2 SV=2
	TRUE	High	CHIMERYS (A3)	Unambiguous	LHFHDcFVR	C6(Carbamidomethyl)	46	745; A0A3L6FIG4; A0A3L6G519; A0A8J8XIF2; Q9ZTS7	17; 166; 180; 723; 724; 739; 745; 747; 762; 792; 1158; 5970; 5973; 6712; A5H8G4; A0A1D6FHV4; A0A3L6DLS2; P17180; P24102; P59121; O80912; A0A1D6KQI0; A0A317YGH3; A0A3L6DAX0; A0A3L6E5S9; A0A3L6FIG4; A0A3L6G519; A0A804LXA6; A0A804LXA7; A0A804PY44; B7ZWU1; B4FRD6; B6STZ5; B6T6D4; B6TFD7; B6TMI9; B6TMY7; A0A8J8XIF2; B6U0D4; Q9ZTS7; A0A1D6NZH6; A0A1D6QSQ3; A0A3L6DG37; A0A3L6F777; C0PEC5; Q94EL6	FALSE	FALSE	0	3		0	1	1	410.866	1230.58	1230.58	0	0	HCD (High Energy Collision Dissociation)	25	36.304	1	-3.3729	MS2		50	39.6769	12635	F6	5	0.00261097	0.0202095	1.20483	385914	40.03
		Checked	Protein Group ID	# Proteins	# Unique Peptides	# Peptides	# PSMs	Group Description
		TRUE	107	53	11	14	54	[Master Protein] Peroxidase OS=Zea mays OX=4577 GN=PER1_3 PE=3 SV=1
		TRUE	139	34	4	5	28	[Master Protein] Peroxidase OS=Zea mays OX=4577 GN=PER1_4 PE=3 SV=1
		TRUE	285	36	7	9	33	[Master Protein] ZmPrx49 Monocotyledons|Class_III_peroxidase|complete|
		TRUE	317	37	5	12	67	[Master Protein] Peroxidase OS=Zea mays OX=4577 GN=PER66_0 PE=3 SV=1
		TRUE	583	33	1	7	38	[Master Protein] Peroxidase OS=Zea mays OX=4577 PE=2 SV=2
	TRUE	High	CHIMERYS (A3)	Unambiguous	LHFHDcFVR	C6(Carbamidomethyl)	46	745; A0A3L6FIG4; A0A3L6G519; A0A8J8XIF2; Q9ZTS7	17; 166; 180; 723; 724; 739; 745; 747; 762; 792; 1158; 5970; 5973; 6712; A5H8G4; A0A1D6FHV4; A0A3L6DLS2; P17180; P24102; P59121; O80912; A0A1D6KQI0; A0A317YGH3; A0A3L6DAX0; A0A3L6E5S9; A0A3L6FIG4; A0A3L6G519; A0A804LXA6; A0A804LXA7; A0A804PY44; B7ZWU1; B4FRD6; B6STZ5; B6T6D4; B6TFD7; B6TMI9; B6TMY7; A0A8J8XIF2; B6U0D4; Q9ZTS7; A0A1D6NZH6; A0A1D6QSQ3; A0A3L6DG37; A0A3L6F777; C0PEC5; Q94EL6	FALSE	FALSE	0	3		0	1	1	410.866	1230.58	1230.58	0	0	HCD (High Energy Collision Dissociation)	25	36.304	1	-3.7593	MS2		50	40.0633	12832	F6	5	0.000460829	0.00172047	2.995	385914	40.03
		Checked	Protein Group ID	# Proteins	# Unique Peptides	# Peptides	# PSMs	Group Description
		TRUE	107	53	11	14	54	[Master Protein] Peroxidase OS=Zea mays OX=4577 GN=PER1_3 PE=3 SV=1
		TRUE	139	34	4	5	28	[Master Protein] Peroxidase OS=Zea mays OX=4577 GN=PER1_4 PE=3 SV=1
		TRUE	285	36	7	9	33	[Master Protein] ZmPrx49 Monocotyledons|Class_III_peroxidase|complete|
		TRUE	317	37	5	12	67	[Master Protein] Peroxidase OS=Zea mays OX=4577 GN=PER66_0 PE=3 SV=1
		TRUE	583	33	1	7	38	[Master Protein] Peroxidase OS=Zea mays OX=4577 PE=2 SV=2
	TRUE	High	CHIMERYS (A3)	Unambiguous	LHFHDcFVR	C6(Carbamidomethyl)	46	745; A0A3L6FIG4; A0A3L6G519; A0A8J8XIF2; Q9ZTS7	17; 166; 180; 723; 724; 739; 745; 747; 762; 792; 1158; 5970; 5973; 6712; A5H8G4; A0A1D6FHV4; A0A3L6DLS2; P17180; P24102; P59121; O80912; A0A1D6KQI0; A0A317YGH3; A0A3L6DAX0; A0A3L6E5S9; A0A3L6FIG4; A0A3L6G519; A0A804LXA6; A0A804LXA7; A0A804PY44; B7ZWU1; B4FRD6; B6STZ5; B6T6D4; B6TFD7; B6TMI9; B6TMY7; A0A8J8XIF2; B6U0D4; Q9ZTS7; A0A1D6NZH6; A0A1D6QSQ3; A0A3L6DG37; A0A3L6F777; C0PEC5; Q94EL6	FALSE	FALSE	0	3		0	1	1	410.866	1230.58	1230.58	0	0	HCD (High Energy Collision Dissociation)	25	36.304	1	-3.7973	MS2		50	40.1013	12853	F6	5	0.00394407	0.0487192	0.704386	385914	40.03
		Checked	Protein Group ID	# Proteins	# Unique Peptides	# Peptides	# PSMs	Group Description
		TRUE	107	53	11	14	54	[Master Protein] Peroxidase OS=Zea mays OX=4577 GN=PER1_3 PE=3 SV=1
		TRUE	139	34	4	5	28	[Master Protein] Peroxidase OS=Zea mays OX=4577 GN=PER1_4 PE=3 SV=1
		TRUE	285	36	7	9	33	[Master Protein] ZmPrx49 Monocotyledons|Class_III_peroxidase|complete|
		TRUE	317	37	5	12	67	[Master Protein] Peroxidase OS=Zea mays OX=4577 GN=PER66_0 PE=3 SV=1
		TRUE	583	33	1	7	38	[Master Protein] Peroxidase OS=Zea mays OX=4577 PE=2 SV=2
	TRUE	High	CHIMERYS (A3)	Unambiguous	LHFHDcFVR	C6(Carbamidomethyl)	46	745; A0A3L6FIG4; A0A3L6G519; A0A8J8XIF2; Q9ZTS7	17; 166; 180; 723; 724; 739; 745; 747; 762; 792; 1158; 5970; 5973; 6712; A5H8G4; A0A1D6FHV4; A0A3L6DLS2; P17180; P24102; P59121; O80912; A0A1D6KQI0; A0A317YGH3; A0A3L6DAX0; A0A3L6E5S9; A0A3L6FIG4; A0A3L6G519; A0A804LXA6; A0A804LXA7; A0A804PY44; B7ZWU1; B4FRD6; B6STZ5; B6T6D4; B6TFD7; B6TMI9; B6TMY7; A0A8J8XIF2; B6U0D4; Q9ZTS7; A0A1D6NZH6; A0A1D6QSQ3; A0A3L6DG37; A0A3L6F777; C0PEC5; Q94EL6	FALSE	FALSE	0	3		0	1	1	410.866	1230.58	1230.58	0	0	HCD (High Energy Collision Dissociation)	25	36.304	1	-4.2362	MS2		50	40.5402	13089	F6	5	0.000460829	0.000621631	3.6352	335259	40.76
		Checked	Protein Group ID	# Proteins	# Unique Peptides	# Peptides	# PSMs	Group Description
		TRUE	107	53	11	14	54	[Master Protein] Peroxidase OS=Zea mays OX=4577 GN=PER1_3 PE=3 SV=1
		TRUE	139	34	4	5	28	[Master Protein] Peroxidase OS=Zea mays OX=4577 GN=PER1_4 PE=3 SV=1
		TRUE	285	36	7	9	33	[Master Protein] ZmPrx49 Monocotyledons|Class_III_peroxidase|complete|
		TRUE	317	37	5	12	67	[Master Protein] Peroxidase OS=Zea mays OX=4577 GN=PER66_0 PE=3 SV=1
		TRUE	583	33	1	7	38	[Master Protein] Peroxidase OS=Zea mays OX=4577 PE=2 SV=2
	TRUE	High	CHIMERYS (A3)	Unambiguous	LHFHDcFVR	C6(Carbamidomethyl)	46	745; A0A3L6FIG4; A0A3L6G519; A0A8J8XIF2; Q9ZTS7	17; 166; 180; 723; 724; 739; 745; 747; 762; 792; 1158; 5970; 5973; 6712; A5H8G4; A0A1D6FHV4; A0A3L6DLS2; P17180; P24102; P59121; O80912; A0A1D6KQI0; A0A317YGH3; A0A3L6DAX0; A0A3L6E5S9; A0A3L6FIG4; A0A3L6G519; A0A804LXA6; A0A804LXA7; A0A804PY44; B7ZWU1; B4FRD6; B6STZ5; B6T6D4; B6TFD7; B6TMI9; B6TMY7; A0A8J8XIF2; B6U0D4; Q9ZTS7; A0A1D6NZH6; A0A1D6QSQ3; A0A3L6DG37; A0A3L6F777; C0PEC5; Q94EL6	FALSE	FALSE	0	3		0	1	1	410.866	1230.58	1230.58	0	0	HCD (High Energy Collision Dissociation)	25	36.304	1	-4.7196	MS2		50	41.0236	13362	F6	5	0.000460829	0.00261875	2.71945	335259	40.76
		Checked	Protein Group ID	# Proteins	# Unique Peptides	# Peptides	# PSMs	Group Description
		TRUE	107	53	11	14	54	[Master Protein] Peroxidase OS=Zea mays OX=4577 GN=PER1_3 PE=3 SV=1
		TRUE	139	34	4	5	28	[Master Protein] Peroxidase OS=Zea mays OX=4577 GN=PER1_4 PE=3 SV=1
		TRUE	285	36	7	9	33	[Master Protein] ZmPrx49 Monocotyledons|Class_III_peroxidase|complete|
		TRUE	317	37	5	12	67	[Master Protein] Peroxidase OS=Zea mays OX=4577 GN=PER66_0 PE=3 SV=1
		TRUE	583	33	1	7	38	[Master Protein] Peroxidase OS=Zea mays OX=4577 PE=2 SV=2
	TRUE	High	CHIMERYS (A3)	Unambiguous	GFDVIDAAK		8	745; A0A8J8XIF2	17; 739; 745; 6470; A5H8G4; A0A3L6DLS2; A0A8J8XIF2; A0A3L6DV94	FALSE	FALSE	0	2		0	1	1	468.245	935.483	935.483	0	0	HCD (High Energy Collision Dissociation)	25	42.4098	1	-0.5333	MS2		50	42.9432	14419	F6	2	0.000460829	0.000441348	3.84629	107732800	43.04
		Checked	Protein Group ID	# Proteins	# Unique Peptides	# Peptides	# PSMs	Group Description
		TRUE	107	53	11	14	54	[Master Protein] Peroxidase OS=Zea mays OX=4577 GN=PER1_3 PE=3 SV=1
		TRUE	285	36	7	9	33	[Master Protein] ZmPrx49 Monocotyledons|Class_III_peroxidase|complete|
	TRUE	High	CHIMERYS (A3)	Unambiguous	GcDGSVLLTVNPGGGQTER	C2(Carbamidomethyl)	4	A0A8J8XIF2	17; 739; A5H8G4; A0A8J8XIF2	FALSE	FALSE	0	2		0	1	1	958.96	1916.91	1916.91	0	0	HCD (High Energy Collision Dissociation)	25	44.7439	1	0.2309	MS2		50	44.5129	15241	F6	1	0.000460829	2.53617e-06	6.9816	18161390	44.62
		Checked	Protein Group ID	# Proteins	# Unique Peptides	# Peptides	# PSMs	Group Description
		TRUE	107	53	11	14	54	[Master Protein] Peroxidase OS=Zea mays OX=4577 GN=PER1_3 PE=3 SV=1
	TRUE	High	CHIMERYS (A3)	Unambiguous	GcDGSVLLTVNPGGGQTER	C2(Carbamidomethyl)	4	A0A8J8XIF2	17; 739; A5H8G4; A0A8J8XIF2	FALSE	FALSE	0	3		0	1	1	639.643	1916.91	1916.91	0	0	HCD (High Energy Collision Dissociation)	25	44.7439	1	0.2168	MS2		50	44.5271	15246	F6	1	0.000460829	3.03533e-06	6.87266	11645907	44.62
		Checked	Protein Group ID	# Proteins	# Unique Peptides	# Peptides	# PSMs	Group Description
		TRUE	107	53	11	14	54	[Master Protein] Peroxidase OS=Zea mays OX=4577 GN=PER1_3 PE=3 SV=1
	TRUE	High	CHIMERYS (A3)	Unambiguous	ELSVEDmVVLSGAHTVGR	M7(Oxidation)	4	A0A8J8XIF2	17; 739; A5H8G4; A0A8J8XIF2	FALSE	FALSE	0	3		0	1	1	638.991	1914.96	1914.96	0	0	HCD (High Energy Collision Dissociation)	25	46.849	1	1.055	MS2		50	45.794	15927	F6	1	0.000460829	7.15335e-07	7.74897	13805994	45.87
		Checked	Protein Group ID	# Proteins	# Unique Peptides	# Peptides	# PSMs	Group Description
		TRUE	107	53	11	14	54	[Master Protein] Peroxidase OS=Zea mays OX=4577 GN=PER1_3 PE=3 SV=1
	TRUE	High	CHIMERYS (A3)	Unambiguous	DAGIAAGLIR		4	A0A8J8XIF2	17; 739; A5H8G4; A0A8J8XIF2	TRUE	FALSE	0	2		0	1	1	478.78	956.552	956.552	0	0	HCD (High Energy Collision Dissociation)	25	45.5735	0.5	-0.6061	MS2		50	46.1796	16107	F6	1	0.000460829	0.000704334	3.55786	84723528	46.28
		Checked	Protein Group ID	# Proteins	# Unique Peptides	# Peptides	# PSMs	Group Description
		TRUE	107	53	11	14	54	[Master Protein] Peroxidase OS=Zea mays OX=4577 GN=PER1_3 PE=3 SV=1
	TRUE	High	CHIMERYS (A3)	Unambiguous	DAGIAAGLIR		4	A0A8J8XIF2	17; 739; A5H8G4; A0A8J8XIF2	TRUE	FALSE	0	2		0	1	1	478.78	956.552	956.552	0	0	HCD (High Energy Collision Dissociation)	25	45.5735	0.5	-1.1078	MS2		50	46.6813	16369	F6	1	0.00261097	0.0250963	1.06945	84723528	46.28
		Checked	Protein Group ID	# Proteins	# Unique Peptides	# Peptides	# PSMs	Group Description
		TRUE	107	53	11	14	54	[Master Protein] Peroxidase OS=Zea mays OX=4577 GN=PER1_3 PE=3 SV=1
	TRUE	High	CHIMERYS (A3)	Unambiguous	DSISLTGSVSYQVPAGR		4	A0A8J8XIF2	17; 739; A5H8G4; A0A8J8XIF2	FALSE	FALSE	0	2		0	1	1	868.944	1736.88	1736.88	0	0	HCD (High Energy Collision Dissociation)	25	48.1215	1	0.5054	MS2		50	47.6161	16859	F6	1	0.000460829	1.74454e-12	15.5847	19637750	47.55
		Checked	Protein Group ID	# Proteins	# Unique Peptides	# Peptides	# PSMs	Group Description
		TRUE	107	53	11	14	54	[Master Protein] Peroxidase OS=Zea mays OX=4577 GN=PER1_3 PE=3 SV=1
	TRUE	High	CHIMERYS (A3)	Unambiguous	DSISLTGSVSYQVPAGR		4	A0A8J8XIF2	17; 739; A5H8G4; A0A8J8XIF2	FALSE	FALSE	0	2		0	1	1	868.944	1736.88	1736.88	0	0	HCD (High Energy Collision Dissociation)	25	48.1215	1	0.1645	MS2		50	47.957	17030	F6	1	0.000460829	1.46194e-06	7.31561	19637750	47.55
		Checked	Protein Group ID	# Proteins	# Unique Peptides	# Peptides	# PSMs	Group Description
		TRUE	107	53	11	14	54	[Master Protein] Peroxidase OS=Zea mays OX=4577 GN=PER1_3 PE=3 SV=1
	TRUE	High	CHIMERYS (A3)	Unambiguous	ELSVEDmVVLSGAHTVGR	M7(Oxidation)	4	A0A8J8XIF2	17; 739; A5H8G4; A0A8J8XIF2	FALSE	FALSE	0	3		0	1	1	638.991	1914.96	1914.96	0	0	HCD (High Energy Collision Dissociation)	25	46.849	1	-1.6608	MS2		50	48.5098	17300	F6	1	0.00166806	0.00811545	1.88292
		Checked	Protein Group ID	# Proteins	# Unique Peptides	# Peptides	# PSMs	Group Description
		TRUE	107	53	11	14	54	[Master Protein] Peroxidase OS=Zea mays OX=4577 GN=PER1_3 PE=3 SV=1
	TRUE	High	CHIMERYS (A3)	Unambiguous	DSISLTGSVSYQVPAGR		4	A0A8J8XIF2	17; 739; A5H8G4; A0A8J8XIF2	FALSE	FALSE	0	2		0	1	1	868.944	1736.88	1736.88	0	0	HCD (High Energy Collision Dissociation)	25	48.1215	1	-0.3981	MS2		50	48.5196	17307	F6	1	0.00331126	0.0359789	0.863799	387199	48.68
		Checked	Protein Group ID	# Proteins	# Unique Peptides	# Peptides	# PSMs	Group Description
		TRUE	107	53	11	14	54	[Master Protein] Peroxidase OS=Zea mays OX=4577 GN=PER1_3 PE=3 SV=1
	TRUE	High	CHIMERYS (A3)	Unambiguous	SFcASFFK	C3(Carbamidomethyl)	4	A0A8J8XIF2	17; 739; A5H8G4; A0A8J8XIF2	FALSE	FALSE	0	2		0	1	1	497.229	993.45	993.45	0	0	HCD (High Energy Collision Dissociation)	25	49.1556	1	0.0268	MS2		50	49.1288	17640	F6	1	0.000460829	1.65368e-13	17.0131	49298940	49.21
		Checked	Protein Group ID	# Proteins	# Unique Peptides	# Peptides	# PSMs	Group Description
		TRUE	107	53	11	14	54	[Master Protein] Peroxidase OS=Zea mays OX=4577 GN=PER1_3 PE=3 SV=1
	TRUE	High	CHIMERYS (A3)	Unambiguous	VGFYDTScPNAEALVR	C8(Carbamidomethyl)	4	A0A8J8XIF2	17; 739; A5H8G4; A0A8J8XIF2	FALSE	FALSE	0	2		0	1	1	899.925	1798.84	1798.84	0	0	HCD (High Energy Collision Dissociation)	25	48.4278	1	-0.9417	MS2		50	49.3694	17761	F6	1	0.000460829	1.75556e-11	14.1848	46429884	49.31
		Checked	Protein Group ID	# Proteins	# Unique Peptides	# Peptides	# PSMs	Group Description
		TRUE	107	53	11	14	54	[Master Protein] Peroxidase OS=Zea mays OX=4577 GN=PER1_3 PE=3 SV=1
	TRUE	High	CHIMERYS (A3)	Unambiguous	TVScADIVAFAAR	C4(Carbamidomethyl)	28	6678; A0A8J8XIF2	17; 175; 177; 8009; 731; 739; 758; 797; 6678; 6682; 8010; ZmPrx[P]23; A5H8G4; A0A3L6FTC7; A0A3L6FY75; A0A3L6G648; A0A3L6G6C4; A0A3L6GBC9; A0A3L6GBT3; A0A3L6GD27; A0A3L6GD67; A0A804RDN1; B6T173; A0A8J8XIF2; A0A1D6F265; A0A804RGA5; A0A804MTB6; K7TMC0	FALSE	FALSE	0	2		0	1	1	690.851	1380.69	1380.69	0	0	HCD (High Energy Collision Dissociation)	25	49.7399	1	-0.3734	MS2		50	50.1133	18169	F6	2	0.000460829	1.22188e-05	6.0282	68606320	50.21
		Checked	Protein Group ID	# Proteins	# Unique Peptides	# Peptides	# PSMs	Group Description
		TRUE	107	53	11	14	54	[Master Protein] Peroxidase OS=Zea mays OX=4577 GN=PER1_3 PE=3 SV=1
		TRUE	456	46	1	3	12	[Master Protein] ZmPrx118 Monocotyledons|Class_III_peroxidase|complete|
	TRUE	High	CHIMERYS (A3)	Unambiguous	TVScADIVAFAAR	C4(Carbamidomethyl)	28	6678; A0A8J8XIF2	17; 175; 177; 8009; 731; 739; 758; 797; 6678; 6682; 8010; ZmPrx[P]23; A5H8G4; A0A3L6FTC7; A0A3L6FY75; A0A3L6G648; A0A3L6G6C4; A0A3L6GBC9; A0A3L6GBT3; A0A3L6GD27; A0A3L6GD67; A0A804RDN1; B6T173; A0A8J8XIF2; A0A1D6F265; A0A804RGA5; A0A804MTB6; K7TMC0	FALSE	FALSE	0	3		0	1	1	460.903	1380.69	1380.69	0	0	HCD (High Energy Collision Dissociation)	25	49.7399	1	-0.4159	MS2		50	50.1557	18193	F6	2	0.000460829	1.30684e-07	8.77965	15186711	50.21
		Checked	Protein Group ID	# Proteins	# Unique Peptides	# Peptides	# PSMs	Group Description
		TRUE	107	53	11	14	54	[Master Protein] Peroxidase OS=Zea mays OX=4577 GN=PER1_3 PE=3 SV=1
		TRUE	456	46	1	3	12	[Master Protein] ZmPrx118 Monocotyledons|Class_III_peroxidase|complete|
	TRUE	High	CHIMERYS (A3)	Unambiguous	AKELSVEDMVVLSGAHTVGR		3	A0A8J8XIF2	17; A5H8G4; A0A8J8XIF2	FALSE	FALSE	1	4		0	1	1	525.279	2098.1	2098.1	0	0	HCD (High Energy Collision Dissociation)	25	51.5916	1	0.9569	MS2		50	50.6346	18473	F6	1	0.000460829	1.20881e-06	7.43088	2.4813e+06	50.68
		Checked	Protein Group ID	# Proteins	# Unique Peptides	# Peptides	# PSMs	Group Description
		TRUE	107	53	11	14	54	[Master Protein] Peroxidase OS=Zea mays OX=4577 GN=PER1_3 PE=3 SV=1
	TRUE	High	CHIMERYS (A3)	Unambiguous	AKELSVEDMVVLSGAHTVGR		3	A0A8J8XIF2	17; A5H8G4; A0A8J8XIF2	FALSE	FALSE	1	3		0	1	1	700.037	2098.1	2098.1	0	0	HCD (High Energy Collision Dissociation)	25	51.5916	1	0.9118	MS2		50	50.6797	18498	F6	1	0.000460829	7.45557e-05	4.93081	973722	50.66
		Checked	Protein Group ID	# Proteins	# Unique Peptides	# Peptides	# PSMs	Group Description
		TRUE	107	53	11	14	54	[Master Protein] Peroxidase OS=Zea mays OX=4577 GN=PER1_3 PE=3 SV=1
	TRUE	High	CHIMERYS (A3)	Unambiguous	GmGLFFSDNQLR	M2(Oxidation)	3	A0A8J8XIF2	739; A5H8G4; A0A8J8XIF2	FALSE	FALSE	0	2		0	1	1	700.835	1400.66	1400.66	0	0	HCD (High Energy Collision Dissociation)	25	50.7697	1	-1.3777	MS2		50	52.1474	19336	F6	1	0.000460829	4.13227e-05	5.28909	2.90876e+06	52.39
		Checked	Protein Group ID	# Proteins	# Unique Peptides	# Peptides	# PSMs	Group Description
		TRUE	107	53	11	14	54	[Master Protein] Peroxidase OS=Zea mays OX=4577 GN=PER1_3 PE=3 SV=1
	TRUE	High	CHIMERYS (A3)	Unambiguous	GmGLFFSDNQLR	M2(Oxidation)	3	A0A8J8XIF2	739; A5H8G4; A0A8J8XIF2	FALSE	FALSE	0	2		0	1	1	700.835	1400.66	1400.66	0	0	HCD (High Energy Collision Dissociation)	25	50.7697	1	-1.7538	MS2		50	52.5236	19528	F6	1	0.00166806	0.00816027	1.87853	2.90876e+06	52.39
		Checked	Protein Group ID	# Proteins	# Unique Peptides	# Peptides	# PSMs	Group Description
		TRUE	107	53	11	14	54	[Master Protein] Peroxidase OS=Zea mays OX=4577 GN=PER1_3 PE=3 SV=1
	TRUE	High	CHIMERYS (A3)	Unambiguous	GmGLFFSDNQLR	M2(Oxidation)	3	A0A8J8XIF2	739; A5H8G4; A0A8J8XIF2	FALSE	FALSE	0	2		0	1	1	700.835	1400.66	1400.66	0	0	HCD (High Energy Collision Dissociation)	25	50.7697	0.18	-1.9719	MS2		50	52.7416	19657	F6	1	0.00427807	0.0576091	0.620338	642722	53.11
		Checked	Protein Group ID	# Proteins	# Unique Peptides	# Peptides	# PSMs	Group Description
		TRUE	107	53	11	14	54	[Master Protein] Peroxidase OS=Zea mays OX=4577 GN=PER1_3 PE=3 SV=1
	TRUE	High	CHIMERYS (A3)	Unambiguous	GmGLFFSDNQLR	M2(Oxidation)	3	A0A8J8XIF2	739; A5H8G4; A0A8J8XIF2	FALSE	FALSE	0	2		0	1	1	700.835	1400.66	1400.66	0	0	HCD (High Energy Collision Dissociation)	25	50.7697	1	-2.1303	MS2		50	52.9	19733	F6	1	0.000460829	0.0003261	4.03188	642722	53.11
		Checked	Protein Group ID	# Proteins	# Unique Peptides	# Peptides	# PSMs	Group Description
		TRUE	107	53	11	14	54	[Master Protein] Peroxidase OS=Zea mays OX=4577 GN=PER1_3 PE=3 SV=1
	TRUE	High	CHIMERYS (A3)	Unambiguous	GmGLFFSDNQLR	M2(Oxidation)	3	A0A8J8XIF2	739; A5H8G4; A0A8J8XIF2	FALSE	FALSE	0	2		0	1	1	700.835	1400.66	1400.66	0	0	HCD (High Energy Collision Dissociation)	25	50.7697	0.13	-2.2675	MS2		50	53.0372	19794	F6	1	0.00753167	0.116772	0.283859	642722	53.11
		Checked	Protein Group ID	# Proteins	# Unique Peptides	# Peptides	# PSMs	Group Description
		TRUE	107	53	11	14	54	[Master Protein] Peroxidase OS=Zea mays OX=4577 GN=PER1_3 PE=3 SV=1
	TRUE	High	CHIMERYS (A3)	Unambiguous	ELSVEDMVVLSGAHTVGR		4	A0A8J8XIF2	17; 739; A5H8G4; A0A8J8XIF2	FALSE	FALSE	0	3		0	1	1	633.66	1898.96	1898.96	0	0	HCD (High Energy Collision Dissociation)	25	56.2526	0.88	0.7492	MS2		50	55.5034	21019	F6	1	0.000460829	5.80394e-09	10.6678	37774884	55.59
		Checked	Protein Group ID	# Proteins	# Unique Peptides	# Peptides	# PSMs	Group Description
		TRUE	107	53	11	14	54	[Master Protein] Peroxidase OS=Zea mays OX=4577 GN=PER1_3 PE=3 SV=1
	TRUE	High	CHIMERYS (A3)	Unambiguous	ELSVEDMVVLSGAHTVGR		4	A0A8J8XIF2	17; 739; A5H8G4; A0A8J8XIF2	FALSE	FALSE	0	2		0	1	1	949.986	1898.96	1898.96	0	0	HCD (High Energy Collision Dissociation)	25	56.2526	1	0.6608	MS2		50	55.5919	21063	F6	1	0.000460829	1.76408e-10	12.7859	853906	55.6
		Checked	Protein Group ID	# Proteins	# Unique Peptides	# Peptides	# PSMs	Group Description
		TRUE	107	53	11	14	54	[Master Protein] Peroxidase OS=Zea mays OX=4577 GN=PER1_3 PE=3 SV=1
	TRUE	High	CHIMERYS (A3)	Unambiguous	GMGLFFSDNQLR		3	A0A8J8XIF2	739; A5H8G4; A0A8J8XIF2	FALSE	FALSE	0	2		0	1	1	692.838	1384.67	1384.67	0	0	HCD (High Energy Collision Dissociation)	25	56.8345	1	-0.6714	MS2		50	57.5059	21982	F6	1	0.000460829	3.50621e-05	5.38878	21406944	57.6
		Checked	Protein Group ID	# Proteins	# Unique Peptides	# Peptides	# PSMs	Group Description
		TRUE	107	53	11	14	54	[Master Protein] Peroxidase OS=Zea mays OX=4577 GN=PER1_3 PE=3 SV=1
TRUE	A5H8G4	Peroxidase 1 OS=Zea mays OX=4577 GN=PER1 PE=1 SV=1	14	52	11	17.21
	Checked	Confidence	Identifying Node	PSM Ambiguity	Annotated Sequence	Modifications	# Proteins	Master Protein Accessions	Protein Accessions	I/L Ambiguity	Identified by Inclusion File	# Missed Cleavages	Charge	DeltaScore	DeltaCn	Rank	Search Engine Rank	m/z [Da]	MH+ [Da]	Theo. MH+ [Da]	DeltaM [ppm]	Deltam/z [Da]	Activation Type	NCE [%]	Predicted RT [min]	Normalized CHIMERYS Coefficient	DeltaRT	MS Order	Isolation Interference [%]	Ion Inject Time [ms]	RT [min]	First Scan	File ID	# Protein Groups	q-Value	PEP	SVM Score	Precursor Abundance	Apex RT [min]
	TRUE	High	CHIMERYS (A3)	Unambiguous	TAVEQScPR	C7(Carbamidomethyl)	4	A0A8J8XIF2	17; 739; A5H8G4; A0A8J8XIF2	FALSE	FALSE	0	2		0	1	1	524.248	1047.49	1047.49	0	0	HCD (High Energy Collision Dissociation)	25	18.8772	1	1.1212	MS2		50	17.756	4007	F6	1	0.00261097	0.0228439	1.12698	18409002	18
		Checked	Protein Group ID	# Proteins	# Unique Peptides	# Peptides	# PSMs	Group Description
		TRUE	107	53	11	14	54	[Master Protein] Peroxidase OS=Zea mays OX=4577 GN=PER1_3 PE=3 SV=1
	TRUE	High	CHIMERYS (A3)	Unambiguous	TAVEQScPR	C7(Carbamidomethyl)	4	A0A8J8XIF2	17; 739; A5H8G4; A0A8J8XIF2	FALSE	FALSE	0	2		0	1	1	524.248	1047.49	1047.49	0	0	HCD (High Energy Collision Dissociation)	25	18.8772	1	0.7814	MS2		50	18.0957	4084	F6	1	0.000460829	0.00305637	2.61494	18409002	18
		Checked	Protein Group ID	# Proteins	# Unique Peptides	# Peptides	# PSMs	Group Description
		TRUE	107	53	11	14	54	[Master Protein] Peroxidase OS=Zea mays OX=4577 GN=PER1_3 PE=3 SV=1
	TRUE	High	CHIMERYS (A3)	Unambiguous	TAVEQScPR	C7(Carbamidomethyl)	4	A0A8J8XIF2	17; 739; A5H8G4; A0A8J8XIF2	FALSE	FALSE	0	2		0	1	1	524.248	1047.49	1047.49	0	0	HCD (High Energy Collision Dissociation)	25	18.8772	1	-0.7887	MS2		50	19.6659	4445	F6	1	0.00261097	0.0135624	1.4829	2.08776e+06	19.66
		Checked	Protein Group ID	# Proteins	# Unique Peptides	# Peptides	# PSMs	Group Description
		TRUE	107	53	11	14	54	[Master Protein] Peroxidase OS=Zea mays OX=4577 GN=PER1_3 PE=3 SV=1
	TRUE	High	CHIMERYS (A3)	Unambiguous	IQVQTGTcGEVR	C8(Carbamidomethyl)	4	A0A8J8XIF2	17; 739; A5H8G4; A0A8J8XIF2	FALSE	FALSE	0	2		0	1	1	674.338	1347.67	1347.67	0	0	HCD (High Energy Collision Dissociation)	25	30.5742	1	0.3398	MS2		50	30.2344	8092	F6	1	0.000460829	6.89922e-09	10.563	88159744	30.3
		Checked	Protein Group ID	# Proteins	# Unique Peptides	# Peptides	# PSMs	Group Description
		TRUE	107	53	11	14	54	[Master Protein] Peroxidase OS=Zea mays OX=4577 GN=PER1_3 PE=3 SV=1
	TRUE	High	CHIMERYS (A3)	Unambiguous	IQVQTGTcGEVR	C8(Carbamidomethyl)	4	A0A8J8XIF2	17; 739; A5H8G4; A0A8J8XIF2	FALSE	FALSE	0	3		0	1	1	449.894	1347.67	1347.67	0	0	HCD (High Energy Collision Dissociation)	25	30.5742	1	0.267	MS2		50	30.3072	8122	F6	1	0.000460829	0.000528716	3.73514	2319071	30.3
		Checked	Protein Group ID	# Proteins	# Unique Peptides	# Peptides	# PSMs	Group Description
		TRUE	107	53	11	14	54	[Master Protein] Peroxidase OS=Zea mays OX=4577 GN=PER1_3 PE=3 SV=1
	TRUE	High	CHIMERYS (A3)	Unambiguous	IQVQTGTcGEVR	C8(Carbamidomethyl)	4	A0A8J8XIF2	17; 739; A5H8G4; A0A8J8XIF2	FALSE	FALSE	0	2		0	1	1	674.338	1347.67	1347.67	0	0	HCD (High Energy Collision Dissociation)	25	30.5742	1	-0.0097	MS2		50	30.5839	8249	F6	1	0.000460829	0.00185738	2.94551	10206971	30.45
		Checked	Protein Group ID	# Proteins	# Unique Peptides	# Peptides	# PSMs	Group Description
		TRUE	107	53	11	14	54	[Master Protein] Peroxidase OS=Zea mays OX=4577 GN=PER1_3 PE=3 SV=1
	TRUE	High	CHIMERYS (A3)	Unambiguous	DALPNNPSLR		4	A0A8J8XIF2	17; 739; A5H8G4; A0A8J8XIF2	FALSE	FALSE	0	2		0	1	1	548.791	1096.57	1096.57	0	0	HCD (High Energy Collision Dissociation)	25	34.8439	1	0.5025	MS2		50	34.3414	9906	F6	1	0.00961857	0.197683	0.0353721
		Checked	Protein Group ID	# Proteins	# Unique Peptides	# Peptides	# PSMs	Group Description
		TRUE	107	53	11	14	54	[Master Protein] Peroxidase OS=Zea mays OX=4577 GN=PER1_3 PE=3 SV=1
	TRUE	High	CHIMERYS (A3)	Unambiguous	DALPNNPSLR		4	A0A8J8XIF2	17; 739; A5H8G4; A0A8J8XIF2	FALSE	FALSE	0	2		0	1	1	548.791	1096.57	1096.57	0	0	HCD (High Energy Collision Dissociation)	25	34.8439	1	0.0316	MS2		50	34.8123	10131	F6	1	0.000460829	0.000276375	4.13308	144427536	34.91
		Checked	Protein Group ID	# Proteins	# Unique Peptides	# Peptides	# PSMs	Group Description
		TRUE	107	53	11	14	54	[Master Protein] Peroxidase OS=Zea mays OX=4577 GN=PER1_3 PE=3 SV=1
	TRUE	High	CHIMERYS (A3)	Unambiguous	LHFHDcFVR	C6(Carbamidomethyl)	46	745; A0A3L6FIG4; A0A3L6G519; A0A8J8XIF2; Q9ZTS7	17; 166; 180; 723; 724; 739; 745; 747; 762; 792; 1158; 5970; 5973; 6712; A5H8G4; A0A1D6FHV4; A0A3L6DLS2; P17180; P24102; P59121; O80912; A0A1D6KQI0; A0A317YGH3; A0A3L6DAX0; A0A3L6E5S9; A0A3L6FIG4; A0A3L6G519; A0A804LXA6; A0A804LXA7; A0A804PY44; B7ZWU1; B4FRD6; B6STZ5; B6T6D4; B6TFD7; B6TMI9; B6TMY7; A0A8J8XIF2; B6U0D4; Q9ZTS7; A0A1D6NZH6; A0A1D6QSQ3; A0A3L6DG37; A0A3L6F777; C0PEC5; Q94EL6	FALSE	FALSE	0	3		0	1	1	410.866	1230.58	1230.58	0	0	HCD (High Energy Collision Dissociation)	25	36.304	1	-0.0432	MS2		50	36.3472	10861	F6	5	0.000460829	4.32914e-07	8.05346	98664448	36.5
		Checked	Protein Group ID	# Proteins	# Unique Peptides	# Peptides	# PSMs	Group Description
		TRUE	107	53	11	14	54	[Master Protein] Peroxidase OS=Zea mays OX=4577 GN=PER1_3 PE=3 SV=1
		TRUE	139	34	4	5	28	[Master Protein] Peroxidase OS=Zea mays OX=4577 GN=PER1_4 PE=3 SV=1
		TRUE	285	36	7	9	33	[Master Protein] ZmPrx49 Monocotyledons|Class_III_peroxidase|complete|
		TRUE	317	37	5	12	67	[Master Protein] Peroxidase OS=Zea mays OX=4577 GN=PER66_0 PE=3 SV=1
		TRUE	583	33	1	7	38	[Master Protein] Peroxidase OS=Zea mays OX=4577 PE=2 SV=2
	TRUE	High	CHIMERYS (A3)	Unambiguous	LHFHDcFVR	C6(Carbamidomethyl)	46	745; A0A3L6FIG4; A0A3L6G519; A0A8J8XIF2; Q9ZTS7	17; 166; 180; 723; 724; 739; 745; 747; 762; 792; 1158; 5970; 5973; 6712; A5H8G4; A0A1D6FHV4; A0A3L6DLS2; P17180; P24102; P59121; O80912; A0A1D6KQI0; A0A317YGH3; A0A3L6DAX0; A0A3L6E5S9; A0A3L6FIG4; A0A3L6G519; A0A804LXA6; A0A804LXA7; A0A804PY44; B7ZWU1; B4FRD6; B6STZ5; B6T6D4; B6TFD7; B6TMI9; B6TMY7; A0A8J8XIF2; B6U0D4; Q9ZTS7; A0A1D6NZH6; A0A1D6QSQ3; A0A3L6DG37; A0A3L6F777; C0PEC5; Q94EL6	FALSE	FALSE	0	2		0	1	1	615.795	1230.58	1230.58	0	0	HCD (High Energy Collision Dissociation)	25	36.304	1	-0.0657	MS2		50	36.3697	10875	F6	5	0.000460829	0.000109064	4.69964	6666377	36.52
		Checked	Protein Group ID	# Proteins	# Unique Peptides	# Peptides	# PSMs	Group Description
		TRUE	107	53	11	14	54	[Master Protein] Peroxidase OS=Zea mays OX=4577 GN=PER1_3 PE=3 SV=1
		TRUE	139	34	4	5	28	[Master Protein] Peroxidase OS=Zea mays OX=4577 GN=PER1_4 PE=3 SV=1
		TRUE	285	36	7	9	33	[Master Protein] ZmPrx49 Monocotyledons|Class_III_peroxidase|complete|
		TRUE	317	37	5	12	67	[Master Protein] Peroxidase OS=Zea mays OX=4577 GN=PER66_0 PE=3 SV=1
		TRUE	583	33	1	7	38	[Master Protein] Peroxidase OS=Zea mays OX=4577 PE=2 SV=2
	TRUE	High	CHIMERYS (A3)	Unambiguous	LHFHDcFVR	C6(Carbamidomethyl)	46	745; A0A3L6FIG4; A0A3L6G519; A0A8J8XIF2; Q9ZTS7	17; 166; 180; 723; 724; 739; 745; 747; 762; 792; 1158; 5970; 5973; 6712; A5H8G4; A0A1D6FHV4; A0A3L6DLS2; P17180; P24102; P59121; O80912; A0A1D6KQI0; A0A317YGH3; A0A3L6DAX0; A0A3L6E5S9; A0A3L6FIG4; A0A3L6G519; A0A804LXA6; A0A804LXA7; A0A804PY44; B7ZWU1; B4FRD6; B6STZ5; B6T6D4; B6TFD7; B6TMI9; B6TMY7; A0A8J8XIF2; B6U0D4; Q9ZTS7; A0A1D6NZH6; A0A1D6QSQ3; A0A3L6DG37; A0A3L6F777; C0PEC5; Q94EL6	FALSE	FALSE	0	2		0	1	1	615.795	1230.58	1230.58	0	0	HCD (High Energy Collision Dissociation)	25	36.304	1	-0.3739	MS2		50	36.6779	11047	F6	5	0.000460829	0.000267557	4.15289	1.75633e+06	36.67
		Checked	Protein Group ID	# Proteins	# Unique Peptides	# Peptides	# PSMs	Group Description
		TRUE	107	53	11	14	54	[Master Protein] Peroxidase OS=Zea mays OX=4577 GN=PER1_3 PE=3 SV=1
		TRUE	139	34	4	5	28	[Master Protein] Peroxidase OS=Zea mays OX=4577 GN=PER1_4 PE=3 SV=1
		TRUE	285	36	7	9	33	[Master Protein] ZmPrx49 Monocotyledons|Class_III_peroxidase|complete|
		TRUE	317	37	5	12	67	[Master Protein] Peroxidase OS=Zea mays OX=4577 GN=PER66_0 PE=3 SV=1
		TRUE	583	33	1	7	38	[Master Protein] Peroxidase OS=Zea mays OX=4577 PE=2 SV=2
	TRUE	High	CHIMERYS (A3)	Unambiguous	LHFHDcFVR	C6(Carbamidomethyl)	46	745; A0A3L6FIG4; A0A3L6G519; A0A8J8XIF2; Q9ZTS7	17; 166; 180; 723; 724; 739; 745; 747; 762; 792; 1158; 5970; 5973; 6712; A5H8G4; A0A1D6FHV4; A0A3L6DLS2; P17180; P24102; P59121; O80912; A0A1D6KQI0; A0A317YGH3; A0A3L6DAX0; A0A3L6E5S9; A0A3L6FIG4; A0A3L6G519; A0A804LXA6; A0A804LXA7; A0A804PY44; B7ZWU1; B4FRD6; B6STZ5; B6T6D4; B6TFD7; B6TMI9; B6TMY7; A0A8J8XIF2; B6U0D4; Q9ZTS7; A0A1D6NZH6; A0A1D6QSQ3; A0A3L6DG37; A0A3L6F777; C0PEC5; Q94EL6	FALSE	FALSE	0	3		0	1	1	410.866	1230.58	1230.58	0	0	HCD (High Energy Collision Dissociation)	25	36.304	1	-0.3908	MS2		26.281	36.6948	11057	F6	5	0.000460829	2.5318e-11	13.9628	54893040	36.67
		Checked	Protein Group ID	# Proteins	# Unique Peptides	# Peptides	# PSMs	Group Description
		TRUE	107	53	11	14	54	[Master Protein] Peroxidase OS=Zea mays OX=4577 GN=PER1_3 PE=3 SV=1
		TRUE	139	34	4	5	28	[Master Protein] Peroxidase OS=Zea mays OX=4577 GN=PER1_4 PE=3 SV=1
		TRUE	285	36	7	9	33	[Master Protein] ZmPrx49 Monocotyledons|Class_III_peroxidase|complete|
		TRUE	317	37	5	12	67	[Master Protein] Peroxidase OS=Zea mays OX=4577 GN=PER66_0 PE=3 SV=1
		TRUE	583	33	1	7	38	[Master Protein] Peroxidase OS=Zea mays OX=4577 PE=2 SV=2
	TRUE	High	CHIMERYS (A3)	Unambiguous	LHFHDcFVR	C6(Carbamidomethyl)	46	745; A0A3L6FIG4; A0A3L6G519; A0A8J8XIF2; Q9ZTS7	17; 166; 180; 723; 724; 739; 745; 747; 762; 792; 1158; 5970; 5973; 6712; A5H8G4; A0A1D6FHV4; A0A3L6DLS2; P17180; P24102; P59121; O80912; A0A1D6KQI0; A0A317YGH3; A0A3L6DAX0; A0A3L6E5S9; A0A3L6FIG4; A0A3L6G519; A0A804LXA6; A0A804LXA7; A0A804PY44; B7ZWU1; B4FRD6; B6STZ5; B6T6D4; B6TFD7; B6TMI9; B6TMY7; A0A8J8XIF2; B6U0D4; Q9ZTS7; A0A1D6NZH6; A0A1D6QSQ3; A0A3L6DG37; A0A3L6F777; C0PEC5; Q94EL6	FALSE	FALSE	0	3		0	1	1	410.866	1230.58	1230.58	0	0	HCD (High Energy Collision Dissociation)	25	36.304	1	-0.7294	MS2		50	37.0334	11226	F6	5	0.000460829	6.93413e-08	9.16388	16219394	37.05
		Checked	Protein Group ID	# Proteins	# Unique Peptides	# Peptides	# PSMs	Group Description
		TRUE	107	53	11	14	54	[Master Protein] Peroxidase OS=Zea mays OX=4577 GN=PER1_3 PE=3 SV=1
		TRUE	139	34	4	5	28	[Master Protein] Peroxidase OS=Zea mays OX=4577 GN=PER1_4 PE=3 SV=1
		TRUE	285	36	7	9	33	[Master Protein] ZmPrx49 Monocotyledons|Class_III_peroxidase|complete|
		TRUE	317	37	5	12	67	[Master Protein] Peroxidase OS=Zea mays OX=4577 GN=PER66_0 PE=3 SV=1
		TRUE	583	33	1	7	38	[Master Protein] Peroxidase OS=Zea mays OX=4577 PE=2 SV=2
	TRUE	High	CHIMERYS (A3)	Unambiguous	LHFHDcFVR	C6(Carbamidomethyl)	46	745; A0A3L6FIG4; A0A3L6G519; A0A8J8XIF2; Q9ZTS7	17; 166; 180; 723; 724; 739; 745; 747; 762; 792; 1158; 5970; 5973; 6712; A5H8G4; A0A1D6FHV4; A0A3L6DLS2; P17180; P24102; P59121; O80912; A0A1D6KQI0; A0A317YGH3; A0A3L6DAX0; A0A3L6E5S9; A0A3L6FIG4; A0A3L6G519; A0A804LXA6; A0A804LXA7; A0A804PY44; B7ZWU1; B4FRD6; B6STZ5; B6T6D4; B6TFD7; B6TMI9; B6TMY7; A0A8J8XIF2; B6U0D4; Q9ZTS7; A0A1D6NZH6; A0A1D6QSQ3; A0A3L6DG37; A0A3L6F777; C0PEC5; Q94EL6	FALSE	FALSE	0	2		0	1	1	615.795	1230.58	1230.58	0	0	HCD (High Energy Collision Dissociation)	25	36.304	1	-0.776	MS2		50	37.08	11253	F6	5	0.000460829	0.000200953	4.3276	1.75633e+06	36.67
		Checked	Protein Group ID	# Proteins	# Unique Peptides	# Peptides	# PSMs	Group Description
		TRUE	107	53	11	14	54	[Master Protein] Peroxidase OS=Zea mays OX=4577 GN=PER1_3 PE=3 SV=1
		TRUE	139	34	4	5	28	[Master Protein] Peroxidase OS=Zea mays OX=4577 GN=PER1_4 PE=3 SV=1
		TRUE	285	36	7	9	33	[Master Protein] ZmPrx49 Monocotyledons|Class_III_peroxidase|complete|
		TRUE	317	37	5	12	67	[Master Protein] Peroxidase OS=Zea mays OX=4577 GN=PER66_0 PE=3 SV=1
		TRUE	583	33	1	7	38	[Master Protein] Peroxidase OS=Zea mays OX=4577 PE=2 SV=2
	TRUE	High	CHIMERYS (A3)	Unambiguous	LHFHDcFVR	C6(Carbamidomethyl)	46	745; A0A3L6FIG4; A0A3L6G519; A0A8J8XIF2; Q9ZTS7	17; 166; 180; 723; 724; 739; 745; 747; 762; 792; 1158; 5970; 5973; 6712; A5H8G4; A0A1D6FHV4; A0A3L6DLS2; P17180; P24102; P59121; O80912; A0A1D6KQI0; A0A317YGH3; A0A3L6DAX0; A0A3L6E5S9; A0A3L6FIG4; A0A3L6G519; A0A804LXA6; A0A804LXA7; A0A804PY44; B7ZWU1; B4FRD6; B6STZ5; B6T6D4; B6TFD7; B6TMI9; B6TMY7; A0A8J8XIF2; B6U0D4; Q9ZTS7; A0A1D6NZH6; A0A1D6QSQ3; A0A3L6DG37; A0A3L6F777; C0PEC5; Q94EL6	FALSE	FALSE	0	3		0	1	1	410.866	1230.58	1230.58	0	0	HCD (High Energy Collision Dissociation)	25	36.304	1	-1.0693	MS2		50	37.3733	11416	F6	5	0.000460829	8.68257e-07	7.63151	5.69601e+06	37.23
		Checked	Protein Group ID	# Proteins	# Unique Peptides	# Peptides	# PSMs	Group Description
		TRUE	107	53	11	14	54	[Master Protein] Peroxidase OS=Zea mays OX=4577 GN=PER1_3 PE=3 SV=1
		TRUE	139	34	4	5	28	[Master Protein] Peroxidase OS=Zea mays OX=4577 GN=PER1_4 PE=3 SV=1
		TRUE	285	36	7	9	33	[Master Protein] ZmPrx49 Monocotyledons|Class_III_peroxidase|complete|
		TRUE	317	37	5	12	67	[Master Protein] Peroxidase OS=Zea mays OX=4577 GN=PER66_0 PE=3 SV=1
		TRUE	583	33	1	7	38	[Master Protein] Peroxidase OS=Zea mays OX=4577 PE=2 SV=2
	TRUE	High	CHIMERYS (A3)	Unambiguous	LHFHDcFVR	C6(Carbamidomethyl)	46	745; A0A3L6FIG4; A0A3L6G519; A0A8J8XIF2; Q9ZTS7	17; 166; 180; 723; 724; 739; 745; 747; 762; 792; 1158; 5970; 5973; 6712; A5H8G4; A0A1D6FHV4; A0A3L6DLS2; P17180; P24102; P59121; O80912; A0A1D6KQI0; A0A317YGH3; A0A3L6DAX0; A0A3L6E5S9; A0A3L6FIG4; A0A3L6G519; A0A804LXA6; A0A804LXA7; A0A804PY44; B7ZWU1; B4FRD6; B6STZ5; B6T6D4; B6TFD7; B6TMI9; B6TMY7; A0A8J8XIF2; B6U0D4; Q9ZTS7; A0A1D6NZH6; A0A1D6QSQ3; A0A3L6DG37; A0A3L6F777; C0PEC5; Q94EL6	FALSE	FALSE	0	3		0	1	1	410.866	1230.58	1230.58	0	0	HCD (High Energy Collision Dissociation)	25	36.304	1	-1.4105	MS2		50	37.7145	11604	F6	5	0.000460829	8.57765e-06	6.24276	6085932	37.79
		Checked	Protein Group ID	# Proteins	# Unique Peptides	# Peptides	# PSMs	Group Description
		TRUE	107	53	11	14	54	[Master Protein] Peroxidase OS=Zea mays OX=4577 GN=PER1_3 PE=3 SV=1
		TRUE	139	34	4	5	28	[Master Protein] Peroxidase OS=Zea mays OX=4577 GN=PER1_4 PE=3 SV=1
		TRUE	285	36	7	9	33	[Master Protein] ZmPrx49 Monocotyledons|Class_III_peroxidase|complete|
		TRUE	317	37	5	12	67	[Master Protein] Peroxidase OS=Zea mays OX=4577 GN=PER66_0 PE=3 SV=1
		TRUE	583	33	1	7	38	[Master Protein] Peroxidase OS=Zea mays OX=4577 PE=2 SV=2
	TRUE	High	CHIMERYS (A3)	Unambiguous	LHFHDcFVR	C6(Carbamidomethyl)	46	745; A0A3L6FIG4; A0A3L6G519; A0A8J8XIF2; Q9ZTS7	17; 166; 180; 723; 724; 739; 745; 747; 762; 792; 1158; 5970; 5973; 6712; A5H8G4; A0A1D6FHV4; A0A3L6DLS2; P17180; P24102; P59121; O80912; A0A1D6KQI0; A0A317YGH3; A0A3L6DAX0; A0A3L6E5S9; A0A3L6FIG4; A0A3L6G519; A0A804LXA6; A0A804LXA7; A0A804PY44; B7ZWU1; B4FRD6; B6STZ5; B6T6D4; B6TFD7; B6TMI9; B6TMY7; A0A8J8XIF2; B6U0D4; Q9ZTS7; A0A1D6NZH6; A0A1D6QSQ3; A0A3L6DG37; A0A3L6F777; C0PEC5; Q94EL6	FALSE	FALSE	0	3		0	1	1	410.866	1230.58	1230.58	0	0	HCD (High Energy Collision Dissociation)	25	36.304	1	-1.7479	MS2		50	38.0519	11775	F6	5	0.000460829	2.52042e-05	5.58906	4.27672e+06	37.67
		Checked	Protein Group ID	# Proteins	# Unique Peptides	# Peptides	# PSMs	Group Description
		TRUE	107	53	11	14	54	[Master Protein] Peroxidase OS=Zea mays OX=4577 GN=PER1_3 PE=3 SV=1
		TRUE	139	34	4	5	28	[Master Protein] Peroxidase OS=Zea mays OX=4577 GN=PER1_4 PE=3 SV=1
		TRUE	285	36	7	9	33	[Master Protein] ZmPrx49 Monocotyledons|Class_III_peroxidase|complete|
		TRUE	317	37	5	12	67	[Master Protein] Peroxidase OS=Zea mays OX=4577 GN=PER66_0 PE=3 SV=1
		TRUE	583	33	1	7	38	[Master Protein] Peroxidase OS=Zea mays OX=4577 PE=2 SV=2
	TRUE	High	CHIMERYS (A3)	Unambiguous	LHFHDcFVR	C6(Carbamidomethyl)	46	745; A0A3L6FIG4; A0A3L6G519; A0A8J8XIF2; Q9ZTS7	17; 166; 180; 723; 724; 739; 745; 747; 762; 792; 1158; 5970; 5973; 6712; A5H8G4; A0A1D6FHV4; A0A3L6DLS2; P17180; P24102; P59121; O80912; A0A1D6KQI0; A0A317YGH3; A0A3L6DAX0; A0A3L6E5S9; A0A3L6FIG4; A0A3L6G519; A0A804LXA6; A0A804LXA7; A0A804PY44; B7ZWU1; B4FRD6; B6STZ5; B6T6D4; B6TFD7; B6TMI9; B6TMY7; A0A8J8XIF2; B6U0D4; Q9ZTS7; A0A1D6NZH6; A0A1D6QSQ3; A0A3L6DG37; A0A3L6F777; C0PEC5; Q94EL6	FALSE	FALSE	0	3		0	1	1	410.866	1230.58	1230.58	0	0	HCD (High Energy Collision Dissociation)	25	36.304	1	-2.0909	MS2		50	38.3949	11946	F6	5	0.000460829	0.000103028	4.73426	3.36863e+06	38.42
		Checked	Protein Group ID	# Proteins	# Unique Peptides	# Peptides	# PSMs	Group Description
		TRUE	107	53	11	14	54	[Master Protein] Peroxidase OS=Zea mays OX=4577 GN=PER1_3 PE=3 SV=1
		TRUE	139	34	4	5	28	[Master Protein] Peroxidase OS=Zea mays OX=4577 GN=PER1_4 PE=3 SV=1
		TRUE	285	36	7	9	33	[Master Protein] ZmPrx49 Monocotyledons|Class_III_peroxidase|complete|
		TRUE	317	37	5	12	67	[Master Protein] Peroxidase OS=Zea mays OX=4577 GN=PER66_0 PE=3 SV=1
		TRUE	583	33	1	7	38	[Master Protein] Peroxidase OS=Zea mays OX=4577 PE=2 SV=2
	TRUE	High	CHIMERYS (A3)	Unambiguous	LHFHDcFVR	C6(Carbamidomethyl)	46	745; A0A3L6FIG4; A0A3L6G519; A0A8J8XIF2; Q9ZTS7	17; 166; 180; 723; 724; 739; 745; 747; 762; 792; 1158; 5970; 5973; 6712; A5H8G4; A0A1D6FHV4; A0A3L6DLS2; P17180; P24102; P59121; O80912; A0A1D6KQI0; A0A317YGH3; A0A3L6DAX0; A0A3L6E5S9; A0A3L6FIG4; A0A3L6G519; A0A804LXA6; A0A804LXA7; A0A804PY44; B7ZWU1; B4FRD6; B6STZ5; B6T6D4; B6TFD7; B6TMI9; B6TMY7; A0A8J8XIF2; B6U0D4; Q9ZTS7; A0A1D6NZH6; A0A1D6QSQ3; A0A3L6DG37; A0A3L6F777; C0PEC5; Q94EL6	FALSE	FALSE	0	3		0	1	1	410.866	1230.58	1230.58	0	0	HCD (High Energy Collision Dissociation)	25	36.304	1	-2.437	MS2		50	38.741	12136	F6	5	0.000460829	4.67933e-05	5.21363	1.70348e+06	38.66
		Checked	Protein Group ID	# Proteins	# Unique Peptides	# Peptides	# PSMs	Group Description
		TRUE	107	53	11	14	54	[Master Protein] Peroxidase OS=Zea mays OX=4577 GN=PER1_3 PE=3 SV=1
		TRUE	139	34	4	5	28	[Master Protein] Peroxidase OS=Zea mays OX=4577 GN=PER1_4 PE=3 SV=1
		TRUE	285	36	7	9	33	[Master Protein] ZmPrx49 Monocotyledons|Class_III_peroxidase|complete|
		TRUE	317	37	5	12	67	[Master Protein] Peroxidase OS=Zea mays OX=4577 GN=PER66_0 PE=3 SV=1
		TRUE	583	33	1	7	38	[Master Protein] Peroxidase OS=Zea mays OX=4577 PE=2 SV=2
	TRUE	High	CHIMERYS (A3)	Unambiguous	LHFHDcFVR	C6(Carbamidomethyl)	46	745; A0A3L6FIG4; A0A3L6G519; A0A8J8XIF2; Q9ZTS7	17; 166; 180; 723; 724; 739; 745; 747; 762; 792; 1158; 5970; 5973; 6712; A5H8G4; A0A1D6FHV4; A0A3L6DLS2; P17180; P24102; P59121; O80912; A0A1D6KQI0; A0A317YGH3; A0A3L6DAX0; A0A3L6E5S9; A0A3L6FIG4; A0A3L6G519; A0A804LXA6; A0A804LXA7; A0A804PY44; B7ZWU1; B4FRD6; B6STZ5; B6T6D4; B6TFD7; B6TMI9; B6TMY7; A0A8J8XIF2; B6U0D4; Q9ZTS7; A0A1D6NZH6; A0A1D6QSQ3; A0A3L6DG37; A0A3L6F777; C0PEC5; Q94EL6	FALSE	FALSE	0	3		0	1	1	410.866	1230.58	1230.58	0	0	HCD (High Energy Collision Dissociation)	25	36.304	1	-2.494	MS2		50	38.7979	12168	F6	5	0.000460829	0.000553006	3.70744	1.70348e+06	38.66
		Checked	Protein Group ID	# Proteins	# Unique Peptides	# Peptides	# PSMs	Group Description
		TRUE	107	53	11	14	54	[Master Protein] Peroxidase OS=Zea mays OX=4577 GN=PER1_3 PE=3 SV=1
		TRUE	139	34	4	5	28	[Master Protein] Peroxidase OS=Zea mays OX=4577 GN=PER1_4 PE=3 SV=1
		TRUE	285	36	7	9	33	[Master Protein] ZmPrx49 Monocotyledons|Class_III_peroxidase|complete|
		TRUE	317	37	5	12	67	[Master Protein] Peroxidase OS=Zea mays OX=4577 GN=PER66_0 PE=3 SV=1
		TRUE	583	33	1	7	38	[Master Protein] Peroxidase OS=Zea mays OX=4577 PE=2 SV=2
	TRUE	High	CHIMERYS (A3)	Unambiguous	LHFHDcFVR	C6(Carbamidomethyl)	46	745; A0A3L6FIG4; A0A3L6G519; A0A8J8XIF2; Q9ZTS7	17; 166; 180; 723; 724; 739; 745; 747; 762; 792; 1158; 5970; 5973; 6712; A5H8G4; A0A1D6FHV4; A0A3L6DLS2; P17180; P24102; P59121; O80912; A0A1D6KQI0; A0A317YGH3; A0A3L6DAX0; A0A3L6E5S9; A0A3L6FIG4; A0A3L6G519; A0A804LXA6; A0A804LXA7; A0A804PY44; B7ZWU1; B4FRD6; B6STZ5; B6T6D4; B6TFD7; B6TMI9; B6TMY7; A0A8J8XIF2; B6U0D4; Q9ZTS7; A0A1D6NZH6; A0A1D6QSQ3; A0A3L6DG37; A0A3L6F777; C0PEC5; Q94EL6	FALSE	FALSE	0	3		0	1	1	410.866	1230.58	1230.58	0	0	HCD (High Energy Collision Dissociation)	25	36.304	1	-2.688	MS2		50	38.992	12278	F6	5	0.000460829	0.00211885	2.8597	1.70348e+06	38.66
		Checked	Protein Group ID	# Proteins	# Unique Peptides	# Peptides	# PSMs	Group Description
		TRUE	107	53	11	14	54	[Master Protein] Peroxidase OS=Zea mays OX=4577 GN=PER1_3 PE=3 SV=1
		TRUE	139	34	4	5	28	[Master Protein] Peroxidase OS=Zea mays OX=4577 GN=PER1_4 PE=3 SV=1
		TRUE	285	36	7	9	33	[Master Protein] ZmPrx49 Monocotyledons|Class_III_peroxidase|complete|
		TRUE	317	37	5	12	67	[Master Protein] Peroxidase OS=Zea mays OX=4577 GN=PER66_0 PE=3 SV=1
		TRUE	583	33	1	7	38	[Master Protein] Peroxidase OS=Zea mays OX=4577 PE=2 SV=2
	TRUE	High	CHIMERYS (A3)	Unambiguous	LHFHDcFVR	C6(Carbamidomethyl)	46	745; A0A3L6FIG4; A0A3L6G519; A0A8J8XIF2; Q9ZTS7	17; 166; 180; 723; 724; 739; 745; 747; 762; 792; 1158; 5970; 5973; 6712; A5H8G4; A0A1D6FHV4; A0A3L6DLS2; P17180; P24102; P59121; O80912; A0A1D6KQI0; A0A317YGH3; A0A3L6DAX0; A0A3L6E5S9; A0A3L6FIG4; A0A3L6G519; A0A804LXA6; A0A804LXA7; A0A804PY44; B7ZWU1; B4FRD6; B6STZ5; B6T6D4; B6TFD7; B6TMI9; B6TMY7; A0A8J8XIF2; B6U0D4; Q9ZTS7; A0A1D6NZH6; A0A1D6QSQ3; A0A3L6DG37; A0A3L6F777; C0PEC5; Q94EL6	FALSE	FALSE	0	3		0	1	1	410.866	1230.58	1230.58	0	0	HCD (High Energy Collision Dissociation)	25	36.304	0.5	-3.0474	MS2		50	39.3514	12475	F6	5	0.000460829	0.000104087	4.72804
		Checked	Protein Group ID	# Proteins	# Unique Peptides	# Peptides	# PSMs	Group Description
		TRUE	107	53	11	14	54	[Master Protein] Peroxidase OS=Zea mays OX=4577 GN=PER1_3 PE=3 SV=1
		TRUE	139	34	4	5	28	[Master Protein] Peroxidase OS=Zea mays OX=4577 GN=PER1_4 PE=3 SV=1
		TRUE	285	36	7	9	33	[Master Protein] ZmPrx49 Monocotyledons|Class_III_peroxidase|complete|
		TRUE	317	37	5	12	67	[Master Protein] Peroxidase OS=Zea mays OX=4577 GN=PER66_0 PE=3 SV=1
		TRUE	583	33	1	7	38	[Master Protein] Peroxidase OS=Zea mays OX=4577 PE=2 SV=2
	TRUE	High	CHIMERYS (A3)	Unambiguous	LHFHDcFVR	C6(Carbamidomethyl)	46	745; A0A3L6FIG4; A0A3L6G519; A0A8J8XIF2; Q9ZTS7	17; 166; 180; 723; 724; 739; 745; 747; 762; 792; 1158; 5970; 5973; 6712; A5H8G4; A0A1D6FHV4; A0A3L6DLS2; P17180; P24102; P59121; O80912; A0A1D6KQI0; A0A317YGH3; A0A3L6DAX0; A0A3L6E5S9; A0A3L6FIG4; A0A3L6G519; A0A804LXA6; A0A804LXA7; A0A804PY44; B7ZWU1; B4FRD6; B6STZ5; B6T6D4; B6TFD7; B6TMI9; B6TMY7; A0A8J8XIF2; B6U0D4; Q9ZTS7; A0A1D6NZH6; A0A1D6QSQ3; A0A3L6DG37; A0A3L6F777; C0PEC5; Q94EL6	FALSE	FALSE	0	3		0	1	1	410.866	1230.58	1230.58	0	0	HCD (High Energy Collision Dissociation)	25	36.304	0.31	-3.0587	MS2		50	39.3627	12481	F6	5	0.000460829	0.000393237	3.91716
		Checked	Protein Group ID	# Proteins	# Unique Peptides	# Peptides	# PSMs	Group Description
		TRUE	107	53	11	14	54	[Master Protein] Peroxidase OS=Zea mays OX=4577 GN=PER1_3 PE=3 SV=1
		TRUE	139	34	4	5	28	[Master Protein] Peroxidase OS=Zea mays OX=4577 GN=PER1_4 PE=3 SV=1
		TRUE	285	36	7	9	33	[Master Protein] ZmPrx49 Monocotyledons|Class_III_peroxidase|complete|
		TRUE	317	37	5	12	67	[Master Protein] Peroxidase OS=Zea mays OX=4577 GN=PER66_0 PE=3 SV=1
		TRUE	583	33	1	7	38	[Master Protein] Peroxidase OS=Zea mays OX=4577 PE=2 SV=2
	TRUE	High	CHIMERYS (A3)	Unambiguous	LHFHDcFVR	C6(Carbamidomethyl)	46	745; A0A3L6FIG4; A0A3L6G519; A0A8J8XIF2; Q9ZTS7	17; 166; 180; 723; 724; 739; 745; 747; 762; 792; 1158; 5970; 5973; 6712; A5H8G4; A0A1D6FHV4; A0A3L6DLS2; P17180; P24102; P59121; O80912; A0A1D6KQI0; A0A317YGH3; A0A3L6DAX0; A0A3L6E5S9; A0A3L6FIG4; A0A3L6G519; A0A804LXA6; A0A804LXA7; A0A804PY44; B7ZWU1; B4FRD6; B6STZ5; B6T6D4; B6TFD7; B6TMI9; B6TMY7; A0A8J8XIF2; B6U0D4; Q9ZTS7; A0A1D6NZH6; A0A1D6QSQ3; A0A3L6DG37; A0A3L6F777; C0PEC5; Q94EL6	FALSE	FALSE	0	3		0	1	1	410.866	1230.58	1230.58	0	0	HCD (High Energy Collision Dissociation)	25	36.304	1	-3.3729	MS2		50	39.6769	12635	F6	5	0.00261097	0.0202095	1.20483	385914	40.03
		Checked	Protein Group ID	# Proteins	# Unique Peptides	# Peptides	# PSMs	Group Description
		TRUE	107	53	11	14	54	[Master Protein] Peroxidase OS=Zea mays OX=4577 GN=PER1_3 PE=3 SV=1
		TRUE	139	34	4	5	28	[Master Protein] Peroxidase OS=Zea mays OX=4577 GN=PER1_4 PE=3 SV=1
		TRUE	285	36	7	9	33	[Master Protein] ZmPrx49 Monocotyledons|Class_III_peroxidase|complete|
		TRUE	317	37	5	12	67	[Master Protein] Peroxidase OS=Zea mays OX=4577 GN=PER66_0 PE=3 SV=1
		TRUE	583	33	1	7	38	[Master Protein] Peroxidase OS=Zea mays OX=4577 PE=2 SV=2
	TRUE	High	CHIMERYS (A3)	Unambiguous	LHFHDcFVR	C6(Carbamidomethyl)	46	745; A0A3L6FIG4; A0A3L6G519; A0A8J8XIF2; Q9ZTS7	17; 166; 180; 723; 724; 739; 745; 747; 762; 792; 1158; 5970; 5973; 6712; A5H8G4; A0A1D6FHV4; A0A3L6DLS2; P17180; P24102; P59121; O80912; A0A1D6KQI0; A0A317YGH3; A0A3L6DAX0; A0A3L6E5S9; A0A3L6FIG4; A0A3L6G519; A0A804LXA6; A0A804LXA7; A0A804PY44; B7ZWU1; B4FRD6; B6STZ5; B6T6D4; B6TFD7; B6TMI9; B6TMY7; A0A8J8XIF2; B6U0D4; Q9ZTS7; A0A1D6NZH6; A0A1D6QSQ3; A0A3L6DG37; A0A3L6F777; C0PEC5; Q94EL6	FALSE	FALSE	0	3		0	1	1	410.866	1230.58	1230.58	0	0	HCD (High Energy Collision Dissociation)	25	36.304	1	-3.7593	MS2		50	40.0633	12832	F6	5	0.000460829	0.00172047	2.995	385914	40.03
		Checked	Protein Group ID	# Proteins	# Unique Peptides	# Peptides	# PSMs	Group Description
		TRUE	107	53	11	14	54	[Master Protein] Peroxidase OS=Zea mays OX=4577 GN=PER1_3 PE=3 SV=1
		TRUE	139	34	4	5	28	[Master Protein] Peroxidase OS=Zea mays OX=4577 GN=PER1_4 PE=3 SV=1
		TRUE	285	36	7	9	33	[Master Protein] ZmPrx49 Monocotyledons|Class_III_peroxidase|complete|
		TRUE	317	37	5	12	67	[Master Protein] Peroxidase OS=Zea mays OX=4577 GN=PER66_0 PE=3 SV=1
		TRUE	583	33	1	7	38	[Master Protein] Peroxidase OS=Zea mays OX=4577 PE=2 SV=2
	TRUE	High	CHIMERYS (A3)	Unambiguous	LHFHDcFVR	C6(Carbamidomethyl)	46	745; A0A3L6FIG4; A0A3L6G519; A0A8J8XIF2; Q9ZTS7	17; 166; 180; 723; 724; 739; 745; 747; 762; 792; 1158; 5970; 5973; 6712; A5H8G4; A0A1D6FHV4; A0A3L6DLS2; P17180; P24102; P59121; O80912; A0A1D6KQI0; A0A317YGH3; A0A3L6DAX0; A0A3L6E5S9; A0A3L6FIG4; A0A3L6G519; A0A804LXA6; A0A804LXA7; A0A804PY44; B7ZWU1; B4FRD6; B6STZ5; B6T6D4; B6TFD7; B6TMI9; B6TMY7; A0A8J8XIF2; B6U0D4; Q9ZTS7; A0A1D6NZH6; A0A1D6QSQ3; A0A3L6DG37; A0A3L6F777; C0PEC5; Q94EL6	FALSE	FALSE	0	3		0	1	1	410.866	1230.58	1230.58	0	0	HCD (High Energy Collision Dissociation)	25	36.304	1	-3.7973	MS2		50	40.1013	12853	F6	5	0.00394407	0.0487192	0.704386	385914	40.03
		Checked	Protein Group ID	# Proteins	# Unique Peptides	# Peptides	# PSMs	Group Description
		TRUE	107	53	11	14	54	[Master Protein] Peroxidase OS=Zea mays OX=4577 GN=PER1_3 PE=3 SV=1
		TRUE	139	34	4	5	28	[Master Protein] Peroxidase OS=Zea mays OX=4577 GN=PER1_4 PE=3 SV=1
		TRUE	285	36	7	9	33	[Master Protein] ZmPrx49 Monocotyledons|Class_III_peroxidase|complete|
		TRUE	317	37	5	12	67	[Master Protein] Peroxidase OS=Zea mays OX=4577 GN=PER66_0 PE=3 SV=1
		TRUE	583	33	1	7	38	[Master Protein] Peroxidase OS=Zea mays OX=4577 PE=2 SV=2
	TRUE	High	CHIMERYS (A3)	Unambiguous	LHFHDcFVR	C6(Carbamidomethyl)	46	745; A0A3L6FIG4; A0A3L6G519; A0A8J8XIF2; Q9ZTS7	17; 166; 180; 723; 724; 739; 745; 747; 762; 792; 1158; 5970; 5973; 6712; A5H8G4; A0A1D6FHV4; A0A3L6DLS2; P17180; P24102; P59121; O80912; A0A1D6KQI0; A0A317YGH3; A0A3L6DAX0; A0A3L6E5S9; A0A3L6FIG4; A0A3L6G519; A0A804LXA6; A0A804LXA7; A0A804PY44; B7ZWU1; B4FRD6; B6STZ5; B6T6D4; B6TFD7; B6TMI9; B6TMY7; A0A8J8XIF2; B6U0D4; Q9ZTS7; A0A1D6NZH6; A0A1D6QSQ3; A0A3L6DG37; A0A3L6F777; C0PEC5; Q94EL6	FALSE	FALSE	0	3		0	1	1	410.866	1230.58	1230.58	0	0	HCD (High Energy Collision Dissociation)	25	36.304	1	-4.2362	MS2		50	40.5402	13089	F6	5	0.000460829	0.000621631	3.6352	335259	40.76
		Checked	Protein Group ID	# Proteins	# Unique Peptides	# Peptides	# PSMs	Group Description
		TRUE	107	53	11	14	54	[Master Protein] Peroxidase OS=Zea mays OX=4577 GN=PER1_3 PE=3 SV=1
		TRUE	139	34	4	5	28	[Master Protein] Peroxidase OS=Zea mays OX=4577 GN=PER1_4 PE=3 SV=1
		TRUE	285	36	7	9	33	[Master Protein] ZmPrx49 Monocotyledons|Class_III_peroxidase|complete|
		TRUE	317	37	5	12	67	[Master Protein] Peroxidase OS=Zea mays OX=4577 GN=PER66_0 PE=3 SV=1
		TRUE	583	33	1	7	38	[Master Protein] Peroxidase OS=Zea mays OX=4577 PE=2 SV=2
	TRUE	High	CHIMERYS (A3)	Unambiguous	LHFHDcFVR	C6(Carbamidomethyl)	46	745; A0A3L6FIG4; A0A3L6G519; A0A8J8XIF2; Q9ZTS7	17; 166; 180; 723; 724; 739; 745; 747; 762; 792; 1158; 5970; 5973; 6712; A5H8G4; A0A1D6FHV4; A0A3L6DLS2; P17180; P24102; P59121; O80912; A0A1D6KQI0; A0A317YGH3; A0A3L6DAX0; A0A3L6E5S9; A0A3L6FIG4; A0A3L6G519; A0A804LXA6; A0A804LXA7; A0A804PY44; B7ZWU1; B4FRD6; B6STZ5; B6T6D4; B6TFD7; B6TMI9; B6TMY7; A0A8J8XIF2; B6U0D4; Q9ZTS7; A0A1D6NZH6; A0A1D6QSQ3; A0A3L6DG37; A0A3L6F777; C0PEC5; Q94EL6	FALSE	FALSE	0	3		0	1	1	410.866	1230.58	1230.58	0	0	HCD (High Energy Collision Dissociation)	25	36.304	1	-4.7196	MS2		50	41.0236	13362	F6	5	0.000460829	0.00261875	2.71945	335259	40.76
		Checked	Protein Group ID	# Proteins	# Unique Peptides	# Peptides	# PSMs	Group Description
		TRUE	107	53	11	14	54	[Master Protein] Peroxidase OS=Zea mays OX=4577 GN=PER1_3 PE=3 SV=1
		TRUE	139	34	4	5	28	[Master Protein] Peroxidase OS=Zea mays OX=4577 GN=PER1_4 PE=3 SV=1
		TRUE	285	36	7	9	33	[Master Protein] ZmPrx49 Monocotyledons|Class_III_peroxidase|complete|
		TRUE	317	37	5	12	67	[Master Protein] Peroxidase OS=Zea mays OX=4577 GN=PER66_0 PE=3 SV=1
		TRUE	583	33	1	7	38	[Master Protein] Peroxidase OS=Zea mays OX=4577 PE=2 SV=2
	TRUE	High	CHIMERYS (A3)	Unambiguous	GFDVIDAAK		8	745; A0A8J8XIF2	17; 739; 745; 6470; A5H8G4; A0A3L6DLS2; A0A8J8XIF2; A0A3L6DV94	FALSE	FALSE	0	2		0	1	1	468.245	935.483	935.483	0	0	HCD (High Energy Collision Dissociation)	25	42.4098	1	-0.5333	MS2		50	42.9432	14419	F6	2	0.000460829	0.000441348	3.84629	107732800	43.04
		Checked	Protein Group ID	# Proteins	# Unique Peptides	# Peptides	# PSMs	Group Description
		TRUE	107	53	11	14	54	[Master Protein] Peroxidase OS=Zea mays OX=4577 GN=PER1_3 PE=3 SV=1
		TRUE	285	36	7	9	33	[Master Protein] ZmPrx49 Monocotyledons|Class_III_peroxidase|complete|
	TRUE	High	CHIMERYS (A3)	Unambiguous	GcDGSVLLTVNPGGGQTER	C2(Carbamidomethyl)	4	A0A8J8XIF2	17; 739; A5H8G4; A0A8J8XIF2	FALSE	FALSE	0	2		0	1	1	958.96	1916.91	1916.91	0	0	HCD (High Energy Collision Dissociation)	25	44.7439	1	0.2309	MS2		50	44.5129	15241	F6	1	0.000460829	2.53617e-06	6.9816	18161390	44.62
		Checked	Protein Group ID	# Proteins	# Unique Peptides	# Peptides	# PSMs	Group Description
		TRUE	107	53	11	14	54	[Master Protein] Peroxidase OS=Zea mays OX=4577 GN=PER1_3 PE=3 SV=1
	TRUE	High	CHIMERYS (A3)	Unambiguous	GcDGSVLLTVNPGGGQTER	C2(Carbamidomethyl)	4	A0A8J8XIF2	17; 739; A5H8G4; A0A8J8XIF2	FALSE	FALSE	0	3		0	1	1	639.643	1916.91	1916.91	0	0	HCD (High Energy Collision Dissociation)	25	44.7439	1	0.2168	MS2		50	44.5271	15246	F6	1	0.000460829	3.03533e-06	6.87266	11645907	44.62
		Checked	Protein Group ID	# Proteins	# Unique Peptides	# Peptides	# PSMs	Group Description
		TRUE	107	53	11	14	54	[Master Protein] Peroxidase OS=Zea mays OX=4577 GN=PER1_3 PE=3 SV=1
	TRUE	High	CHIMERYS (A3)	Unambiguous	ELSVEDmVVLSGAHTVGR	M7(Oxidation)	4	A0A8J8XIF2	17; 739; A5H8G4; A0A8J8XIF2	FALSE	FALSE	0	3		0	1	1	638.991	1914.96	1914.96	0	0	HCD (High Energy Collision Dissociation)	25	46.849	1	1.055	MS2		50	45.794	15927	F6	1	0.000460829	7.15335e-07	7.74897	13805994	45.87
		Checked	Protein Group ID	# Proteins	# Unique Peptides	# Peptides	# PSMs	Group Description
		TRUE	107	53	11	14	54	[Master Protein] Peroxidase OS=Zea mays OX=4577 GN=PER1_3 PE=3 SV=1
	TRUE	High	CHIMERYS (A3)	Unambiguous	DAGIAAGLIR		4	A0A8J8XIF2	17; 739; A5H8G4; A0A8J8XIF2	TRUE	FALSE	0	2		0	1	1	478.78	956.552	956.552	0	0	HCD (High Energy Collision Dissociation)	25	45.5735	0.5	-0.6061	MS2		50	46.1796	16107	F6	1	0.000460829	0.000704334	3.55786	84723528	46.28
		Checked	Protein Group ID	# Proteins	# Unique Peptides	# Peptides	# PSMs	Group Description
		TRUE	107	53	11	14	54	[Master Protein] Peroxidase OS=Zea mays OX=4577 GN=PER1_3 PE=3 SV=1
	TRUE	High	CHIMERYS (A3)	Unambiguous	DAGIAAGLIR		4	A0A8J8XIF2	17; 739; A5H8G4; A0A8J8XIF2	TRUE	FALSE	0	2		0	1	1	478.78	956.552	956.552	0	0	HCD (High Energy Collision Dissociation)	25	45.5735	0.5	-1.1078	MS2		50	46.6813	16369	F6	1	0.00261097	0.0250963	1.06945	84723528	46.28
		Checked	Protein Group ID	# Proteins	# Unique Peptides	# Peptides	# PSMs	Group Description
		TRUE	107	53	11	14	54	[Master Protein] Peroxidase OS=Zea mays OX=4577 GN=PER1_3 PE=3 SV=1
	TRUE	High	CHIMERYS (A3)	Unambiguous	DSISLTGSVSYQVPAGR		4	A0A8J8XIF2	17; 739; A5H8G4; A0A8J8XIF2	FALSE	FALSE	0	2		0	1	1	868.944	1736.88	1736.88	0	0	HCD (High Energy Collision Dissociation)	25	48.1215	1	0.5054	MS2		50	47.6161	16859	F6	1	0.000460829	1.74454e-12	15.5847	19637750	47.55
		Checked	Protein Group ID	# Proteins	# Unique Peptides	# Peptides	# PSMs	Group Description
		TRUE	107	53	11	14	54	[Master Protein] Peroxidase OS=Zea mays OX=4577 GN=PER1_3 PE=3 SV=1
	TRUE	High	CHIMERYS (A3)	Unambiguous	DSISLTGSVSYQVPAGR		4	A0A8J8XIF2	17; 739; A5H8G4; A0A8J8XIF2	FALSE	FALSE	0	2		0	1	1	868.944	1736.88	1736.88	0	0	HCD (High Energy Collision Dissociation)	25	48.1215	1	0.1645	MS2		50	47.957	17030	F6	1	0.000460829	1.46194e-06	7.31561	19637750	47.55
		Checked	Protein Group ID	# Proteins	# Unique Peptides	# Peptides	# PSMs	Group Description
		TRUE	107	53	11	14	54	[Master Protein] Peroxidase OS=Zea mays OX=4577 GN=PER1_3 PE=3 SV=1
	TRUE	High	CHIMERYS (A3)	Unambiguous	ELSVEDmVVLSGAHTVGR	M7(Oxidation)	4	A0A8J8XIF2	17; 739; A5H8G4; A0A8J8XIF2	FALSE	FALSE	0	3		0	1	1	638.991	1914.96	1914.96	0	0	HCD (High Energy Collision Dissociation)	25	46.849	1	-1.6608	MS2		50	48.5098	17300	F6	1	0.00166806	0.00811545	1.88292
		Checked	Protein Group ID	# Proteins	# Unique Peptides	# Peptides	# PSMs	Group Description
		TRUE	107	53	11	14	54	[Master Protein] Peroxidase OS=Zea mays OX=4577 GN=PER1_3 PE=3 SV=1
	TRUE	High	CHIMERYS (A3)	Unambiguous	DSISLTGSVSYQVPAGR		4	A0A8J8XIF2	17; 739; A5H8G4; A0A8J8XIF2	FALSE	FALSE	0	2		0	1	1	868.944	1736.88	1736.88	0	0	HCD (High Energy Collision Dissociation)	25	48.1215	1	-0.3981	MS2		50	48.5196	17307	F6	1	0.00331126	0.0359789	0.863799	387199	48.68
		Checked	Protein Group ID	# Proteins	# Unique Peptides	# Peptides	# PSMs	Group Description
		TRUE	107	53	11	14	54	[Master Protein] Peroxidase OS=Zea mays OX=4577 GN=PER1_3 PE=3 SV=1
	TRUE	High	CHIMERYS (A3)	Unambiguous	SFcASFFK	C3(Carbamidomethyl)	4	A0A8J8XIF2	17; 739; A5H8G4; A0A8J8XIF2	FALSE	FALSE	0	2		0	1	1	497.229	993.45	993.45	0	0	HCD (High Energy Collision Dissociation)	25	49.1556	1	0.0268	MS2		50	49.1288	17640	F6	1	0.000460829	1.65368e-13	17.0131	49298940	49.21
		Checked	Protein Group ID	# Proteins	# Unique Peptides	# Peptides	# PSMs	Group Description
		TRUE	107	53	11	14	54	[Master Protein] Peroxidase OS=Zea mays OX=4577 GN=PER1_3 PE=3 SV=1
	TRUE	High	CHIMERYS (A3)	Unambiguous	VGFYDTScPNAEALVR	C8(Carbamidomethyl)	4	A0A8J8XIF2	17; 739; A5H8G4; A0A8J8XIF2	FALSE	FALSE	0	2		0	1	1	899.925	1798.84	1798.84	0	0	HCD (High Energy Collision Dissociation)	25	48.4278	1	-0.9417	MS2		50	49.3694	17761	F6	1	0.000460829	1.75556e-11	14.1848	46429884	49.31
		Checked	Protein Group ID	# Proteins	# Unique Peptides	# Peptides	# PSMs	Group Description
		TRUE	107	53	11	14	54	[Master Protein] Peroxidase OS=Zea mays OX=4577 GN=PER1_3 PE=3 SV=1
	TRUE	High	CHIMERYS (A3)	Unambiguous	TVScADIVAFAAR	C4(Carbamidomethyl)	28	6678; A0A8J8XIF2	17; 175; 177; 8009; 731; 739; 758; 797; 6678; 6682; 8010; ZmPrx[P]23; A5H8G4; A0A3L6FTC7; A0A3L6FY75; A0A3L6G648; A0A3L6G6C4; A0A3L6GBC9; A0A3L6GBT3; A0A3L6GD27; A0A3L6GD67; A0A804RDN1; B6T173; A0A8J8XIF2; A0A1D6F265; A0A804RGA5; A0A804MTB6; K7TMC0	FALSE	FALSE	0	2		0	1	1	690.851	1380.69	1380.69	0	0	HCD (High Energy Collision Dissociation)	25	49.7399	1	-0.3734	MS2		50	50.1133	18169	F6	2	0.000460829	1.22188e-05	6.0282	68606320	50.21
		Checked	Protein Group ID	# Proteins	# Unique Peptides	# Peptides	# PSMs	Group Description
		TRUE	107	53	11	14	54	[Master Protein] Peroxidase OS=Zea mays OX=4577 GN=PER1_3 PE=3 SV=1
		TRUE	456	46	1	3	12	[Master Protein] ZmPrx118 Monocotyledons|Class_III_peroxidase|complete|
	TRUE	High	CHIMERYS (A3)	Unambiguous	TVScADIVAFAAR	C4(Carbamidomethyl)	28	6678; A0A8J8XIF2	17; 175; 177; 8009; 731; 739; 758; 797; 6678; 6682; 8010; ZmPrx[P]23; A5H8G4; A0A3L6FTC7; A0A3L6FY75; A0A3L6G648; A0A3L6G6C4; A0A3L6GBC9; A0A3L6GBT3; A0A3L6GD27; A0A3L6GD67; A0A804RDN1; B6T173; A0A8J8XIF2; A0A1D6F265; A0A804RGA5; A0A804MTB6; K7TMC0	FALSE	FALSE	0	3		0	1	1	460.903	1380.69	1380.69	0	0	HCD (High Energy Collision Dissociation)	25	49.7399	1	-0.4159	MS2		50	50.1557	18193	F6	2	0.000460829	1.30684e-07	8.77965	15186711	50.21
		Checked	Protein Group ID	# Proteins	# Unique Peptides	# Peptides	# PSMs	Group Description
		TRUE	107	53	11	14	54	[Master Protein] Peroxidase OS=Zea mays OX=4577 GN=PER1_3 PE=3 SV=1
		TRUE	456	46	1	3	12	[Master Protein] ZmPrx118 Monocotyledons|Class_III_peroxidase|complete|
	TRUE	High	CHIMERYS (A3)	Unambiguous	AKELSVEDMVVLSGAHTVGR		3	A0A8J8XIF2	17; A5H8G4; A0A8J8XIF2	FALSE	FALSE	1	4		0	1	1	525.279	2098.1	2098.1	0	0	HCD (High Energy Collision Dissociation)	25	51.5916	1	0.9569	MS2		50	50.6346	18473	F6	1	0.000460829	1.20881e-06	7.43088	2.4813e+06	50.68
		Checked	Protein Group ID	# Proteins	# Unique Peptides	# Peptides	# PSMs	Group Description
		TRUE	107	53	11	14	54	[Master Protein] Peroxidase OS=Zea mays OX=4577 GN=PER1_3 PE=3 SV=1
	TRUE	High	CHIMERYS (A3)	Unambiguous	AKELSVEDMVVLSGAHTVGR		3	A0A8J8XIF2	17; A5H8G4; A0A8J8XIF2	FALSE	FALSE	1	3		0	1	1	700.037	2098.1	2098.1	0	0	HCD (High Energy Collision Dissociation)	25	51.5916	1	0.9118	MS2		50	50.6797	18498	F6	1	0.000460829	7.45557e-05	4.93081	973722	50.66
		Checked	Protein Group ID	# Proteins	# Unique Peptides	# Peptides	# PSMs	Group Description
		TRUE	107	53	11	14	54	[Master Protein] Peroxidase OS=Zea mays OX=4577 GN=PER1_3 PE=3 SV=1
	TRUE	High	CHIMERYS (A3)	Unambiguous	GmGLFFSDNQLR	M2(Oxidation)	3	A0A8J8XIF2	739; A5H8G4; A0A8J8XIF2	FALSE	FALSE	0	2		0	1	1	700.835	1400.66	1400.66	0	0	HCD (High Energy Collision Dissociation)	25	50.7697	1	-1.3777	MS2		50	52.1474	19336	F6	1	0.000460829	4.13227e-05	5.28909	2.90876e+06	52.39
		Checked	Protein Group ID	# Proteins	# Unique Peptides	# Peptides	# PSMs	Group Description
		TRUE	107	53	11	14	54	[Master Protein] Peroxidase OS=Zea mays OX=4577 GN=PER1_3 PE=3 SV=1
	TRUE	High	CHIMERYS (A3)	Unambiguous	GmGLFFSDNQLR	M2(Oxidation)	3	A0A8J8XIF2	739; A5H8G4; A0A8J8XIF2	FALSE	FALSE	0	2		0	1	1	700.835	1400.66	1400.66	0	0	HCD (High Energy Collision Dissociation)	25	50.7697	1	-1.7538	MS2		50	52.5236	19528	F6	1	0.00166806	0.00816027	1.87853	2.90876e+06	52.39
		Checked	Protein Group ID	# Proteins	# Unique Peptides	# Peptides	# PSMs	Group Description
		TRUE	107	53	11	14	54	[Master Protein] Peroxidase OS=Zea mays OX=4577 GN=PER1_3 PE=3 SV=1
	TRUE	High	CHIMERYS (A3)	Unambiguous	GmGLFFSDNQLR	M2(Oxidation)	3	A0A8J8XIF2	739; A5H8G4; A0A8J8XIF2	FALSE	FALSE	0	2		0	1	1	700.835	1400.66	1400.66	0	0	HCD (High Energy Collision Dissociation)	25	50.7697	0.18	-1.9719	MS2		50	52.7416	19657	F6	1	0.00427807	0.0576091	0.620338	642722	53.11
		Checked	Protein Group ID	# Proteins	# Unique Peptides	# Peptides	# PSMs	Group Description
		TRUE	107	53	11	14	54	[Master Protein] Peroxidase OS=Zea mays OX=4577 GN=PER1_3 PE=3 SV=1
	TRUE	High	CHIMERYS (A3)	Unambiguous	GmGLFFSDNQLR	M2(Oxidation)	3	A0A8J8XIF2	739; A5H8G4; A0A8J8XIF2	FALSE	FALSE	0	2		0	1	1	700.835	1400.66	1400.66	0	0	HCD (High Energy Collision Dissociation)	25	50.7697	1	-2.1303	MS2		50	52.9	19733	F6	1	0.000460829	0.0003261	4.03188	642722	53.11
		Checked	Protein Group ID	# Proteins	# Unique Peptides	# Peptides	# PSMs	Group Description
		TRUE	107	53	11	14	54	[Master Protein] Peroxidase OS=Zea mays OX=4577 GN=PER1_3 PE=3 SV=1
	TRUE	High	CHIMERYS (A3)	Unambiguous	GmGLFFSDNQLR	M2(Oxidation)	3	A0A8J8XIF2	739; A5H8G4; A0A8J8XIF2	FALSE	FALSE	0	2		0	1	1	700.835	1400.66	1400.66	0	0	HCD (High Energy Collision Dissociation)	25	50.7697	0.13	-2.2675	MS2		50	53.0372	19794	F6	1	0.00753167	0.116772	0.283859	642722	53.11
		Checked	Protein Group ID	# Proteins	# Unique Peptides	# Peptides	# PSMs	Group Description
		TRUE	107	53	11	14	54	[Master Protein] Peroxidase OS=Zea mays OX=4577 GN=PER1_3 PE=3 SV=1
	TRUE	High	CHIMERYS (A3)	Unambiguous	ELSVEDMVVLSGAHTVGR		4	A0A8J8XIF2	17; 739; A5H8G4; A0A8J8XIF2	FALSE	FALSE	0	3		0	1	1	633.66	1898.96	1898.96	0	0	HCD (High Energy Collision Dissociation)	25	56.2526	0.88	0.7492	MS2		50	55.5034	21019	F6	1	0.000460829	5.80394e-09	10.6678	37774884	55.59
		Checked	Protein Group ID	# Proteins	# Unique Peptides	# Peptides	# PSMs	Group Description
		TRUE	107	53	11	14	54	[Master Protein] Peroxidase OS=Zea mays OX=4577 GN=PER1_3 PE=3 SV=1
	TRUE	High	CHIMERYS (A3)	Unambiguous	ELSVEDMVVLSGAHTVGR		4	A0A8J8XIF2	17; 739; A5H8G4; A0A8J8XIF2	FALSE	FALSE	0	2		0	1	1	949.986	1898.96	1898.96	0	0	HCD (High Energy Collision Dissociation)	25	56.2526	1	0.6608	MS2		50	55.5919	21063	F6	1	0.000460829	1.76408e-10	12.7859	853906	55.6
		Checked	Protein Group ID	# Proteins	# Unique Peptides	# Peptides	# PSMs	Group Description
		TRUE	107	53	11	14	54	[Master Protein] Peroxidase OS=Zea mays OX=4577 GN=PER1_3 PE=3 SV=1
	TRUE	High	CHIMERYS (A3)	Unambiguous	GMGLFFSDNQLR		3	A0A8J8XIF2	739; A5H8G4; A0A8J8XIF2	FALSE	FALSE	0	2		0	1	1	692.838	1384.67	1384.67	0	0	HCD (High Energy Collision Dissociation)	25	56.8345	1	-0.6714	MS2		50	57.5059	21982	F6	1	0.000460829	3.50621e-05	5.38878	21406944	57.6
		Checked	Protein Group ID	# Proteins	# Unique Peptides	# Peptides	# PSMs	Group Description
		TRUE	107	53	11	14	54	[Master Protein] Peroxidase OS=Zea mays OX=4577 GN=PER1_3 PE=3 SV=1
TRUE	744	ZmPrx48 Monocotyledons|Class_III_peroxidase|complete|	13	33	12	8.56
	Checked	Confidence	Identifying Node	PSM Ambiguity	Annotated Sequence	Modifications	# Proteins	Master Protein Accessions	Protein Accessions	I/L Ambiguity	Identified by Inclusion File	# Missed Cleavages	Charge	DeltaScore	DeltaCn	Rank	Search Engine Rank	m/z [Da]	MH+ [Da]	Theo. MH+ [Da]	DeltaM [ppm]	Deltam/z [Da]	Activation Type	NCE [%]	Predicted RT [min]	Normalized CHIMERYS Coefficient	DeltaRT	MS Order	Isolation Interference [%]	Ion Inject Time [ms]	RT [min]	First Scan	File ID	# Protein Groups	q-Value	PEP	SVM Score	Precursor Abundance	Apex RT [min]
	TRUE	High	CHIMERYS (A3)	Unambiguous	AAmTQAVASEQR	M3(Oxidation)	1	744	744	FALSE	FALSE	0	2		0	1	1	639.809	1278.61	1278.61	0	0	HCD (High Energy Collision Dissociation)	25	20.3318	1	0.487	MS2		50	19.8448	4490	F6	1	0.000460829	0.000217967	4.27804	4673262	19.98
		Checked	Protein Group ID	# Proteins	# Unique Peptides	# Peptides	# PSMs	Group Description
		TRUE	132	4	12	13	33	[Master Protein] ZmPrx48 Monocotyledons|Class_III_peroxidase|complete|
	TRUE	High	CHIMERYS (A3)	Unambiguous	AAmTQAVASEQR	M3(Oxidation)	1	744	744	FALSE	FALSE	0	2		0	1	1	639.809	1278.61	1278.61	0	0	HCD (High Energy Collision Dissociation)	25	20.3318	1	-0.253	MS2		50	20.5847	4690	F6	1	0.000460829	0.00274735	2.68725	2.54334e+06	20.61
		Checked	Protein Group ID	# Proteins	# Unique Peptides	# Peptides	# PSMs	Group Description
		TRUE	132	4	12	13	33	[Master Protein] ZmPrx48 Monocotyledons|Class_III_peroxidase|complete|
	TRUE	High	CHIMERYS (A3)	Unambiguous	AAMTQAVASEQR		1	744	744	FALSE	FALSE	0	2		0	1	1	631.812	1262.62	1262.62	0	0	HCD (High Energy Collision Dissociation)	25	28.3863	1	1.0979	MS2		50	27.2884	6905	F6	1	0.000460829	1.99371e-07	8.52356	41382960	27.36
		Checked	Protein Group ID	# Proteins	# Unique Peptides	# Peptides	# PSMs	Group Description
		TRUE	132	4	12	13	33	[Master Protein] ZmPrx48 Monocotyledons|Class_III_peroxidase|complete|
	TRUE	High	CHIMERYS (A3)	Unambiguous	TAGPNLNSVR		2	744	744; A0A8J8XL66	FALSE	FALSE	0	2		0	1	1	514.778	1028.55	1028.55	0	0	HCD (High Energy Collision Dissociation)	25	31.0126	1	-0.2763	MS2		50	31.2889	8554	F6	1	0.000460829	3.6426e-07	8.15815	60025904	31.37
		Checked	Protein Group ID	# Proteins	# Unique Peptides	# Peptides	# PSMs	Group Description
		TRUE	132	4	12	13	33	[Master Protein] ZmPrx48 Monocotyledons|Class_III_peroxidase|complete|
	TRUE	High	CHIMERYS (A3)	Unambiguous	DmTALSGAHTIGQAR	M2(Oxidation)	2	744	744; A0A8J8XL66	FALSE	FALSE	0	2		0	1	1	772.878	1544.75	1544.75	0	0	HCD (High Energy Collision Dissociation)	25	31.0994	1	-0.3373	MS2		50	31.4367	8626	F6	1	0.000460829	9.3627e-05	4.79242	902511	31.44
		Checked	Protein Group ID	# Proteins	# Unique Peptides	# Peptides	# PSMs	Group Description
		TRUE	132	4	12	13	33	[Master Protein] ZmPrx48 Monocotyledons|Class_III_peroxidase|complete|
	TRUE	High	CHIMERYS (A3)	Unambiguous	DmTALSGAHTIGQAR	M2(Oxidation)	2	744	744; A0A8J8XL66	FALSE	FALSE	0	3		0	1	1	515.588	1544.75	1544.75	0	0	HCD (High Energy Collision Dissociation)	25	31.0994	0.6	-0.3599	MS2		50	31.4593	8635	F6	1	0.000460829	5.67209e-09	10.6817	8515668	31.44
		Checked	Protein Group ID	# Proteins	# Unique Peptides	# Peptides	# PSMs	Group Description
		TRUE	132	4	12	13	33	[Master Protein] ZmPrx48 Monocotyledons|Class_III_peroxidase|complete|
	TRUE	High	CHIMERYS (A3)	Unambiguous	TAGPNLNSVR		2	744	744; A0A8J8XL66	FALSE	FALSE	0	2		0	1	1	514.778	1028.55	1028.55	0	0	HCD (High Energy Collision Dissociation)	25	31.0126	0.2	-0.4468	MS2		50	31.4593	8635	F6	1	0.000460829	0.000185493	4.3764	60025904	31.37
		Checked	Protein Group ID	# Proteins	# Unique Peptides	# Peptides	# PSMs	Group Description
		TRUE	132	4	12	13	33	[Master Protein] ZmPrx48 Monocotyledons|Class_III_peroxidase|complete|
	TRUE	High	CHIMERYS (A3)	Unambiguous	DmTALSGAHTIGQAR	M2(Oxidation)	2	744	744; A0A8J8XL66	FALSE	FALSE	0	3		0	1	1	515.588	1544.75	1544.75	0	0	HCD (High Energy Collision Dissociation)	25	31.0994	1	-0.4076	MS2		50	31.5071	8654	F6	1	0.000460829	0.000957239	3.36677	8515668	31.44
		Checked	Protein Group ID	# Proteins	# Unique Peptides	# Peptides	# PSMs	Group Description
		TRUE	132	4	12	13	33	[Master Protein] ZmPrx48 Monocotyledons|Class_III_peroxidase|complete|
	TRUE	High	CHIMERYS (A3)	Unambiguous	DMTALSGAHTIGQAR		2	744	744; A0A8J8XL66	FALSE	FALSE	0	3		0	1	1	510.256	1528.75	1528.75	0	0	HCD (High Energy Collision Dissociation)	25	37.5553	0.73	0.1025	MS2		50	37.4527	11462	F6	1	0.000460829	6.69731e-09	10.581	16235160	37.49
		Checked	Protein Group ID	# Proteins	# Unique Peptides	# Peptides	# PSMs	Group Description
		TRUE	132	4	12	13	33	[Master Protein] ZmPrx48 Monocotyledons|Class_III_peroxidase|complete|
	TRUE	High	CHIMERYS (A3)	Unambiguous	DMTALSGAHTIGQAR		2	744	744; A0A8J8XL66	FALSE	FALSE	0	2		0	1	1	764.88	1528.75	1528.75	0	0	HCD (High Energy Collision Dissociation)	25	37.5553	1	0.073	MS2		50	37.4823	11479	F6	1	0.000460829	7.81273e-12	14.6757	3.24717e+06	37.49
		Checked	Protein Group ID	# Proteins	# Unique Peptides	# Peptides	# PSMs	Group Description
		TRUE	132	4	12	13	33	[Master Protein] ZmPrx48 Monocotyledons|Class_III_peroxidase|complete|
	TRUE	High	CHIMERYS (A3)	Unambiguous	mGNVGVLTGTAGQIR	M1(Oxidation)	2	744	744; A0A8J8XL66	FALSE	FALSE	0	2		0	1	1	745.393	1489.78	1489.78	0	0	HCD (High Energy Collision Dissociation)	25	39.7392	1	-1.4303	MS2		50	41.1695	13444	F6	1	0.000460829	7.95501e-07	7.68457	5.82525e+06	41.22
		Checked	Protein Group ID	# Proteins	# Unique Peptides	# Peptides	# PSMs	Group Description
		TRUE	132	4	12	13	33	[Master Protein] ZmPrx48 Monocotyledons|Class_III_peroxidase|complete|
	TRUE	High	CHIMERYS (A3)	Unambiguous	mGNVGVLTGTAGQIR	M1(Oxidation)	2	744	744; A0A8J8XL66	FALSE	FALSE	0	3		0	1	1	497.265	1489.78	1489.78	0	0	HCD (High Energy Collision Dissociation)	25	39.7392	1	-1.464	MS2		50	41.2032	13464	F6	1	0.000460829	1.882e-05	5.76624	1.39511e+06	41.22
		Checked	Protein Group ID	# Proteins	# Unique Peptides	# Peptides	# PSMs	Group Description
		TRUE	132	4	12	13	33	[Master Protein] ZmPrx48 Monocotyledons|Class_III_peroxidase|complete|
	TRUE	High	CHIMERYS (A3)	Unambiguous	MGNVGVLTGTAGQIR		2	744	744; A0A8J8XL66	FALSE	FALSE	0	2		0	1	1	737.396	1473.78	1473.78	0	0	HCD (High Energy Collision Dissociation)	25	44.0817	1	-0.7463	MS2		50	44.8281	15415	F6	1	0.000460829	1.40432e-08	10.1321	12397107	44.88
		Checked	Protein Group ID	# Proteins	# Unique Peptides	# Peptides	# PSMs	Group Description
		TRUE	132	4	12	13	33	[Master Protein] ZmPrx48 Monocotyledons|Class_III_peroxidase|complete|
	TRUE	High	CHIMERYS (A3)	Unambiguous	MGNVGVLTGTAGQIR		2	744	744; A0A8J8XL66	FALSE	FALSE	0	3		0	1	1	491.933	1473.78	1473.78	0	0	HCD (High Energy Collision Dissociation)	25	44.0817	0.83	-0.7688	MS2		50	44.8506	15429	F6	1	0.000460829	3.58539e-05	5.37523	2673405	44.88
		Checked	Protein Group ID	# Proteins	# Unique Peptides	# Peptides	# PSMs	Group Description
		TRUE	132	4	12	13	33	[Master Protein] ZmPrx48 Monocotyledons|Class_III_peroxidase|complete|
	TRUE	High	CHIMERYS (A3)	Unambiguous	SGGDGNLAPIDVQTPVR		2	744	744; A0A8J8XL66	FALSE	FALSE	0	2		0	1	1	848.437	1695.87	1695.87	0	0	HCD (High Energy Collision Dissociation)	25	45.9454	1	0.0369	MS2		50	45.9086	15972	F6	1	0.000460829	5.58882e-09	10.6907	21652668	46
		Checked	Protein Group ID	# Proteins	# Unique Peptides	# Peptides	# PSMs	Group Description
		TRUE	132	4	12	13	33	[Master Protein] ZmPrx48 Monocotyledons|Class_III_peroxidase|complete|
	TRUE	High	CHIMERYS (A3)	Unambiguous	SGGDGNLAPIDVQTPVR		2	744	744; A0A8J8XL66	FALSE	FALSE	0	3		0	1	1	565.96	1695.87	1695.87	0	0	HCD (High Energy Collision Dissociation)	25	45.9454	1	-0.0349	MS2		50	45.9804	16003	F6	1	0.000460829	2.11037e-06	7.09303	1.9531e+06	46
		Checked	Protein Group ID	# Proteins	# Unique Peptides	# Peptides	# PSMs	Group Description
		TRUE	132	4	12	13	33	[Master Protein] ZmPrx48 Monocotyledons|Class_III_peroxidase|complete|
	TRUE	High	CHIMERYS (A3)	Unambiguous	GFEVIDTIK		5	744; P22195	744; P22195; Q39034; Q42517; A0A8J8XL66	FALSE	FALSE	0	2		0	1	1	511.282	1021.56	1021.56	0	0	HCD (High Energy Collision Dissociation)	25	49.2361	1	0.529	MS2		50	48.7071	17401	F6	2	0.000460829	3.412e-05	5.40531	29978872	48.78
		Checked	Protein Group ID	# Proteins	# Unique Peptides	# Peptides	# PSMs	Group Description
		TRUE	132	4	12	13	33	[Master Protein] ZmPrx48 Monocotyledons|Class_III_peroxidase|complete|
		TRUE	103	3	1	2	3	[Master Protein] Cationic peroxidase 1 OS=Arachis hypogaea OX=3818 GN=PNC1 PE=1 SV=2
	TRUE	High	CHIMERYS (A3)	Unambiguous	GLFHSDQELFNGGSQDALVR		2	744	744; A0A8J8XL66	FALSE	FALSE	0	3		0	1	1	730.691	2190.06	2190.06	0	0	HCD (High Energy Collision Dissociation)	25	51.7764	1	0.0428	MS2		50	51.7336	19116	F6	1	0.000460829	6.64686e-08	9.18953	10273790	51.79
		Checked	Protein Group ID	# Proteins	# Unique Peptides	# Peptides	# PSMs	Group Description
		TRUE	132	4	12	13	33	[Master Protein] ZmPrx48 Monocotyledons|Class_III_peroxidase|complete|
	TRUE	High	CHIMERYS (A3)	Unambiguous	GLFHSDQELFNGGSQDALVR		2	744	744; A0A8J8XL66	FALSE	FALSE	0	3		0	1	1	730.691	2190.06	2190.06	0	0	HCD (High Energy Collision Dissociation)	25	51.7764	1	-0.9822	MS2		50	52.7585	19667	F6	1	0.000460829	0.000658079	3.59995
		Checked	Protein Group ID	# Proteins	# Unique Peptides	# Peptides	# PSMs	Group Description
		TRUE	132	4	12	13	33	[Master Protein] ZmPrx48 Monocotyledons|Class_III_peroxidase|complete|
	TRUE	High	CHIMERYS (A3)	Unambiguous	GLFHSDQELFNGGSQDALVR		2	744	744; A0A8J8XL66	FALSE	FALSE	0	3		0	1	1	730.691	2190.06	2190.06	0	0	HCD (High Energy Collision Dissociation)	25	51.7764	1	-1.2648	MS2		50	53.0412	19796	F6	1	0.000460829	0.00400339	2.42625
		Checked	Protein Group ID	# Proteins	# Unique Peptides	# Peptides	# PSMs	Group Description
		TRUE	132	4	12	13	33	[Master Protein] ZmPrx48 Monocotyledons|Class_III_peroxidase|complete|
	TRUE	High	CHIMERYS (A3)	Unambiguous	IYGDTDINASFAALR		2	744	744; A0A8J8XL66	FALSE	FALSE	0	2		0	1	1	813.91	1626.81	1626.81	0	0	HCD (High Energy Collision Dissociation)	25	54.2817	1	0.8819	MS2		50	53.3997	19958	F6	1	0.000460829	7.83457e-07	7.69382	15811798	53.48
		Checked	Protein Group ID	# Proteins	# Unique Peptides	# Peptides	# PSMs	Group Description
		TRUE	132	4	12	13	33	[Master Protein] ZmPrx48 Monocotyledons|Class_III_peroxidase|complete|
	TRUE	High	CHIMERYS (A3)	Unambiguous	IYGDTDINASFAALR		2	744	744; A0A8J8XL66	FALSE	FALSE	0	3		0	1	1	542.942	1626.81	1626.81	0	0	HCD (High Energy Collision Dissociation)	25	54.2817	1	0.8273	MS2		50	53.4544	19985	F6	1	0.000460829	0.000853631	3.43833	1.07794e+06	53.49
		Checked	Protein Group ID	# Proteins	# Unique Peptides	# Peptides	# PSMs	Group Description
		TRUE	132	4	12	13	33	[Master Protein] ZmPrx48 Monocotyledons|Class_III_peroxidase|complete|
	TRUE	High	CHIMERYS (A3)	Unambiguous	RNVEAAcPGVVScADILALAAR	C7(Carbamidomethyl); C13(Carbamidomethyl)	2	744	744; A0A8J8XL66	FALSE	FALSE	1	3		0	1	1	771.732	2313.18	2313.18	0	0	HCD (High Energy Collision Dissociation)	25	56.663	1	-0.0156	MS2		50	56.6786	21584	F6	1	0.00524659	0.0721584	0.510676
		Checked	Protein Group ID	# Proteins	# Unique Peptides	# Peptides	# PSMs	Group Description
		TRUE	132	4	12	13	33	[Master Protein] ZmPrx48 Monocotyledons|Class_III_peroxidase|complete|
	TRUE	High	CHIMERYS (A3)	Unambiguous	FDTAYFTNLLSR		2	744	744; A0A8J8XL66	FALSE	FALSE	0	2		0	1	1	724.364	1447.72	1447.72	0	0	HCD (High Energy Collision Dissociation)	25	62.6978	1	3.171	MS2		50	59.5268	22961	F6	1	0.000460829	1.38107e-05	5.95393	1.0949e+06	59.52
		Checked	Protein Group ID	# Proteins	# Unique Peptides	# Peptides	# PSMs	Group Description
		TRUE	132	4	12	13	33	[Master Protein] ZmPrx48 Monocotyledons|Class_III_peroxidase|complete|
	TRUE	High	CHIMERYS (A3)	Unambiguous	LFFHDcFVQGcDGSILLDAGGEK	C6(Carbamidomethyl); C11(Carbamidomethyl)	2	744	744; A0A8J8XL66	FALSE	FALSE	0	3		0	1	1	862.398	2585.18	2585.18	0	0	HCD (High Energy Collision Dissociation)	25	59.7682	1	0.1875	MS2		50	59.5807	22991	F6	1	0.000460829	1.73259e-07	8.60867	7850206	59.64
		Checked	Protein Group ID	# Proteins	# Unique Peptides	# Peptides	# PSMs	Group Description
		TRUE	132	4	12	13	33	[Master Protein] ZmPrx48 Monocotyledons|Class_III_peroxidase|complete|
	TRUE	High	CHIMERYS (A3)	Unambiguous	NVEAAcPGVVScADILALAAR	C6(Carbamidomethyl); C12(Carbamidomethyl)	2	744	744; A0A8J8XL66	FALSE	FALSE	0	3		0	1	1	719.698	2157.08	2157.08	0	0	HCD (High Energy Collision Dissociation)	25	60.1253	1	-0.7569	MS2		50	60.8822	23520	F6	1	0.000460829	6.83779e-09	10.5684	12100091	60.95
		Checked	Protein Group ID	# Proteins	# Unique Peptides	# Peptides	# PSMs	Group Description
		TRUE	132	4	12	13	33	[Master Protein] ZmPrx48 Monocotyledons|Class_III_peroxidase|complete|
	TRUE	High	CHIMERYS (A3)	Unambiguous	NVEAAcPGVVScADILALAAR	C6(Carbamidomethyl); C12(Carbamidomethyl)	2	744	744; A0A8J8XL66	FALSE	FALSE	0	2		0	1	1	1079.04	2157.08	2157.08	0	0	HCD (High Energy Collision Dissociation)	25	60.1253	1	-0.7966	MS2		50	60.9219	23536	F6	1	0.000460829	1.04189e-09	11.7091	2.2936e+06	60.95
		Checked	Protein Group ID	# Proteins	# Unique Peptides	# Peptides	# PSMs	Group Description
		TRUE	132	4	12	13	33	[Master Protein] ZmPrx48 Monocotyledons|Class_III_peroxidase|complete|
	TRUE	High	CHIMERYS (A3)	Unambiguous	DGTNLLGGPTWSVPLGR		2	744	744; A0A8J8XL66	FALSE	FALSE	0	2		0	1	1	870.457	1739.91	1739.91	0	0	HCD (High Energy Collision Dissociation)	25	62.5182	1	1.1991	MS2		50	61.3191	23728	F6	1	0.000460829	1.17335e-05	6.05278	10607253	61.41
		Checked	Protein Group ID	# Proteins	# Unique Peptides	# Peptides	# PSMs	Group Description
		TRUE	132	4	12	13	33	[Master Protein] ZmPrx48 Monocotyledons|Class_III_peroxidase|complete|
	TRUE	High	CHIMERYS (A3)	Unambiguous	DGTNLLGGPTWSVPLGR		2	744	744; A0A8J8XL66	FALSE	FALSE	0	3		0	1	1	580.641	1739.91	1739.91	0	0	HCD (High Energy Collision Dissociation)	25	62.5182	1	1.136	MS2		50	61.3822	23753	F6	1	0.00261097	0.0243422	1.08791	1.08966e+06	61.41
		Checked	Protein Group ID	# Proteins	# Unique Peptides	# Peptides	# PSMs	Group Description
		TRUE	132	4	12	13	33	[Master Protein] ZmPrx48 Monocotyledons|Class_III_peroxidase|complete|
	TRUE	High	CHIMERYS (A3)	Unambiguous	DGTNLLGGPTWSVPLGR		2	744	744; A0A8J8XL66	FALSE	FALSE	0	3		0	1	1	580.641	1739.91	1739.91	0	0	HCD (High Energy Collision Dissociation)	25	62.5182	1	1.1039	MS2		50	61.4143	23768	F6	1	0.000460829	0.00351473	2.51839	1.08966e+06	61.41
		Checked	Protein Group ID	# Proteins	# Unique Peptides	# Peptides	# PSMs	Group Description
		TRUE	132	4	12	13	33	[Master Protein] ZmPrx48 Monocotyledons|Class_III_peroxidase|complete|
	TRUE	High	CHIMERYS (A3)	Unambiguous	DGTNLLGGPTWSVPLGR		2	744	744; A0A8J8XL66	FALSE	FALSE	0	3		0	1	1	580.641	1739.91	1739.91	0	0	HCD (High Energy Collision Dissociation)	25	62.5182	1	1.0686	MS2		50	61.4496	23786	F6	1	0.00261097	0.031797	0.932066	1.08966e+06	61.41
		Checked	Protein Group ID	# Proteins	# Unique Peptides	# Peptides	# PSMs	Group Description
		TRUE	132	4	12	13	33	[Master Protein] ZmPrx48 Monocotyledons|Class_III_peroxidase|complete|
	TRUE	High	CHIMERYS (A3)	Unambiguous	FDTAYFTNLLSR		2	744	744; A0A8J8XL66	FALSE	FALSE	0	2		0	1	1	724.364	1447.72	1447.72	0	0	HCD (High Energy Collision Dissociation)	25	62.6978	1	-0.2298	MS2		50	62.9277	24382	F6	1	0.000460829	6.1301e-11	13.4267	15362272	62.98
		Checked	Protein Group ID	# Proteins	# Unique Peptides	# Peptides	# PSMs	Group Description
		TRUE	132	4	12	13	33	[Master Protein] ZmPrx48 Monocotyledons|Class_III_peroxidase|complete|
	TRUE	High	CHIMERYS (A3)	Unambiguous	DGTNLLGGPTWSVPLGR		2	744	744; A0A8J8XL66	FALSE	FALSE	0	2		0	1	1	870.457	1739.91	1739.91	0	0	HCD (High Energy Collision Dissociation)	25	62.5182	1	-3.6784	MS2		50	66.1966	25491	F6	1	0.0049435	0.0671464	0.545395
		Checked	Protein Group ID	# Proteins	# Unique Peptides	# Peptides	# PSMs	Group Description
		TRUE	132	4	12	13	33	[Master Protein] ZmPrx48 Monocotyledons|Class_III_peroxidase|complete|
TRUE	180	ZmPrx07 Monocotyledons|Class_III_peroxidase|complete|	12	67	5	19.08
	Checked	Confidence	Identifying Node	PSM Ambiguity	Annotated Sequence	Modifications	# Proteins	Master Protein Accessions	Protein Accessions	I/L Ambiguity	Identified by Inclusion File	# Missed Cleavages	Charge	DeltaScore	DeltaCn	Rank	Search Engine Rank	m/z [Da]	MH+ [Da]	Theo. MH+ [Da]	DeltaM [ppm]	Deltam/z [Da]	Activation Type	NCE [%]	Predicted RT [min]	Normalized CHIMERYS Coefficient	DeltaRT	MS Order	Isolation Interference [%]	Ion Inject Time [ms]	RT [min]	First Scan	File ID	# Protein Groups	q-Value	PEP	SVM Score	Precursor Abundance	Apex RT [min]
	TRUE	High	CHIMERYS (A3)	Unambiguous	mGNLSPQTGTQGQIR	M1(Oxidation)	5	A0A3L6G519	180; 762; A0A1D6F4D0; A0A3L6G519; A0A1D6F4C9	FALSE	FALSE	0	2		0	1	1	802.396	1603.79	1603.79	0	0	HCD (High Energy Collision Dissociation)	25	29.1563	1	-0.8578	MS2		50	30.014	7995	F6	1	0.000460829	1.53432e-06	7.28631	23632834	30.11
		Checked	Protein Group ID	# Proteins	# Unique Peptides	# Peptides	# PSMs	Group Description
		TRUE	317	37	5	12	67	[Master Protein] Peroxidase OS=Zea mays OX=4577 GN=PER66_0 PE=3 SV=1
	TRUE	High	CHIMERYS (A3)	Unambiguous	mGNLSPQTGTQGQIR	M1(Oxidation)	5	A0A3L6G519	180; 762; A0A1D6F4D0; A0A3L6G519; A0A1D6F4C9	FALSE	FALSE	0	3		0	1	1	535.267	1603.79	1603.79	0	0	HCD (High Energy Collision Dissociation)	25	29.1563	1	-0.9687	MS2		50	30.125	8045	F6	1	0.000460829	5.31562e-06	6.53292	8724645	30.11
		Checked	Protein Group ID	# Proteins	# Unique Peptides	# Peptides	# PSMs	Group Description
		TRUE	317	37	5	12	67	[Master Protein] Peroxidase OS=Zea mays OX=4577 GN=PER66_0 PE=3 SV=1
	TRUE	High	CHIMERYS (A3)	Unambiguous	mGNLSPQTGTQGQIR	M1(Oxidation)	5	A0A3L6G519	180; 762; A0A1D6F4D0; A0A3L6G519; A0A1D6F4C9	FALSE	FALSE	0	2		0	1	1	802.396	1603.79	1603.79	0	0	HCD (High Energy Collision Dissociation)	25	29.1563	1	-1.1987	MS2		50	30.355	8144	F6	1	0.000460829	5.83046e-05	5.08011	4600894	30.43
		Checked	Protein Group ID	# Proteins	# Unique Peptides	# Peptides	# PSMs	Group Description
		TRUE	317	37	5	12	67	[Master Protein] Peroxidase OS=Zea mays OX=4577 GN=PER66_0 PE=3 SV=1
	TRUE	High	CHIMERYS (A3)	Unambiguous	mGNLSPQTGTQGQIR	M1(Oxidation)	5	A0A3L6G519	180; 762; A0A1D6F4D0; A0A3L6G519; A0A1D6F4C9	FALSE	FALSE	0	2		0	1	1	802.396	1603.79	1603.79	0	0	HCD (High Energy Collision Dissociation)	25	29.1563	1	-1.5802	MS2		50	30.7365	8320	F6	1	0.000460829	0.000101639	4.74251	2.30436e+06	30.73
		Checked	Protein Group ID	# Proteins	# Unique Peptides	# Peptides	# PSMs	Group Description
		TRUE	317	37	5	12	67	[Master Protein] Peroxidase OS=Zea mays OX=4577 GN=PER66_0 PE=3 SV=1
	TRUE	High	CHIMERYS (A3)	Unambiguous	ScPNALSTIR	C2(Carbamidomethyl)	6	A0A3L6G519; Q9ZTS7	180; 762; A0A1D6F4D0; A0A3L6G519; Q9ZTS7; Q94EL6	FALSE	FALSE	0	2		0	1	1	559.785	1118.56	1118.56	0	0	HCD (High Energy Collision Dissociation)	25	35.2773	1	2.3678	MS2		50	32.9095	9245	F6	2	0.00166806	0.00983552	1.73013	906975	33.22
		Checked	Protein Group ID	# Proteins	# Unique Peptides	# Peptides	# PSMs	Group Description
		TRUE	317	37	5	12	67	[Master Protein] Peroxidase OS=Zea mays OX=4577 GN=PER66_0 PE=3 SV=1
		TRUE	583	33	1	7	38	[Master Protein] Peroxidase OS=Zea mays OX=4577 PE=2 SV=2
	TRUE	High	CHIMERYS (A3)	Unambiguous	QLLSAYNK		4	A0A3L6G519; Q9ZTS7	180; A0A1D6F4D0; A0A3L6G519; Q9ZTS7	FALSE	FALSE	0	2		0	1	1	468.761	936.515	936.515	0	0	HCD (High Energy Collision Dissociation)	25	33.0273	0.81	-0.4341	MS2		50	33.4614	9494	F6	2	0.00261097	0.020807	1.18601	7.75085e+06	33.52
		Checked	Protein Group ID	# Proteins	# Unique Peptides	# Peptides	# PSMs	Group Description
		TRUE	317	37	5	12	67	[Master Protein] Peroxidase OS=Zea mays OX=4577 GN=PER66_0 PE=3 SV=1
		TRUE	583	33	1	7	38	[Master Protein] Peroxidase OS=Zea mays OX=4577 PE=2 SV=2
	TRUE	High	CHIMERYS (A3)	Unambiguous	QLLSAYNK		4	A0A3L6G519; Q9ZTS7	180; A0A1D6F4D0; A0A3L6G519; Q9ZTS7	FALSE	FALSE	0	2		0	1	1	468.761	936.515	936.515	0	0	HCD (High Energy Collision Dissociation)	25	33.0273	1	-0.602	MS2		50	33.6293	9572	F6	2	0.00840054	0.148005	0.173199	7.75085e+06	33.52
		Checked	Protein Group ID	# Proteins	# Unique Peptides	# Peptides	# PSMs	Group Description
		TRUE	317	37	5	12	67	[Master Protein] Peroxidase OS=Zea mays OX=4577 GN=PER66_0 PE=3 SV=1
		TRUE	583	33	1	7	38	[Master Protein] Peroxidase OS=Zea mays OX=4577 PE=2 SV=2
	TRUE	High	CHIMERYS (A3)	Unambiguous	MGNLSPQTGTQGQIR		5	A0A3L6G519	180; 762; A0A1D6F4D0; A0A3L6G519; A0A1D6F4C9	FALSE	FALSE	0	2		0	1	1	794.399	1587.79	1587.79	0	0	HCD (High Energy Collision Dissociation)	25	33.4681	1	-0.3218	MS2		50	33.7898	9650	F6	1	0.000460829	2.49533e-06	6.99144	47285336	33.9
		Checked	Protein Group ID	# Proteins	# Unique Peptides	# Peptides	# PSMs	Group Description
		TRUE	317	37	5	12	67	[Master Protein] Peroxidase OS=Zea mays OX=4577 GN=PER66_0 PE=3 SV=1
	TRUE	High	CHIMERYS (A3)	Unambiguous	MGNLSPQTGTQGQIR		5	A0A3L6G519	180; 762; A0A1D6F4D0; A0A3L6G519; A0A1D6F4C9	FALSE	FALSE	0	3		0	1	1	529.935	1587.79	1587.79	0	0	HCD (High Energy Collision Dissociation)	25	33.4681	1	-0.3453	MS2		50	33.8134	9659	F6	1	0.000460829	0.00020535	4.3144	9863455	33.9
		Checked	Protein Group ID	# Proteins	# Unique Peptides	# Peptides	# PSMs	Group Description
		TRUE	317	37	5	12	67	[Master Protein] Peroxidase OS=Zea mays OX=4577 GN=PER66_0 PE=3 SV=1
	TRUE	High	CHIMERYS (A3)	Unambiguous	MGNLSPQTGTQGQIR		5	A0A3L6G519	180; 762; A0A1D6F4D0; A0A3L6G519; A0A1D6F4C9	FALSE	FALSE	0	2		0	1	1	794.399	1587.79	1587.79	0	0	HCD (High Energy Collision Dissociation)	25	33.4681	1	-0.5734	MS2		50	34.0414	9764	F6	1	0.000460829	1.65833e-05	5.84298	47285336	33.9
		Checked	Protein Group ID	# Proteins	# Unique Peptides	# Peptides	# PSMs	Group Description
		TRUE	317	37	5	12	67	[Master Protein] Peroxidase OS=Zea mays OX=4577 GN=PER66_0 PE=3 SV=1
	TRUE	High	CHIMERYS (A3)	Unambiguous	ScPNALSTIR	C2(Carbamidomethyl)	6	A0A3L6G519; Q9ZTS7	180; 762; A0A1D6F4D0; A0A3L6G519; Q9ZTS7; Q94EL6	FALSE	FALSE	0	2		0	1	1	559.785	1118.56	1118.56	0	0	HCD (High Energy Collision Dissociation)	25	35.2773	1	0.1686	MS2		50	35.1086	10264	F6	2	0.000460829	2.32393e-05	5.6383	214910624	35.23
		Checked	Protein Group ID	# Proteins	# Unique Peptides	# Peptides	# PSMs	Group Description
		TRUE	317	37	5	12	67	[Master Protein] Peroxidase OS=Zea mays OX=4577 GN=PER66_0 PE=3 SV=1
		TRUE	583	33	1	7	38	[Master Protein] Peroxidase OS=Zea mays OX=4577 PE=2 SV=2
	TRUE	High	CHIMERYS (A3)	Unambiguous	ScPNALSTIR	C2(Carbamidomethyl)	6	A0A3L6G519; Q9ZTS7	180; 762; A0A1D6F4D0; A0A3L6G519; Q9ZTS7; Q94EL6	FALSE	FALSE	0	2		0	1	1	559.785	1118.56	1118.56	0	0	HCD (High Energy Collision Dissociation)	25	35.2773	1	-0.2168	MS2		50	35.494	10445	F6	2	0.000460829	0.00116598	3.24285	214910624	35.23
		Checked	Protein Group ID	# Proteins	# Unique Peptides	# Peptides	# PSMs	Group Description
		TRUE	317	37	5	12	67	[Master Protein] Peroxidase OS=Zea mays OX=4577 GN=PER66_0 PE=3 SV=1
		TRUE	583	33	1	7	38	[Master Protein] Peroxidase OS=Zea mays OX=4577 PE=2 SV=2
	TRUE	High	CHIMERYS (A3)	Unambiguous	LHFHDcFVR	C6(Carbamidomethyl)	46	745; A0A3L6FIG4; A0A3L6G519; A0A8J8XIF2; Q9ZTS7	17; 166; 180; 723; 724; 739; 745; 747; 762; 792; 1158; 5970; 5973; 6712; A5H8G4; A0A1D6FHV4; A0A3L6DLS2; P17180; P24102; P59121; O80912; A0A1D6KQI0; A0A317YGH3; A0A3L6DAX0; A0A3L6E5S9; A0A3L6FIG4; A0A3L6G519; A0A804LXA6; A0A804LXA7; A0A804PY44; B7ZWU1; B4FRD6; B6STZ5; B6T6D4; B6TFD7; B6TMI9; B6TMY7; A0A8J8XIF2; B6U0D4; Q9ZTS7; A0A1D6NZH6; A0A1D6QSQ3; A0A3L6DG37; A0A3L6F777; C0PEC5; Q94EL6	FALSE	FALSE	0	3		0	1	1	410.866	1230.58	1230.58	0	0	HCD (High Energy Collision Dissociation)	25	36.304	1	-0.0432	MS2		50	36.3472	10861	F6	5	0.000460829	4.32914e-07	8.05346	98664448	36.5
		Checked	Protein Group ID	# Proteins	# Unique Peptides	# Peptides	# PSMs	Group Description
		TRUE	107	53	11	14	54	[Master Protein] Peroxidase OS=Zea mays OX=4577 GN=PER1_3 PE=3 SV=1
		TRUE	139	34	4	5	28	[Master Protein] Peroxidase OS=Zea mays OX=4577 GN=PER1_4 PE=3 SV=1
		TRUE	285	36	7	9	33	[Master Protein] ZmPrx49 Monocotyledons|Class_III_peroxidase|complete|
		TRUE	317	37	5	12	67	[Master Protein] Peroxidase OS=Zea mays OX=4577 GN=PER66_0 PE=3 SV=1
		TRUE	583	33	1	7	38	[Master Protein] Peroxidase OS=Zea mays OX=4577 PE=2 SV=2
	TRUE	High	CHIMERYS (A3)	Unambiguous	LHFHDcFVR	C6(Carbamidomethyl)	46	745; A0A3L6FIG4; A0A3L6G519; A0A8J8XIF2; Q9ZTS7	17; 166; 180; 723; 724; 739; 745; 747; 762; 792; 1158; 5970; 5973; 6712; A5H8G4; A0A1D6FHV4; A0A3L6DLS2; P17180; P24102; P59121; O80912; A0A1D6KQI0; A0A317YGH3; A0A3L6DAX0; A0A3L6E5S9; A0A3L6FIG4; A0A3L6G519; A0A804LXA6; A0A804LXA7; A0A804PY44; B7ZWU1; B4FRD6; B6STZ5; B6T6D4; B6TFD7; B6TMI9; B6TMY7; A0A8J8XIF2; B6U0D4; Q9ZTS7; A0A1D6NZH6; A0A1D6QSQ3; A0A3L6DG37; A0A3L6F777; C0PEC5; Q94EL6	FALSE	FALSE	0	2		0	1	1	615.795	1230.58	1230.58	0	0	HCD (High Energy Collision Dissociation)	25	36.304	1	-0.0657	MS2		50	36.3697	10875	F6	5	0.000460829	0.000109064	4.69964	6666377	36.52
		Checked	Protein Group ID	# Proteins	# Unique Peptides	# Peptides	# PSMs	Group Description
		TRUE	107	53	11	14	54	[Master Protein] Peroxidase OS=Zea mays OX=4577 GN=PER1_3 PE=3 SV=1
		TRUE	139	34	4	5	28	[Master Protein] Peroxidase OS=Zea mays OX=4577 GN=PER1_4 PE=3 SV=1
		TRUE	285	36	7	9	33	[Master Protein] ZmPrx49 Monocotyledons|Class_III_peroxidase|complete|
		TRUE	317	37	5	12	67	[Master Protein] Peroxidase OS=Zea mays OX=4577 GN=PER66_0 PE=3 SV=1
		TRUE	583	33	1	7	38	[Master Protein] Peroxidase OS=Zea mays OX=4577 PE=2 SV=2
	TRUE	High	CHIMERYS (A3)	Unambiguous	LHFHDcFVR	C6(Carbamidomethyl)	46	745; A0A3L6FIG4; A0A3L6G519; A0A8J8XIF2; Q9ZTS7	17; 166; 180; 723; 724; 739; 745; 747; 762; 792; 1158; 5970; 5973; 6712; A5H8G4; A0A1D6FHV4; A0A3L6DLS2; P17180; P24102; P59121; O80912; A0A1D6KQI0; A0A317YGH3; A0A3L6DAX0; A0A3L6E5S9; A0A3L6FIG4; A0A3L6G519; A0A804LXA6; A0A804LXA7; A0A804PY44; B7ZWU1; B4FRD6; B6STZ5; B6T6D4; B6TFD7; B6TMI9; B6TMY7; A0A8J8XIF2; B6U0D4; Q9ZTS7; A0A1D6NZH6; A0A1D6QSQ3; A0A3L6DG37; A0A3L6F777; C0PEC5; Q94EL6	FALSE	FALSE	0	2		0	1	1	615.795	1230.58	1230.58	0	0	HCD (High Energy Collision Dissociation)	25	36.304	1	-0.3739	MS2		50	36.6779	11047	F6	5	0.000460829	0.000267557	4.15289	1.75633e+06	36.67
		Checked	Protein Group ID	# Proteins	# Unique Peptides	# Peptides	# PSMs	Group Description
		TRUE	107	53	11	14	54	[Master Protein] Peroxidase OS=Zea mays OX=4577 GN=PER1_3 PE=3 SV=1
		TRUE	139	34	4	5	28	[Master Protein] Peroxidase OS=Zea mays OX=4577 GN=PER1_4 PE=3 SV=1
		TRUE	285	36	7	9	33	[Master Protein] ZmPrx49 Monocotyledons|Class_III_peroxidase|complete|
		TRUE	317	37	5	12	67	[Master Protein] Peroxidase OS=Zea mays OX=4577 GN=PER66_0 PE=3 SV=1
		TRUE	583	33	1	7	38	[Master Protein] Peroxidase OS=Zea mays OX=4577 PE=2 SV=2
	TRUE	High	CHIMERYS (A3)	Unambiguous	LHFHDcFVR	C6(Carbamidomethyl)	46	745; A0A3L6FIG4; A0A3L6G519; A0A8J8XIF2; Q9ZTS7	17; 166; 180; 723; 724; 739; 745; 747; 762; 792; 1158; 5970; 5973; 6712; A5H8G4; A0A1D6FHV4; A0A3L6DLS2; P17180; P24102; P59121; O80912; A0A1D6KQI0; A0A317YGH3; A0A3L6DAX0; A0A3L6E5S9; A0A3L6FIG4; A0A3L6G519; A0A804LXA6; A0A804LXA7; A0A804PY44; B7ZWU1; B4FRD6; B6STZ5; B6T6D4; B6TFD7; B6TMI9; B6TMY7; A0A8J8XIF2; B6U0D4; Q9ZTS7; A0A1D6NZH6; A0A1D6QSQ3; A0A3L6DG37; A0A3L6F777; C0PEC5; Q94EL6	FALSE	FALSE	0	3		0	1	1	410.866	1230.58	1230.58	0	0	HCD (High Energy Collision Dissociation)	25	36.304	1	-0.3908	MS2		26.281	36.6948	11057	F6	5	0.000460829	2.5318e-11	13.9628	54893040	36.67
		Checked	Protein Group ID	# Proteins	# Unique Peptides	# Peptides	# PSMs	Group Description
		TRUE	107	53	11	14	54	[Master Protein] Peroxidase OS=Zea mays OX=4577 GN=PER1_3 PE=3 SV=1
		TRUE	139	34	4	5	28	[Master Protein] Peroxidase OS=Zea mays OX=4577 GN=PER1_4 PE=3 SV=1
		TRUE	285	36	7	9	33	[Master Protein] ZmPrx49 Monocotyledons|Class_III_peroxidase|complete|
		TRUE	317	37	5	12	67	[Master Protein] Peroxidase OS=Zea mays OX=4577 GN=PER66_0 PE=3 SV=1
		TRUE	583	33	1	7	38	[Master Protein] Peroxidase OS=Zea mays OX=4577 PE=2 SV=2
	TRUE	High	CHIMERYS (A3)	Unambiguous	LHFHDcFVR	C6(Carbamidomethyl)	46	745; A0A3L6FIG4; A0A3L6G519; A0A8J8XIF2; Q9ZTS7	17; 166; 180; 723; 724; 739; 745; 747; 762; 792; 1158; 5970; 5973; 6712; A5H8G4; A0A1D6FHV4; A0A3L6DLS2; P17180; P24102; P59121; O80912; A0A1D6KQI0; A0A317YGH3; A0A3L6DAX0; A0A3L6E5S9; A0A3L6FIG4; A0A3L6G519; A0A804LXA6; A0A804LXA7; A0A804PY44; B7ZWU1; B4FRD6; B6STZ5; B6T6D4; B6TFD7; B6TMI9; B6TMY7; A0A8J8XIF2; B6U0D4; Q9ZTS7; A0A1D6NZH6; A0A1D6QSQ3; A0A3L6DG37; A0A3L6F777; C0PEC5; Q94EL6	FALSE	FALSE	0	3		0	1	1	410.866	1230.58	1230.58	0	0	HCD (High Energy Collision Dissociation)	25	36.304	1	-0.7294	MS2		50	37.0334	11226	F6	5	0.000460829	6.93413e-08	9.16388	16219394	37.05
		Checked	Protein Group ID	# Proteins	# Unique Peptides	# Peptides	# PSMs	Group Description
		TRUE	107	53	11	14	54	[Master Protein] Peroxidase OS=Zea mays OX=4577 GN=PER1_3 PE=3 SV=1
		TRUE	139	34	4	5	28	[Master Protein] Peroxidase OS=Zea mays OX=4577 GN=PER1_4 PE=3 SV=1
		TRUE	285	36	7	9	33	[Master Protein] ZmPrx49 Monocotyledons|Class_III_peroxidase|complete|
		TRUE	317	37	5	12	67	[Master Protein] Peroxidase OS=Zea mays OX=4577 GN=PER66_0 PE=3 SV=1
		TRUE	583	33	1	7	38	[Master Protein] Peroxidase OS=Zea mays OX=4577 PE=2 SV=2
	TRUE	High	CHIMERYS (A3)	Unambiguous	LHFHDcFVR	C6(Carbamidomethyl)	46	745; A0A3L6FIG4; A0A3L6G519; A0A8J8XIF2; Q9ZTS7	17; 166; 180; 723; 724; 739; 745; 747; 762; 792; 1158; 5970; 5973; 6712; A5H8G4; A0A1D6FHV4; A0A3L6DLS2; P17180; P24102; P59121; O80912; A0A1D6KQI0; A0A317YGH3; A0A3L6DAX0; A0A3L6E5S9; A0A3L6FIG4; A0A3L6G519; A0A804LXA6; A0A804LXA7; A0A804PY44; B7ZWU1; B4FRD6; B6STZ5; B6T6D4; B6TFD7; B6TMI9; B6TMY7; A0A8J8XIF2; B6U0D4; Q9ZTS7; A0A1D6NZH6; A0A1D6QSQ3; A0A3L6DG37; A0A3L6F777; C0PEC5; Q94EL6	FALSE	FALSE	0	2		0	1	1	615.795	1230.58	1230.58	0	0	HCD (High Energy Collision Dissociation)	25	36.304	1	-0.776	MS2		50	37.08	11253	F6	5	0.000460829	0.000200953	4.3276	1.75633e+06	36.67
		Checked	Protein Group ID	# Proteins	# Unique Peptides	# Peptides	# PSMs	Group Description
		TRUE	107	53	11	14	54	[Master Protein] Peroxidase OS=Zea mays OX=4577 GN=PER1_3 PE=3 SV=1
		TRUE	139	34	4	5	28	[Master Protein] Peroxidase OS=Zea mays OX=4577 GN=PER1_4 PE=3 SV=1
		TRUE	285	36	7	9	33	[Master Protein] ZmPrx49 Monocotyledons|Class_III_peroxidase|complete|
		TRUE	317	37	5	12	67	[Master Protein] Peroxidase OS=Zea mays OX=4577 GN=PER66_0 PE=3 SV=1
		TRUE	583	33	1	7	38	[Master Protein] Peroxidase OS=Zea mays OX=4577 PE=2 SV=2
	TRUE	High	CHIMERYS (A3)	Unambiguous	LHFHDcFVR	C6(Carbamidomethyl)	46	745; A0A3L6FIG4; A0A3L6G519; A0A8J8XIF2; Q9ZTS7	17; 166; 180; 723; 724; 739; 745; 747; 762; 792; 1158; 5970; 5973; 6712; A5H8G4; A0A1D6FHV4; A0A3L6DLS2; P17180; P24102; P59121; O80912; A0A1D6KQI0; A0A317YGH3; A0A3L6DAX0; A0A3L6E5S9; A0A3L6FIG4; A0A3L6G519; A0A804LXA6; A0A804LXA7; A0A804PY44; B7ZWU1; B4FRD6; B6STZ5; B6T6D4; B6TFD7; B6TMI9; B6TMY7; A0A8J8XIF2; B6U0D4; Q9ZTS7; A0A1D6NZH6; A0A1D6QSQ3; A0A3L6DG37; A0A3L6F777; C0PEC5; Q94EL6	FALSE	FALSE	0	3		0	1	1	410.866	1230.58	1230.58	0	0	HCD (High Energy Collision Dissociation)	25	36.304	1	-1.0693	MS2		50	37.3733	11416	F6	5	0.000460829	8.68257e-07	7.63151	5.69601e+06	37.23
		Checked	Protein Group ID	# Proteins	# Unique Peptides	# Peptides	# PSMs	Group Description
		TRUE	107	53	11	14	54	[Master Protein] Peroxidase OS=Zea mays OX=4577 GN=PER1_3 PE=3 SV=1
		TRUE	139	34	4	5	28	[Master Protein] Peroxidase OS=Zea mays OX=4577 GN=PER1_4 PE=3 SV=1
		TRUE	285	36	7	9	33	[Master Protein] ZmPrx49 Monocotyledons|Class_III_peroxidase|complete|
		TRUE	317	37	5	12	67	[Master Protein] Peroxidase OS=Zea mays OX=4577 GN=PER66_0 PE=3 SV=1
		TRUE	583	33	1	7	38	[Master Protein] Peroxidase OS=Zea mays OX=4577 PE=2 SV=2
	TRUE	High	CHIMERYS (A3)	Unambiguous	LHFHDcFVR	C6(Carbamidomethyl)	46	745; A0A3L6FIG4; A0A3L6G519; A0A8J8XIF2; Q9ZTS7	17; 166; 180; 723; 724; 739; 745; 747; 762; 792; 1158; 5970; 5973; 6712; A5H8G4; A0A1D6FHV4; A0A3L6DLS2; P17180; P24102; P59121; O80912; A0A1D6KQI0; A0A317YGH3; A0A3L6DAX0; A0A3L6E5S9; A0A3L6FIG4; A0A3L6G519; A0A804LXA6; A0A804LXA7; A0A804PY44; B7ZWU1; B4FRD6; B6STZ5; B6T6D4; B6TFD7; B6TMI9; B6TMY7; A0A8J8XIF2; B6U0D4; Q9ZTS7; A0A1D6NZH6; A0A1D6QSQ3; A0A3L6DG37; A0A3L6F777; C0PEC5; Q94EL6	FALSE	FALSE	0	3		0	1	1	410.866	1230.58	1230.58	0	0	HCD (High Energy Collision Dissociation)	25	36.304	1	-1.4105	MS2		50	37.7145	11604	F6	5	0.000460829	8.57765e-06	6.24276	6085932	37.79
		Checked	Protein Group ID	# Proteins	# Unique Peptides	# Peptides	# PSMs	Group Description
		TRUE	107	53	11	14	54	[Master Protein] Peroxidase OS=Zea mays OX=4577 GN=PER1_3 PE=3 SV=1
		TRUE	139	34	4	5	28	[Master Protein] Peroxidase OS=Zea mays OX=4577 GN=PER1_4 PE=3 SV=1
		TRUE	285	36	7	9	33	[Master Protein] ZmPrx49 Monocotyledons|Class_III_peroxidase|complete|
		TRUE	317	37	5	12	67	[Master Protein] Peroxidase OS=Zea mays OX=4577 GN=PER66_0 PE=3 SV=1
		TRUE	583	33	1	7	38	[Master Protein] Peroxidase OS=Zea mays OX=4577 PE=2 SV=2
	TRUE	High	CHIMERYS (A3)	Unambiguous	LHFHDcFVR	C6(Carbamidomethyl)	46	745; A0A3L6FIG4; A0A3L6G519; A0A8J8XIF2; Q9ZTS7	17; 166; 180; 723; 724; 739; 745; 747; 762; 792; 1158; 5970; 5973; 6712; A5H8G4; A0A1D6FHV4; A0A3L6DLS2; P17180; P24102; P59121; O80912; A0A1D6KQI0; A0A317YGH3; A0A3L6DAX0; A0A3L6E5S9; A0A3L6FIG4; A0A3L6G519; A0A804LXA6; A0A804LXA7; A0A804PY44; B7ZWU1; B4FRD6; B6STZ5; B6T6D4; B6TFD7; B6TMI9; B6TMY7; A0A8J8XIF2; B6U0D4; Q9ZTS7; A0A1D6NZH6; A0A1D6QSQ3; A0A3L6DG37; A0A3L6F777; C0PEC5; Q94EL6	FALSE	FALSE	0	3		0	1	1	410.866	1230.58	1230.58	0	0	HCD (High Energy Collision Dissociation)	25	36.304	1	-1.7479	MS2		50	38.0519	11775	F6	5	0.000460829	2.52042e-05	5.58906	4.27672e+06	37.67
		Checked	Protein Group ID	# Proteins	# Unique Peptides	# Peptides	# PSMs	Group Description
		TRUE	107	53	11	14	54	[Master Protein] Peroxidase OS=Zea mays OX=4577 GN=PER1_3 PE=3 SV=1
		TRUE	139	34	4	5	28	[Master Protein] Peroxidase OS=Zea mays OX=4577 GN=PER1_4 PE=3 SV=1
		TRUE	285	36	7	9	33	[Master Protein] ZmPrx49 Monocotyledons|Class_III_peroxidase|complete|
		TRUE	317	37	5	12	67	[Master Protein] Peroxidase OS=Zea mays OX=4577 GN=PER66_0 PE=3 SV=1
		TRUE	583	33	1	7	38	[Master Protein] Peroxidase OS=Zea mays OX=4577 PE=2 SV=2
	TRUE	High	CHIMERYS (A3)	Unambiguous	LHFHDcFVR	C6(Carbamidomethyl)	46	745; A0A3L6FIG4; A0A3L6G519; A0A8J8XIF2; Q9ZTS7	17; 166; 180; 723; 724; 739; 745; 747; 762; 792; 1158; 5970; 5973; 6712; A5H8G4; A0A1D6FHV4; A0A3L6DLS2; P17180; P24102; P59121; O80912; A0A1D6KQI0; A0A317YGH3; A0A3L6DAX0; A0A3L6E5S9; A0A3L6FIG4; A0A3L6G519; A0A804LXA6; A0A804LXA7; A0A804PY44; B7ZWU1; B4FRD6; B6STZ5; B6T6D4; B6TFD7; B6TMI9; B6TMY7; A0A8J8XIF2; B6U0D4; Q9ZTS7; A0A1D6NZH6; A0A1D6QSQ3; A0A3L6DG37; A0A3L6F777; C0PEC5; Q94EL6	FALSE	FALSE	0	3		0	1	1	410.866	1230.58	1230.58	0	0	HCD (High Energy Collision Dissociation)	25	36.304	1	-2.0909	MS2		50	38.3949	11946	F6	5	0.000460829	0.000103028	4.73426	3.36863e+06	38.42
		Checked	Protein Group ID	# Proteins	# Unique Peptides	# Peptides	# PSMs	Group Description
		TRUE	107	53	11	14	54	[Master Protein] Peroxidase OS=Zea mays OX=4577 GN=PER1_3 PE=3 SV=1
		TRUE	139	34	4	5	28	[Master Protein] Peroxidase OS=Zea mays OX=4577 GN=PER1_4 PE=3 SV=1
		TRUE	285	36	7	9	33	[Master Protein] ZmPrx49 Monocotyledons|Class_III_peroxidase|complete|
		TRUE	317	37	5	12	67	[Master Protein] Peroxidase OS=Zea mays OX=4577 GN=PER66_0 PE=3 SV=1
		TRUE	583	33	1	7	38	[Master Protein] Peroxidase OS=Zea mays OX=4577 PE=2 SV=2
	TRUE	High	CHIMERYS (A3)	Unambiguous	LHFHDcFVR	C6(Carbamidomethyl)	46	745; A0A3L6FIG4; A0A3L6G519; A0A8J8XIF2; Q9ZTS7	17; 166; 180; 723; 724; 739; 745; 747; 762; 792; 1158; 5970; 5973; 6712; A5H8G4; A0A1D6FHV4; A0A3L6DLS2; P17180; P24102; P59121; O80912; A0A1D6KQI0; A0A317YGH3; A0A3L6DAX0; A0A3L6E5S9; A0A3L6FIG4; A0A3L6G519; A0A804LXA6; A0A804LXA7; A0A804PY44; B7ZWU1; B4FRD6; B6STZ5; B6T6D4; B6TFD7; B6TMI9; B6TMY7; A0A8J8XIF2; B6U0D4; Q9ZTS7; A0A1D6NZH6; A0A1D6QSQ3; A0A3L6DG37; A0A3L6F777; C0PEC5; Q94EL6	FALSE	FALSE	0	3		0	1	1	410.866	1230.58	1230.58	0	0	HCD (High Energy Collision Dissociation)	25	36.304	1	-2.437	MS2		50	38.741	12136	F6	5	0.000460829	4.67933e-05	5.21363	1.70348e+06	38.66
		Checked	Protein Group ID	# Proteins	# Unique Peptides	# Peptides	# PSMs	Group Description
		TRUE	107	53	11	14	54	[Master Protein] Peroxidase OS=Zea mays OX=4577 GN=PER1_3 PE=3 SV=1
		TRUE	139	34	4	5	28	[Master Protein] Peroxidase OS=Zea mays OX=4577 GN=PER1_4 PE=3 SV=1
		TRUE	285	36	7	9	33	[Master Protein] ZmPrx49 Monocotyledons|Class_III_peroxidase|complete|
		TRUE	317	37	5	12	67	[Master Protein] Peroxidase OS=Zea mays OX=4577 GN=PER66_0 PE=3 SV=1
		TRUE	583	33	1	7	38	[Master Protein] Peroxidase OS=Zea mays OX=4577 PE=2 SV=2
	TRUE	High	CHIMERYS (A3)	Unambiguous	LHFHDcFVR	C6(Carbamidomethyl)	46	745; A0A3L6FIG4; A0A3L6G519; A0A8J8XIF2; Q9ZTS7	17; 166; 180; 723; 724; 739; 745; 747; 762; 792; 1158; 5970; 5973; 6712; A5H8G4; A0A1D6FHV4; A0A3L6DLS2; P17180; P24102; P59121; O80912; A0A1D6KQI0; A0A317YGH3; A0A3L6DAX0; A0A3L6E5S9; A0A3L6FIG4; A0A3L6G519; A0A804LXA6; A0A804LXA7; A0A804PY44; B7ZWU1; B4FRD6; B6STZ5; B6T6D4; B6TFD7; B6TMI9; B6TMY7; A0A8J8XIF2; B6U0D4; Q9ZTS7; A0A1D6NZH6; A0A1D6QSQ3; A0A3L6DG37; A0A3L6F777; C0PEC5; Q94EL6	FALSE	FALSE	0	3		0	1	1	410.866	1230.58	1230.58	0	0	HCD (High Energy Collision Dissociation)	25	36.304	1	-2.494	MS2		50	38.7979	12168	F6	5	0.000460829	0.000553006	3.70744	1.70348e+06	38.66
		Checked	Protein Group ID	# Proteins	# Unique Peptides	# Peptides	# PSMs	Group Description
		TRUE	107	53	11	14	54	[Master Protein] Peroxidase OS=Zea mays OX=4577 GN=PER1_3 PE=3 SV=1
		TRUE	139	34	4	5	28	[Master Protein] Peroxidase OS=Zea mays OX=4577 GN=PER1_4 PE=3 SV=1
		TRUE	285	36	7	9	33	[Master Protein] ZmPrx49 Monocotyledons|Class_III_peroxidase|complete|
		TRUE	317	37	5	12	67	[Master Protein] Peroxidase OS=Zea mays OX=4577 GN=PER66_0 PE=3 SV=1
		TRUE	583	33	1	7	38	[Master Protein] Peroxidase OS=Zea mays OX=4577 PE=2 SV=2
	TRUE	High	CHIMERYS (A3)	Unambiguous	LHFHDcFVR	C6(Carbamidomethyl)	46	745; A0A3L6FIG4; A0A3L6G519; A0A8J8XIF2; Q9ZTS7	17; 166; 180; 723; 724; 739; 745; 747; 762; 792; 1158; 5970; 5973; 6712; A5H8G4; A0A1D6FHV4; A0A3L6DLS2; P17180; P24102; P59121; O80912; A0A1D6KQI0; A0A317YGH3; A0A3L6DAX0; A0A3L6E5S9; A0A3L6FIG4; A0A3L6G519; A0A804LXA6; A0A804LXA7; A0A804PY44; B7ZWU1; B4FRD6; B6STZ5; B6T6D4; B6TFD7; B6TMI9; B6TMY7; A0A8J8XIF2; B6U0D4; Q9ZTS7; A0A1D6NZH6; A0A1D6QSQ3; A0A3L6DG37; A0A3L6F777; C0PEC5; Q94EL6	FALSE	FALSE	0	3		0	1	1	410.866	1230.58	1230.58	0	0	HCD (High Energy Collision Dissociation)	25	36.304	1	-2.688	MS2		50	38.992	12278	F6	5	0.000460829	0.00211885	2.8597	1.70348e+06	38.66
		Checked	Protein Group ID	# Proteins	# Unique Peptides	# Peptides	# PSMs	Group Description
		TRUE	107	53	11	14	54	[Master Protein] Peroxidase OS=Zea mays OX=4577 GN=PER1_3 PE=3 SV=1
		TRUE	139	34	4	5	28	[Master Protein] Peroxidase OS=Zea mays OX=4577 GN=PER1_4 PE=3 SV=1
		TRUE	285	36	7	9	33	[Master Protein] ZmPrx49 Monocotyledons|Class_III_peroxidase|complete|
		TRUE	317	37	5	12	67	[Master Protein] Peroxidase OS=Zea mays OX=4577 GN=PER66_0 PE=3 SV=1
		TRUE	583	33	1	7	38	[Master Protein] Peroxidase OS=Zea mays OX=4577 PE=2 SV=2
	TRUE	High	CHIMERYS (A3)	Unambiguous	LHFHDcFVR	C6(Carbamidomethyl)	46	745; A0A3L6FIG4; A0A3L6G519; A0A8J8XIF2; Q9ZTS7	17; 166; 180; 723; 724; 739; 745; 747; 762; 792; 1158; 5970; 5973; 6712; A5H8G4; A0A1D6FHV4; A0A3L6DLS2; P17180; P24102; P59121; O80912; A0A1D6KQI0; A0A317YGH3; A0A3L6DAX0; A0A3L6E5S9; A0A3L6FIG4; A0A3L6G519; A0A804LXA6; A0A804LXA7; A0A804PY44; B7ZWU1; B4FRD6; B6STZ5; B6T6D4; B6TFD7; B6TMI9; B6TMY7; A0A8J8XIF2; B6U0D4; Q9ZTS7; A0A1D6NZH6; A0A1D6QSQ3; A0A3L6DG37; A0A3L6F777; C0PEC5; Q94EL6	FALSE	FALSE	0	3		0	1	1	410.866	1230.58	1230.58	0	0	HCD (High Energy Collision Dissociation)	25	36.304	0.5	-3.0474	MS2		50	39.3514	12475	F6	5	0.000460829	0.000104087	4.72804
		Checked	Protein Group ID	# Proteins	# Unique Peptides	# Peptides	# PSMs	Group Description
		TRUE	107	53	11	14	54	[Master Protein] Peroxidase OS=Zea mays OX=4577 GN=PER1_3 PE=3 SV=1
		TRUE	139	34	4	5	28	[Master Protein] Peroxidase OS=Zea mays OX=4577 GN=PER1_4 PE=3 SV=1
		TRUE	285	36	7	9	33	[Master Protein] ZmPrx49 Monocotyledons|Class_III_peroxidase|complete|
		TRUE	317	37	5	12	67	[Master Protein] Peroxidase OS=Zea mays OX=4577 GN=PER66_0 PE=3 SV=1
		TRUE	583	33	1	7	38	[Master Protein] Peroxidase OS=Zea mays OX=4577 PE=2 SV=2
	TRUE	High	CHIMERYS (A3)	Unambiguous	LHFHDcFVR	C6(Carbamidomethyl)	46	745; A0A3L6FIG4; A0A3L6G519; A0A8J8XIF2; Q9ZTS7	17; 166; 180; 723; 724; 739; 745; 747; 762; 792; 1158; 5970; 5973; 6712; A5H8G4; A0A1D6FHV4; A0A3L6DLS2; P17180; P24102; P59121; O80912; A0A1D6KQI0; A0A317YGH3; A0A3L6DAX0; A0A3L6E5S9; A0A3L6FIG4; A0A3L6G519; A0A804LXA6; A0A804LXA7; A0A804PY44; B7ZWU1; B4FRD6; B6STZ5; B6T6D4; B6TFD7; B6TMI9; B6TMY7; A0A8J8XIF2; B6U0D4; Q9ZTS7; A0A1D6NZH6; A0A1D6QSQ3; A0A3L6DG37; A0A3L6F777; C0PEC5; Q94EL6	FALSE	FALSE	0	3		0	1	1	410.866	1230.58	1230.58	0	0	HCD (High Energy Collision Dissociation)	25	36.304	0.31	-3.0587	MS2		50	39.3627	12481	F6	5	0.000460829	0.000393237	3.91716
		Checked	Protein Group ID	# Proteins	# Unique Peptides	# Peptides	# PSMs	Group Description
		TRUE	107	53	11	14	54	[Master Protein] Peroxidase OS=Zea mays OX=4577 GN=PER1_3 PE=3 SV=1
		TRUE	139	34	4	5	28	[Master Protein] Peroxidase OS=Zea mays OX=4577 GN=PER1_4 PE=3 SV=1
		TRUE	285	36	7	9	33	[Master Protein] ZmPrx49 Monocotyledons|Class_III_peroxidase|complete|
		TRUE	317	37	5	12	67	[Master Protein] Peroxidase OS=Zea mays OX=4577 GN=PER66_0 PE=3 SV=1
		TRUE	583	33	1	7	38	[Master Protein] Peroxidase OS=Zea mays OX=4577 PE=2 SV=2
	TRUE	High	CHIMERYS (A3)	Unambiguous	LHFHDcFVR	C6(Carbamidomethyl)	46	745; A0A3L6FIG4; A0A3L6G519; A0A8J8XIF2; Q9ZTS7	17; 166; 180; 723; 724; 739; 745; 747; 762; 792; 1158; 5970; 5973; 6712; A5H8G4; A0A1D6FHV4; A0A3L6DLS2; P17180; P24102; P59121; O80912; A0A1D6KQI0; A0A317YGH3; A0A3L6DAX0; A0A3L6E5S9; A0A3L6FIG4; A0A3L6G519; A0A804LXA6; A0A804LXA7; A0A804PY44; B7ZWU1; B4FRD6; B6STZ5; B6T6D4; B6TFD7; B6TMI9; B6TMY7; A0A8J8XIF2; B6U0D4; Q9ZTS7; A0A1D6NZH6; A0A1D6QSQ3; A0A3L6DG37; A0A3L6F777; C0PEC5; Q94EL6	FALSE	FALSE	0	3		0	1	1	410.866	1230.58	1230.58	0	0	HCD (High Energy Collision Dissociation)	25	36.304	1	-3.3729	MS2		50	39.6769	12635	F6	5	0.00261097	0.0202095	1.20483	385914	40.03
		Checked	Protein Group ID	# Proteins	# Unique Peptides	# Peptides	# PSMs	Group Description
		TRUE	107	53	11	14	54	[Master Protein] Peroxidase OS=Zea mays OX=4577 GN=PER1_3 PE=3 SV=1
		TRUE	139	34	4	5	28	[Master Protein] Peroxidase OS=Zea mays OX=4577 GN=PER1_4 PE=3 SV=1
		TRUE	285	36	7	9	33	[Master Protein] ZmPrx49 Monocotyledons|Class_III_peroxidase|complete|
		TRUE	317	37	5	12	67	[Master Protein] Peroxidase OS=Zea mays OX=4577 GN=PER66_0 PE=3 SV=1
		TRUE	583	33	1	7	38	[Master Protein] Peroxidase OS=Zea mays OX=4577 PE=2 SV=2
	TRUE	High	CHIMERYS (A3)	Unambiguous	LHFHDcFVR	C6(Carbamidomethyl)	46	745; A0A3L6FIG4; A0A3L6G519; A0A8J8XIF2; Q9ZTS7	17; 166; 180; 723; 724; 739; 745; 747; 762; 792; 1158; 5970; 5973; 6712; A5H8G4; A0A1D6FHV4; A0A3L6DLS2; P17180; P24102; P59121; O80912; A0A1D6KQI0; A0A317YGH3; A0A3L6DAX0; A0A3L6E5S9; A0A3L6FIG4; A0A3L6G519; A0A804LXA6; A0A804LXA7; A0A804PY44; B7ZWU1; B4FRD6; B6STZ5; B6T6D4; B6TFD7; B6TMI9; B6TMY7; A0A8J8XIF2; B6U0D4; Q9ZTS7; A0A1D6NZH6; A0A1D6QSQ3; A0A3L6DG37; A0A3L6F777; C0PEC5; Q94EL6	FALSE	FALSE	0	3		0	1	1	410.866	1230.58	1230.58	0	0	HCD (High Energy Collision Dissociation)	25	36.304	1	-3.7593	MS2		50	40.0633	12832	F6	5	0.000460829	0.00172047	2.995	385914	40.03
		Checked	Protein Group ID	# Proteins	# Unique Peptides	# Peptides	# PSMs	Group Description
		TRUE	107	53	11	14	54	[Master Protein] Peroxidase OS=Zea mays OX=4577 GN=PER1_3 PE=3 SV=1
		TRUE	139	34	4	5	28	[Master Protein] Peroxidase OS=Zea mays OX=4577 GN=PER1_4 PE=3 SV=1
		TRUE	285	36	7	9	33	[Master Protein] ZmPrx49 Monocotyledons|Class_III_peroxidase|complete|
		TRUE	317	37	5	12	67	[Master Protein] Peroxidase OS=Zea mays OX=4577 GN=PER66_0 PE=3 SV=1
		TRUE	583	33	1	7	38	[Master Protein] Peroxidase OS=Zea mays OX=4577 PE=2 SV=2
	TRUE	High	CHIMERYS (A3)	Unambiguous	LHFHDcFVR	C6(Carbamidomethyl)	46	745; A0A3L6FIG4; A0A3L6G519; A0A8J8XIF2; Q9ZTS7	17; 166; 180; 723; 724; 739; 745; 747; 762; 792; 1158; 5970; 5973; 6712; A5H8G4; A0A1D6FHV4; A0A3L6DLS2; P17180; P24102; P59121; O80912; A0A1D6KQI0; A0A317YGH3; A0A3L6DAX0; A0A3L6E5S9; A0A3L6FIG4; A0A3L6G519; A0A804LXA6; A0A804LXA7; A0A804PY44; B7ZWU1; B4FRD6; B6STZ5; B6T6D4; B6TFD7; B6TMI9; B6TMY7; A0A8J8XIF2; B6U0D4; Q9ZTS7; A0A1D6NZH6; A0A1D6QSQ3; A0A3L6DG37; A0A3L6F777; C0PEC5; Q94EL6	FALSE	FALSE	0	3		0	1	1	410.866	1230.58	1230.58	0	0	HCD (High Energy Collision Dissociation)	25	36.304	1	-3.7973	MS2		50	40.1013	12853	F6	5	0.00394407	0.0487192	0.704386	385914	40.03
		Checked	Protein Group ID	# Proteins	# Unique Peptides	# Peptides	# PSMs	Group Description
		TRUE	107	53	11	14	54	[Master Protein] Peroxidase OS=Zea mays OX=4577 GN=PER1_3 PE=3 SV=1
		TRUE	139	34	4	5	28	[Master Protein] Peroxidase OS=Zea mays OX=4577 GN=PER1_4 PE=3 SV=1
		TRUE	285	36	7	9	33	[Master Protein] ZmPrx49 Monocotyledons|Class_III_peroxidase|complete|
		TRUE	317	37	5	12	67	[Master Protein] Peroxidase OS=Zea mays OX=4577 GN=PER66_0 PE=3 SV=1
		TRUE	583	33	1	7	38	[Master Protein] Peroxidase OS=Zea mays OX=4577 PE=2 SV=2
	TRUE	High	CHIMERYS (A3)	Unambiguous	LHFHDcFVR	C6(Carbamidomethyl)	46	745; A0A3L6FIG4; A0A3L6G519; A0A8J8XIF2; Q9ZTS7	17; 166; 180; 723; 724; 739; 745; 747; 762; 792; 1158; 5970; 5973; 6712; A5H8G4; A0A1D6FHV4; A0A3L6DLS2; P17180; P24102; P59121; O80912; A0A1D6KQI0; A0A317YGH3; A0A3L6DAX0; A0A3L6E5S9; A0A3L6FIG4; A0A3L6G519; A0A804LXA6; A0A804LXA7; A0A804PY44; B7ZWU1; B4FRD6; B6STZ5; B6T6D4; B6TFD7; B6TMI9; B6TMY7; A0A8J8XIF2; B6U0D4; Q9ZTS7; A0A1D6NZH6; A0A1D6QSQ3; A0A3L6DG37; A0A3L6F777; C0PEC5; Q94EL6	FALSE	FALSE	0	3		0	1	1	410.866	1230.58	1230.58	0	0	HCD (High Energy Collision Dissociation)	25	36.304	1	-4.2362	MS2		50	40.5402	13089	F6	5	0.000460829	0.000621631	3.6352	335259	40.76
		Checked	Protein Group ID	# Proteins	# Unique Peptides	# Peptides	# PSMs	Group Description
		TRUE	107	53	11	14	54	[Master Protein] Peroxidase OS=Zea mays OX=4577 GN=PER1_3 PE=3 SV=1
		TRUE	139	34	4	5	28	[Master Protein] Peroxidase OS=Zea mays OX=4577 GN=PER1_4 PE=3 SV=1
		TRUE	285	36	7	9	33	[Master Protein] ZmPrx49 Monocotyledons|Class_III_peroxidase|complete|
		TRUE	317	37	5	12	67	[Master Protein] Peroxidase OS=Zea mays OX=4577 GN=PER66_0 PE=3 SV=1
		TRUE	583	33	1	7	38	[Master Protein] Peroxidase OS=Zea mays OX=4577 PE=2 SV=2
	TRUE	High	CHIMERYS (A3)	Unambiguous	LHFHDcFVR	C6(Carbamidomethyl)	46	745; A0A3L6FIG4; A0A3L6G519; A0A8J8XIF2; Q9ZTS7	17; 166; 180; 723; 724; 739; 745; 747; 762; 792; 1158; 5970; 5973; 6712; A5H8G4; A0A1D6FHV4; A0A3L6DLS2; P17180; P24102; P59121; O80912; A0A1D6KQI0; A0A317YGH3; A0A3L6DAX0; A0A3L6E5S9; A0A3L6FIG4; A0A3L6G519; A0A804LXA6; A0A804LXA7; A0A804PY44; B7ZWU1; B4FRD6; B6STZ5; B6T6D4; B6TFD7; B6TMI9; B6TMY7; A0A8J8XIF2; B6U0D4; Q9ZTS7; A0A1D6NZH6; A0A1D6QSQ3; A0A3L6DG37; A0A3L6F777; C0PEC5; Q94EL6	FALSE	FALSE	0	3		0	1	1	410.866	1230.58	1230.58	0	0	HCD (High Energy Collision Dissociation)	25	36.304	1	-4.7196	MS2		50	41.0236	13362	F6	5	0.000460829	0.00261875	2.71945	335259	40.76
		Checked	Protein Group ID	# Proteins	# Unique Peptides	# Peptides	# PSMs	Group Description
		TRUE	107	53	11	14	54	[Master Protein] Peroxidase OS=Zea mays OX=4577 GN=PER1_3 PE=3 SV=1
		TRUE	139	34	4	5	28	[Master Protein] Peroxidase OS=Zea mays OX=4577 GN=PER1_4 PE=3 SV=1
		TRUE	285	36	7	9	33	[Master Protein] ZmPrx49 Monocotyledons|Class_III_peroxidase|complete|
		TRUE	317	37	5	12	67	[Master Protein] Peroxidase OS=Zea mays OX=4577 GN=PER66_0 PE=3 SV=1
		TRUE	583	33	1	7	38	[Master Protein] Peroxidase OS=Zea mays OX=4577 PE=2 SV=2
	TRUE	High	CHIMERYS (A3)	Unambiguous	RDSTASFPGQTSDLPPPTSSLR		3	A0A3L6G519	180; A0A1D6F4D0; A0A3L6G519	FALSE	FALSE	1	3		0	1	1	773.052	2317.14	2317.14	0	0	HCD (High Energy Collision Dissociation)	25	43.9555	1	0.4039	MS2		50	43.5516	14759	F6	1	0.00166806	0.0062039	2.09613	19846772	43.88
		Checked	Protein Group ID	# Proteins	# Unique Peptides	# Peptides	# PSMs	Group Description
		TRUE	317	37	5	12	67	[Master Protein] Peroxidase OS=Zea mays OX=4577 GN=PER66_0 PE=3 SV=1
	TRUE	High	CHIMERYS (A3)	Unambiguous	RDSTASFPGQTSDLPPPTSSLR		3	A0A3L6G519	180; A0A1D6F4D0; A0A3L6G519	FALSE	FALSE	1	3		0	1	1	773.052	2317.14	2317.14	0	0	HCD (High Energy Collision Dissociation)	25	43.9555	1	0.066	MS2		50	43.8895	14930	F6	1	0.000460829	4.12658e-07	8.08251	19846772	43.88
		Checked	Protein Group ID	# Proteins	# Unique Peptides	# Peptides	# PSMs	Group Description
		TRUE	317	37	5	12	67	[Master Protein] Peroxidase OS=Zea mays OX=4577 GN=PER66_0 PE=3 SV=1
	TRUE	High	CHIMERYS (A3)	Unambiguous	GFVVVNSIK		5	A0A3L6G519; Q9ZTS7	180; 762; A0A1D6F4D0; A0A3L6G519; Q9ZTS7	FALSE	FALSE	0	2		0	1	1	481.787	962.567	962.567	0	0	HCD (High Energy Collision Dissociation)	25	43.6095	1	-0.6204	MS2		50	44.2299	15101	F6	2	0.000460829	0.000195778	4.34351	168194304	44.33
		Checked	Protein Group ID	# Proteins	# Unique Peptides	# Peptides	# PSMs	Group Description
		TRUE	317	37	5	12	67	[Master Protein] Peroxidase OS=Zea mays OX=4577 GN=PER66_0 PE=3 SV=1
		TRUE	583	33	1	7	38	[Master Protein] Peroxidase OS=Zea mays OX=4577 PE=2 SV=2
	TRUE	High	CHIMERYS (A3)	Unambiguous	RDSTASFPGQTSDLPPPTSSLR		3	A0A3L6G519	180; A0A1D6F4D0; A0A3L6G519	FALSE	FALSE	1	3		0	1	1	773.052	2317.14	2317.14	0	0	HCD (High Energy Collision Dissociation)	25	43.9555	1	-0.2815	MS2		50	44.237	15104	F6	1	0.000460829	0.00114508	3.25426	19846772	43.88
		Checked	Protein Group ID	# Proteins	# Unique Peptides	# Peptides	# PSMs	Group Description
		TRUE	317	37	5	12	67	[Master Protein] Peroxidase OS=Zea mays OX=4577 GN=PER66_0 PE=3 SV=1
	TRUE	High	CHIMERYS (A3)	Unambiguous	GFVVVNSIK		5	A0A3L6G519; Q9ZTS7	180; 762; A0A1D6F4D0; A0A3L6G519; Q9ZTS7	FALSE	FALSE	0	2		0	1	1	481.787	962.567	962.567	0	0	HCD (High Energy Collision Dissociation)	25	43.6095	1	-0.9578	MS2		50	44.5672	15270	F6	2	0.000460829	0.00182817	2.95578	168194304	44.33
		Checked	Protein Group ID	# Proteins	# Unique Peptides	# Peptides	# PSMs	Group Description
		TRUE	317	37	5	12	67	[Master Protein] Peroxidase OS=Zea mays OX=4577 GN=PER66_0 PE=3 SV=1
		TRUE	583	33	1	7	38	[Master Protein] Peroxidase OS=Zea mays OX=4577 PE=2 SV=2
	TRUE	High	CHIMERYS (A3)	Unambiguous	GFVVVNSIK		5	A0A3L6G519; Q9ZTS7	180; 762; A0A1D6F4D0; A0A3L6G519; Q9ZTS7	FALSE	FALSE	0	2		0	1	1	481.787	962.567	962.567	0	0	HCD (High Energy Collision Dissociation)	25	43.6095	1	-0.9747	MS2		50	44.5841	15280	F6	2	0.000460829	0.00364047	2.49374	168194304	44.33
		Checked	Protein Group ID	# Proteins	# Unique Peptides	# Peptides	# PSMs	Group Description
		TRUE	317	37	5	12	67	[Master Protein] Peroxidase OS=Zea mays OX=4577 GN=PER66_0 PE=3 SV=1
		TRUE	583	33	1	7	38	[Master Protein] Peroxidase OS=Zea mays OX=4577 PE=2 SV=2
	TRUE	High	CHIMERYS (A3)	Unambiguous	GLLHSDQELFNSGSTDSTVR		5	A0A3L6G519	180; 762; A0A1D6F4D0; A0A3L6G519; A0A1D6F4C9	FALSE	FALSE	0	3		0	1	1	721.682	2163.03	2163.03	0	0	HCD (High Energy Collision Dissociation)	25	44.9291	0.63	0.3301	MS2		50	44.599	15288	F6	1	0.000460829	3.07403e-17	22.2214	210986624	44.67
		Checked	Protein Group ID	# Proteins	# Unique Peptides	# Peptides	# PSMs	Group Description
		TRUE	317	37	5	12	67	[Master Protein] Peroxidase OS=Zea mays OX=4577 GN=PER66_0 PE=3 SV=1
	TRUE	High	CHIMERYS (A3)	Unambiguous	GLLHSDQELFNSGSTDSTVR		5	A0A3L6G519	180; 762; A0A1D6F4D0; A0A3L6G519; A0A1D6F4C9	FALSE	FALSE	0	2		0	1	1	1082.02	2163.03	2163.03	0	0	HCD (High Energy Collision Dissociation)	25	44.9291	1	0.2886	MS2		50	44.6404	15313	F6	1	0.000460829	4.07908e-08	9.48557	2.34802e+06	44.67
		Checked	Protein Group ID	# Proteins	# Unique Peptides	# Peptides	# PSMs	Group Description
		TRUE	317	37	5	12	67	[Master Protein] Peroxidase OS=Zea mays OX=4577 GN=PER66_0 PE=3 SV=1
	TRUE	High	CHIMERYS (A3)	Unambiguous	GFVVVNSIK		5	A0A3L6G519; Q9ZTS7	180; 762; A0A1D6F4D0; A0A3L6G519; Q9ZTS7	FALSE	FALSE	0	2		0	1	1	481.787	962.567	962.567	0	0	HCD (High Energy Collision Dissociation)	25	43.6095	1	-1.0451	MS2		50	44.6545	15321	F6	2	0.000460829	8.24027e-05	4.87001	168194304	44.33
		Checked	Protein Group ID	# Proteins	# Unique Peptides	# Peptides	# PSMs	Group Description
		TRUE	317	37	5	12	67	[Master Protein] Peroxidase OS=Zea mays OX=4577 GN=PER66_0 PE=3 SV=1
		TRUE	583	33	1	7	38	[Master Protein] Peroxidase OS=Zea mays OX=4577 PE=2 SV=2
	TRUE	High	CHIMERYS (A3)	Unambiguous	GLLHSDQELFNSGSTDSTVR		5	A0A3L6G519	180; 762; A0A1D6F4D0; A0A3L6G519; A0A1D6F4C9	FALSE	FALSE	0	3		0	1	1	721.682	2163.03	2163.03	0	0	HCD (High Energy Collision Dissociation)	25	44.9291	0.07	-0.0119	MS2		50	44.9409	15476	F6	1	0.0049435	0.0656144	0.556588	210986624	44.67
		Checked	Protein Group ID	# Proteins	# Unique Peptides	# Peptides	# PSMs	Group Description
		TRUE	317	37	5	12	67	[Master Protein] Peroxidase OS=Zea mays OX=4577 GN=PER66_0 PE=3 SV=1
	TRUE	High	CHIMERYS (A3)	Unambiguous	GLLHSDQELFNSGSTDSTVR		5	A0A3L6G519	180; 762; A0A1D6F4D0; A0A3L6G519; A0A1D6F4C9	FALSE	FALSE	0	3		0	1	1	721.682	2163.03	2163.03	0	0	HCD (High Energy Collision Dissociation)	25	44.9291	1	-0.5191	MS2		50	45.4481	15741	F6	1	0.000460829	3.18769e-11	13.8232
		Checked	Protein Group ID	# Proteins	# Unique Peptides	# Peptides	# PSMs	Group Description
		TRUE	317	37	5	12	67	[Master Protein] Peroxidase OS=Zea mays OX=4577 GN=PER66_0 PE=3 SV=1
	TRUE	High	CHIMERYS (A3)	Unambiguous	DSTASFPGQTSDLPPPTSSLR		3	A0A3L6G519	180; A0A1D6F4D0; A0A3L6G519	FALSE	FALSE	0	2		0	1	1	1081.02	2161.04	2161.04	0	0	HCD (High Energy Collision Dissociation)	25	46.8676	1	-0.2281	MS2		50	47.0957	16583	F6	1	0.000460829	7.01305e-07	7.76098	22382852	47.36
		Checked	Protein Group ID	# Proteins	# Unique Peptides	# Peptides	# PSMs	Group Description
		TRUE	317	37	5	12	67	[Master Protein] Peroxidase OS=Zea mays OX=4577 GN=PER66_0 PE=3 SV=1
	TRUE	High	CHIMERYS (A3)	Unambiguous	DSTASFPGQTSDLPPPTSSLR		3	A0A3L6G519	180; A0A1D6F4D0; A0A3L6G519	FALSE	FALSE	0	3		0	1	1	721.018	2161.04	2161.04	0	0	HCD (High Energy Collision Dissociation)	25	46.8676	0.72	-0.3708	MS2		50	47.2384	16659	F6	1	0.000460829	2.52858e-07	8.37947
		Checked	Protein Group ID	# Proteins	# Unique Peptides	# Peptides	# PSMs	Group Description
		TRUE	317	37	5	12	67	[Master Protein] Peroxidase OS=Zea mays OX=4577 GN=PER66_0 PE=3 SV=1
	TRUE	High	CHIMERYS (A3)	Unambiguous	DSTASFPGQTSDLPPPTSSLR		3	A0A3L6G519	180; A0A1D6F4D0; A0A3L6G519	FALSE	FALSE	0	2		0	1	1	1081.02	2161.04	2161.04	0	0	HCD (High Energy Collision Dissociation)	25	46.8676	1	-0.5652	MS2		50	47.4327	16755	F6	1	0.000460829	1.56319e-08	10.0671	22382852	47.36
		Checked	Protein Group ID	# Proteins	# Unique Peptides	# Peptides	# PSMs	Group Description
		TRUE	317	37	5	12	67	[Master Protein] Peroxidase OS=Zea mays OX=4577 GN=PER66_0 PE=3 SV=1
	TRUE	High	CHIMERYS (A3)	Unambiguous	DSTASFPGQTSDLPPPTSSLR		3	A0A3L6G519	180; A0A1D6F4D0; A0A3L6G519	FALSE	FALSE	0	3		0	1	1	721.018	2161.04	2161.04	0	0	HCD (High Energy Collision Dissociation)	25	46.8676	0.46	-0.8662	MS2		50	47.7337	16920	F6	1	0.000460829	1.66524e-05	5.84045	92273560	47.38
		Checked	Protein Group ID	# Proteins	# Unique Peptides	# Peptides	# PSMs	Group Description
		TRUE	317	37	5	12	67	[Master Protein] Peroxidase OS=Zea mays OX=4577 GN=PER66_0 PE=3 SV=1
	TRUE	High	CHIMERYS (A3)	Unambiguous	SFASSTSAFNSAFATAmVK	M17(Oxidation)	5	A0A3L6G519	180; 762; A0A1D6F4D0; A0A3L6G519; A0A1D6F4C9	FALSE	FALSE	0	2		0	1	1	970.957	1940.91	1940.91	0	0	HCD (High Energy Collision Dissociation)	25	51.6719	1	-0.7795	MS2		50	52.4514	19490	F6	1	0.000460829	1.25531e-07	8.80404
		Checked	Protein Group ID	# Proteins	# Unique Peptides	# Peptides	# PSMs	Group Description
		TRUE	317	37	5	12	67	[Master Protein] Peroxidase OS=Zea mays OX=4577 GN=PER66_0 PE=3 SV=1
	TRUE	High	CHIMERYS (A3)	Unambiguous	SFASSTSAFNSAFATAmVK	M17(Oxidation)	5	A0A3L6G519	180; 762; A0A1D6F4D0; A0A3L6G519; A0A1D6F4C9	FALSE	FALSE	0	3		0	1	1	647.64	1940.91	1940.91	0	0	HCD (High Energy Collision Dissociation)	25	51.6719	1	-0.8036	MS2		50	52.4755	19503	F6	1	0.000460829	1.7445e-06	7.20847
		Checked	Protein Group ID	# Proteins	# Unique Peptides	# Peptides	# PSMs	Group Description
		TRUE	317	37	5	12	67	[Master Protein] Peroxidase OS=Zea mays OX=4577 GN=PER66_0 PE=3 SV=1
	TRUE	High	CHIMERYS (A3)	Unambiguous	SFASSTSAFNSAFATAmVK	M17(Oxidation)	5	A0A3L6G519	180; 762; A0A1D6F4D0; A0A3L6G519; A0A1D6F4C9	FALSE	FALSE	0	3		0	1	1	647.64	1940.91	1940.91	0	0	HCD (High Energy Collision Dissociation)	25	51.6719	1	-1.5643	MS2		50	53.2362	19877	F6	1	0.00261097	0.0312695	0.941474
		Checked	Protein Group ID	# Proteins	# Unique Peptides	# Peptides	# PSMs	Group Description
		TRUE	317	37	5	12	67	[Master Protein] Peroxidase OS=Zea mays OX=4577 GN=PER66_0 PE=3 SV=1
	TRUE	High	CHIMERYS (A3)	Unambiguous	SFASSTSAFNSAFATAmVK	M17(Oxidation)	5	A0A3L6G519	180; 762; A0A1D6F4D0; A0A3L6G519; A0A1D6F4C9	FALSE	FALSE	0	2		0	1	1	970.957	1940.91	1940.91	0	0	HCD (High Energy Collision Dissociation)	25	51.6719	1	-1.6337	MS2		50	53.3056	19913	F6	1	0.000460829	0.00331007	2.56011	369905	52.98
		Checked	Protein Group ID	# Proteins	# Unique Peptides	# Peptides	# PSMs	Group Description
		TRUE	317	37	5	12	67	[Master Protein] Peroxidase OS=Zea mays OX=4577 GN=PER66_0 PE=3 SV=1
	TRUE	High	CHIMERYS (A3)	Unambiguous	SFASSTSAFNSAFATAmVK	M17(Oxidation)	5	A0A3L6G519	180; 762; A0A1D6F4D0; A0A3L6G519; A0A1D6F4C9	FALSE	FALSE	0	2		0	1	1	970.957	1940.91	1940.91	0	0	HCD (High Energy Collision Dissociation)	25	51.6719	1	-2.0457	MS2		50	53.7176	20123	F6	1	0.000460829	0.00150426	3.08117
		Checked	Protein Group ID	# Proteins	# Unique Peptides	# Peptides	# PSMs	Group Description
		TRUE	317	37	5	12	67	[Master Protein] Peroxidase OS=Zea mays OX=4577 GN=PER66_0 PE=3 SV=1
	TRUE	High	CHIMERYS (A3)	Unambiguous	SFASSTSAFNSAFATAmVK	M17(Oxidation)	5	A0A3L6G519	180; 762; A0A1D6F4D0; A0A3L6G519; A0A1D6F4C9	FALSE	FALSE	0	3		0	1	1	647.64	1940.91	1940.91	0	0	HCD (High Energy Collision Dissociation)	25	51.6719	0.52	-2.0725	MS2		50	53.7444	20140	F6	1	0.00261097	0.0320799	0.9271
		Checked	Protein Group ID	# Proteins	# Unique Peptides	# Peptides	# PSMs	Group Description
		TRUE	317	37	5	12	67	[Master Protein] Peroxidase OS=Zea mays OX=4577 GN=PER66_0 PE=3 SV=1
	TRUE	High	CHIMERYS (A3)	Unambiguous	SFASSTSAFNSAFATAMVK		5	A0A3L6G519	180; 762; A0A1D6F4D0; A0A3L6G519; A0A1D6F4C9	FALSE	FALSE	0	2		0	1	1	962.959	1924.91	1924.91	0	0	HCD (High Energy Collision Dissociation)	25	56.909	1	-1.189	MS2		50	58.098	22267	F6	1	0.000460829	1.3242e-10	12.9597	17216810	58.17
		Checked	Protein Group ID	# Proteins	# Unique Peptides	# Peptides	# PSMs	Group Description
		TRUE	317	37	5	12	67	[Master Protein] Peroxidase OS=Zea mays OX=4577 GN=PER66_0 PE=3 SV=1
	TRUE	High	CHIMERYS (A3)	Unambiguous	SFASSTSAFNSAFATAMVK		5	A0A3L6G519	180; 762; A0A1D6F4D0; A0A3L6G519; A0A1D6F4C9	FALSE	FALSE	0	3		0	1	1	642.308	1924.91	1924.91	0	0	HCD (High Energy Collision Dissociation)	25	56.909	1	-1.1918	MS2		50	58.1008	22269	F6	1	0.000460829	4.01206e-06	6.70351	10483998	58.17
		Checked	Protein Group ID	# Proteins	# Unique Peptides	# Peptides	# PSMs	Group Description
		TRUE	317	37	5	12	67	[Master Protein] Peroxidase OS=Zea mays OX=4577 GN=PER66_0 PE=3 SV=1
	TRUE	High	CHIMERYS (A3)	Unambiguous	AQVESVcPGIVScADILAVAAR	C7(Carbamidomethyl); C13(Carbamidomethyl)	5	A0A3L6G519; Q9ZTS7	180; 762; A0A1D6F4D0; A0A3L6G519; Q9ZTS7	FALSE	FALSE	0	3		0	1	1	762.724	2286.16	2286.16	0	0	HCD (High Energy Collision Dissociation)	25	61.0745	1	0.0662	MS2		50	61.0083	23577	F6	2	0.00133097	0.00519349	2.23379	148036368	61.2
		Checked	Protein Group ID	# Proteins	# Unique Peptides	# Peptides	# PSMs	Group Description
		TRUE	317	37	5	12	67	[Master Protein] Peroxidase OS=Zea mays OX=4577 GN=PER66_0 PE=3 SV=1
		TRUE	583	33	1	7	38	[Master Protein] Peroxidase OS=Zea mays OX=4577 PE=2 SV=2
	TRUE	High	CHIMERYS (A3)	Unambiguous	AQVESVcPGIVScADILAVAAR	C7(Carbamidomethyl); C13(Carbamidomethyl)	5	A0A3L6G519; Q9ZTS7	180; 762; A0A1D6F4D0; A0A3L6G519; Q9ZTS7	FALSE	FALSE	0	3		0	1	1	762.724	2286.16	2286.16	0	0	HCD (High Energy Collision Dissociation)	25	61.0745	1	-0.0356	MS2		50	61.1101	23628	F6	2	0.000460829	8.79479e-12	14.6039	148036368	61.2
		Checked	Protein Group ID	# Proteins	# Unique Peptides	# Peptides	# PSMs	Group Description
		TRUE	317	37	5	12	67	[Master Protein] Peroxidase OS=Zea mays OX=4577 GN=PER66_0 PE=3 SV=1
		TRUE	583	33	1	7	38	[Master Protein] Peroxidase OS=Zea mays OX=4577 PE=2 SV=2
	TRUE	High	CHIMERYS (A3)	Unambiguous	AQVESVcPGIVScADILAVAAR	C7(Carbamidomethyl); C13(Carbamidomethyl)	5	A0A3L6G519; Q9ZTS7	180; 762; A0A1D6F4D0; A0A3L6G519; Q9ZTS7	FALSE	FALSE	0	2		0	1	1	1143.58	2286.16	2286.16	0	0	HCD (High Energy Collision Dissociation)	25	61.0745	1	-0.0498	MS2		50	61.1243	23633	F6	2	0.000460829	7.12236e-10	11.9397	13911931	61.2
		Checked	Protein Group ID	# Proteins	# Unique Peptides	# Peptides	# PSMs	Group Description
		TRUE	317	37	5	12	67	[Master Protein] Peroxidase OS=Zea mays OX=4577 GN=PER66_0 PE=3 SV=1
		TRUE	583	33	1	7	38	[Master Protein] Peroxidase OS=Zea mays OX=4577 PE=2 SV=2
	TRUE	High	CHIMERYS (A3)	Unambiguous	AQVESVcPGIVScADILAVAAR	C7(Carbamidomethyl); C13(Carbamidomethyl)	5	A0A3L6G519; Q9ZTS7	180; 762; A0A1D6F4D0; A0A3L6G519; Q9ZTS7	FALSE	FALSE	0	4		0	1	1	572.295	2286.16	2286.16	0	0	HCD (High Energy Collision Dissociation)	25	61.0745	1	-0.1106	MS2		50	61.1851	23660	F6	2	0.000460829	9.55197e-07	7.57365	1.03076e+06	61.2
		Checked	Protein Group ID	# Proteins	# Unique Peptides	# Peptides	# PSMs	Group Description
		TRUE	317	37	5	12	67	[Master Protein] Peroxidase OS=Zea mays OX=4577 GN=PER66_0 PE=3 SV=1
		TRUE	583	33	1	7	38	[Master Protein] Peroxidase OS=Zea mays OX=4577 PE=2 SV=2
	TRUE	High	CHIMERYS (A3)	Unambiguous	AQVESVcPGIVScADILAVAAR	C7(Carbamidomethyl); C13(Carbamidomethyl)	5	A0A3L6G519; Q9ZTS7	180; 762; A0A1D6F4D0; A0A3L6G519; Q9ZTS7	FALSE	FALSE	0	3		0	1	1	762.724	2286.16	2286.16	0	0	HCD (High Energy Collision Dissociation)	25	61.0745	1	-0.3893	MS2		50	61.4638	23794	F6	2	0.000460829	6.48764e-05	5.01526	148036368	61.2
		Checked	Protein Group ID	# Proteins	# Unique Peptides	# Peptides	# PSMs	Group Description
		TRUE	317	37	5	12	67	[Master Protein] Peroxidase OS=Zea mays OX=4577 GN=PER66_0 PE=3 SV=1
		TRUE	583	33	1	7	38	[Master Protein] Peroxidase OS=Zea mays OX=4577 PE=2 SV=2
	TRUE	High	CHIMERYS (A3)	Unambiguous	AGSTALAPLDTTTPNAFDNAYYTNLLSQK		6	A0A3L6G519; Q9ZTS7	180; 762; A0A1D6F4D0; A0A3L6G519; Q9ZTS7; A0A1D6F4C9	FALSE	FALSE	0	3		0	1	1	1020.17	3058.5	3058.5	0	0	HCD (High Energy Collision Dissociation)	25	58.7864	1	-3.6	MS2		50	62.3863	24179	F6	2	0.000460829	0.00135898	3.14589
		Checked	Protein Group ID	# Proteins	# Unique Peptides	# Peptides	# PSMs	Group Description
		TRUE	317	37	5	12	67	[Master Protein] Peroxidase OS=Zea mays OX=4577 GN=PER66_0 PE=3 SV=1
		TRUE	583	33	1	7	38	[Master Protein] Peroxidase OS=Zea mays OX=4577 PE=2 SV=2
	TRUE	High	CHIMERYS (A3)	Unambiguous	AGSTALAPLDTTTPNAFDNAYYTNLLSQK		6	A0A3L6G519; Q9ZTS7	180; 762; A0A1D6F4D0; A0A3L6G519; Q9ZTS7; A0A1D6F4C9	FALSE	FALSE	0	3		0	1	1	1020.17	3058.5	3058.5	0	0	HCD (High Energy Collision Dissociation)	25	58.7864	1	-3.9397	MS2		50	62.726	24299	F6	2	0.000460829	0.00213398	2.85504	34111628	63.01
		Checked	Protein Group ID	# Proteins	# Unique Peptides	# Peptides	# PSMs	Group Description
		TRUE	317	37	5	12	67	[Master Protein] Peroxidase OS=Zea mays OX=4577 GN=PER66_0 PE=3 SV=1
		TRUE	583	33	1	7	38	[Master Protein] Peroxidase OS=Zea mays OX=4577 PE=2 SV=2
	TRUE	High	CHIMERYS (A3)	Unambiguous	AGSTALAPLDTTTPNAFDNAYYTNLLSQK		6	A0A3L6G519; Q9ZTS7	180; 762; A0A1D6F4D0; A0A3L6G519; Q9ZTS7; A0A1D6F4C9	FALSE	FALSE	0	3		0	1	1	1020.17	3058.5	3058.5	0	0	HCD (High Energy Collision Dissociation)	25	58.7864	1	-4.2748	MS2		50	63.0612	24444	F6	2	0.000460829	2.84368e-10	12.4964	34111628	63.01
		Checked	Protein Group ID	# Proteins	# Unique Peptides	# Peptides	# PSMs	Group Description
		TRUE	317	37	5	12	67	[Master Protein] Peroxidase OS=Zea mays OX=4577 GN=PER66_0 PE=3 SV=1
		TRUE	583	33	1	7	38	[Master Protein] Peroxidase OS=Zea mays OX=4577 PE=2 SV=2
	TRUE	High	CHIMERYS (A3)	Unambiguous	DGVVALGGPSWTVLLGR		9	A0A3L6G519; B6T4Q8	180; 738; 762; A5H453; C4J6E4; A0A1D6F4D0; A0A3L6DZ47; A0A3L6G519; B6T4Q8	FALSE	FALSE	0	2		0	1	1	848.973	1696.94	1696.94	0	0	HCD (High Energy Collision Dissociation)	25	69.1391	1	0.6807	MS2		50	68.4584	26227	F6	2	0.000460829	1.47803e-06	7.30897	61546328	68.57
		Checked	Protein Group ID	# Proteins	# Unique Peptides	# Peptides	# PSMs	Group Description
		TRUE	317	37	5	12	67	[Master Protein] Peroxidase OS=Zea mays OX=4577 GN=PER66_0 PE=3 SV=1
		TRUE	254	5	1	2	5	[Master Protein] Peroxidase OS=Zea mays OX=4577 PE=2 SV=1
	TRUE	High	CHIMERYS (A3)	Unambiguous	DGVVALGGPSWTVLLGR		9	A0A3L6G519; B6T4Q8	180; 738; 762; A5H453; C4J6E4; A0A1D6F4D0; A0A3L6DZ47; A0A3L6G519; B6T4Q8	FALSE	FALSE	0	3		0	1	1	566.318	1696.94	1696.94	0	0	HCD (High Energy Collision Dissociation)	25	69.1391	1	0.6183	MS2		50	68.5208	26247	F6	2	0.000460829	3.2846e-05	5.4284	3.34268e+06	68.57
		Checked	Protein Group ID	# Proteins	# Unique Peptides	# Peptides	# PSMs	Group Description
		TRUE	317	37	5	12	67	[Master Protein] Peroxidase OS=Zea mays OX=4577 GN=PER66_0 PE=3 SV=1
		TRUE	254	5	1	2	5	[Master Protein] Peroxidase OS=Zea mays OX=4577 PE=2 SV=1
	TRUE	High	CHIMERYS (A3)	Unambiguous	DGVVALGGPSWTVLLGR		9	A0A3L6G519; B6T4Q8	180; 738; 762; A5H453; C4J6E4; A0A1D6F4D0; A0A3L6DZ47; A0A3L6G519; B6T4Q8	FALSE	FALSE	0	2		0	1	1	848.973	1696.94	1696.94	0	0	HCD (High Energy Collision Dissociation)	25	69.1391	1	0.34	MS2		50	68.7991	26329	F6	2	0.000460829	0.000127671	4.60384	61546328	68.57
		Checked	Protein Group ID	# Proteins	# Unique Peptides	# Peptides	# PSMs	Group Description
		TRUE	317	37	5	12	67	[Master Protein] Peroxidase OS=Zea mays OX=4577 GN=PER66_0 PE=3 SV=1
		TRUE	254	5	1	2	5	[Master Protein] Peroxidase OS=Zea mays OX=4577 PE=2 SV=1
	TRUE	High	CHIMERYS (A3)	Unambiguous	DGVVALGGPSWTVLLGR		9	A0A3L6G519; B6T4Q8	180; 738; 762; A5H453; C4J6E4; A0A1D6F4D0; A0A3L6DZ47; A0A3L6G519; B6T4Q8	FALSE	FALSE	0	2		0	1	1	848.973	1696.94	1696.94	0	0	HCD (High Energy Collision Dissociation)	25	69.1391	1	-1.3747	MS2		50	70.5137	26807	F6	2	0.000460829	9.66323e-08	8.96267	2465567	70.57
		Checked	Protein Group ID	# Proteins	# Unique Peptides	# Peptides	# PSMs	Group Description
		TRUE	317	37	5	12	67	[Master Protein] Peroxidase OS=Zea mays OX=4577 GN=PER66_0 PE=3 SV=1
		TRUE	254	5	1	2	5	[Master Protein] Peroxidase OS=Zea mays OX=4577 PE=2 SV=1
TRUE	A0A3L6G519	Peroxidase OS=Zea mays OX=4577 GN=PER66_0 PE=3 SV=1	12	67	5	19.08
	Checked	Confidence	Identifying Node	PSM Ambiguity	Annotated Sequence	Modifications	# Proteins	Master Protein Accessions	Protein Accessions	I/L Ambiguity	Identified by Inclusion File	# Missed Cleavages	Charge	DeltaScore	DeltaCn	Rank	Search Engine Rank	m/z [Da]	MH+ [Da]	Theo. MH+ [Da]	DeltaM [ppm]	Deltam/z [Da]	Activation Type	NCE [%]	Predicted RT [min]	Normalized CHIMERYS Coefficient	DeltaRT	MS Order	Isolation Interference [%]	Ion Inject Time [ms]	RT [min]	First Scan	File ID	# Protein Groups	q-Value	PEP	SVM Score	Precursor Abundance	Apex RT [min]
	TRUE	High	CHIMERYS (A3)	Unambiguous	mGNLSPQTGTQGQIR	M1(Oxidation)	5	A0A3L6G519	180; 762; A0A1D6F4D0; A0A3L6G519; A0A1D6F4C9	FALSE	FALSE	0	2		0	1	1	802.396	1603.79	1603.79	0	0	HCD (High Energy Collision Dissociation)	25	29.1563	1	-0.8578	MS2		50	30.014	7995	F6	1	0.000460829	1.53432e-06	7.28631	23632834	30.11
		Checked	Protein Group ID	# Proteins	# Unique Peptides	# Peptides	# PSMs	Group Description
		TRUE	317	37	5	12	67	[Master Protein] Peroxidase OS=Zea mays OX=4577 GN=PER66_0 PE=3 SV=1
	TRUE	High	CHIMERYS (A3)	Unambiguous	mGNLSPQTGTQGQIR	M1(Oxidation)	5	A0A3L6G519	180; 762; A0A1D6F4D0; A0A3L6G519; A0A1D6F4C9	FALSE	FALSE	0	3		0	1	1	535.267	1603.79	1603.79	0	0	HCD (High Energy Collision Dissociation)	25	29.1563	1	-0.9687	MS2		50	30.125	8045	F6	1	0.000460829	5.31562e-06	6.53292	8724645	30.11
		Checked	Protein Group ID	# Proteins	# Unique Peptides	# Peptides	# PSMs	Group Description
		TRUE	317	37	5	12	67	[Master Protein] Peroxidase OS=Zea mays OX=4577 GN=PER66_0 PE=3 SV=1
	TRUE	High	CHIMERYS (A3)	Unambiguous	mGNLSPQTGTQGQIR	M1(Oxidation)	5	A0A3L6G519	180; 762; A0A1D6F4D0; A0A3L6G519; A0A1D6F4C9	FALSE	FALSE	0	2		0	1	1	802.396	1603.79	1603.79	0	0	HCD (High Energy Collision Dissociation)	25	29.1563	1	-1.1987	MS2		50	30.355	8144	F6	1	0.000460829	5.83046e-05	5.08011	4600894	30.43
		Checked	Protein Group ID	# Proteins	# Unique Peptides	# Peptides	# PSMs	Group Description
		TRUE	317	37	5	12	67	[Master Protein] Peroxidase OS=Zea mays OX=4577 GN=PER66_0 PE=3 SV=1
	TRUE	High	CHIMERYS (A3)	Unambiguous	mGNLSPQTGTQGQIR	M1(Oxidation)	5	A0A3L6G519	180; 762; A0A1D6F4D0; A0A3L6G519; A0A1D6F4C9	FALSE	FALSE	0	2		0	1	1	802.396	1603.79	1603.79	0	0	HCD (High Energy Collision Dissociation)	25	29.1563	1	-1.5802	MS2		50	30.7365	8320	F6	1	0.000460829	0.000101639	4.74251	2.30436e+06	30.73
		Checked	Protein Group ID	# Proteins	# Unique Peptides	# Peptides	# PSMs	Group Description
		TRUE	317	37	5	12	67	[Master Protein] Peroxidase OS=Zea mays OX=4577 GN=PER66_0 PE=3 SV=1
	TRUE	High	CHIMERYS (A3)	Unambiguous	ScPNALSTIR	C2(Carbamidomethyl)	6	A0A3L6G519; Q9ZTS7	180; 762; A0A1D6F4D0; A0A3L6G519; Q9ZTS7; Q94EL6	FALSE	FALSE	0	2		0	1	1	559.785	1118.56	1118.56	0	0	HCD (High Energy Collision Dissociation)	25	35.2773	1	2.3678	MS2		50	32.9095	9245	F6	2	0.00166806	0.00983552	1.73013	906975	33.22
		Checked	Protein Group ID	# Proteins	# Unique Peptides	# Peptides	# PSMs	Group Description
		TRUE	317	37	5	12	67	[Master Protein] Peroxidase OS=Zea mays OX=4577 GN=PER66_0 PE=3 SV=1
		TRUE	583	33	1	7	38	[Master Protein] Peroxidase OS=Zea mays OX=4577 PE=2 SV=2
	TRUE	High	CHIMERYS (A3)	Unambiguous	QLLSAYNK		4	A0A3L6G519; Q9ZTS7	180; A0A1D6F4D0; A0A3L6G519; Q9ZTS7	FALSE	FALSE	0	2		0	1	1	468.761	936.515	936.515	0	0	HCD (High Energy Collision Dissociation)	25	33.0273	0.81	-0.4341	MS2		50	33.4614	9494	F6	2	0.00261097	0.020807	1.18601	7.75085e+06	33.52
		Checked	Protein Group ID	# Proteins	# Unique Peptides	# Peptides	# PSMs	Group Description
		TRUE	317	37	5	12	67	[Master Protein] Peroxidase OS=Zea mays OX=4577 GN=PER66_0 PE=3 SV=1
		TRUE	583	33	1	7	38	[Master Protein] Peroxidase OS=Zea mays OX=4577 PE=2 SV=2
	TRUE	High	CHIMERYS (A3)	Unambiguous	QLLSAYNK		4	A0A3L6G519; Q9ZTS7	180; A0A1D6F4D0; A0A3L6G519; Q9ZTS7	FALSE	FALSE	0	2		0	1	1	468.761	936.515	936.515	0	0	HCD (High Energy Collision Dissociation)	25	33.0273	1	-0.602	MS2		50	33.6293	9572	F6	2	0.00840054	0.148005	0.173199	7.75085e+06	33.52
		Checked	Protein Group ID	# Proteins	# Unique Peptides	# Peptides	# PSMs	Group Description
		TRUE	317	37	5	12	67	[Master Protein] Peroxidase OS=Zea mays OX=4577 GN=PER66_0 PE=3 SV=1
		TRUE	583	33	1	7	38	[Master Protein] Peroxidase OS=Zea mays OX=4577 PE=2 SV=2
	TRUE	High	CHIMERYS (A3)	Unambiguous	MGNLSPQTGTQGQIR		5	A0A3L6G519	180; 762; A0A1D6F4D0; A0A3L6G519; A0A1D6F4C9	FALSE	FALSE	0	2		0	1	1	794.399	1587.79	1587.79	0	0	HCD (High Energy Collision Dissociation)	25	33.4681	1	-0.3218	MS2		50	33.7898	9650	F6	1	0.000460829	2.49533e-06	6.99144	47285336	33.9
		Checked	Protein Group ID	# Proteins	# Unique Peptides	# Peptides	# PSMs	Group Description
		TRUE	317	37	5	12	67	[Master Protein] Peroxidase OS=Zea mays OX=4577 GN=PER66_0 PE=3 SV=1
	TRUE	High	CHIMERYS (A3)	Unambiguous	MGNLSPQTGTQGQIR		5	A0A3L6G519	180; 762; A0A1D6F4D0; A0A3L6G519; A0A1D6F4C9	FALSE	FALSE	0	3		0	1	1	529.935	1587.79	1587.79	0	0	HCD (High Energy Collision Dissociation)	25	33.4681	1	-0.3453	MS2		50	33.8134	9659	F6	1	0.000460829	0.00020535	4.3144	9863455	33.9
		Checked	Protein Group ID	# Proteins	# Unique Peptides	# Peptides	# PSMs	Group Description
		TRUE	317	37	5	12	67	[Master Protein] Peroxidase OS=Zea mays OX=4577 GN=PER66_0 PE=3 SV=1
	TRUE	High	CHIMERYS (A3)	Unambiguous	MGNLSPQTGTQGQIR		5	A0A3L6G519	180; 762; A0A1D6F4D0; A0A3L6G519; A0A1D6F4C9	FALSE	FALSE	0	2		0	1	1	794.399	1587.79	1587.79	0	0	HCD (High Energy Collision Dissociation)	25	33.4681	1	-0.5734	MS2		50	34.0414	9764	F6	1	0.000460829	1.65833e-05	5.84298	47285336	33.9
		Checked	Protein Group ID	# Proteins	# Unique Peptides	# Peptides	# PSMs	Group Description
		TRUE	317	37	5	12	67	[Master Protein] Peroxidase OS=Zea mays OX=4577 GN=PER66_0 PE=3 SV=1
	TRUE	High	CHIMERYS (A3)	Unambiguous	ScPNALSTIR	C2(Carbamidomethyl)	6	A0A3L6G519; Q9ZTS7	180; 762; A0A1D6F4D0; A0A3L6G519; Q9ZTS7; Q94EL6	FALSE	FALSE	0	2		0	1	1	559.785	1118.56	1118.56	0	0	HCD (High Energy Collision Dissociation)	25	35.2773	1	0.1686	MS2		50	35.1086	10264	F6	2	0.000460829	2.32393e-05	5.6383	214910624	35.23
		Checked	Protein Group ID	# Proteins	# Unique Peptides	# Peptides	# PSMs	Group Description
		TRUE	317	37	5	12	67	[Master Protein] Peroxidase OS=Zea mays OX=4577 GN=PER66_0 PE=3 SV=1
		TRUE	583	33	1	7	38	[Master Protein] Peroxidase OS=Zea mays OX=4577 PE=2 SV=2
	TRUE	High	CHIMERYS (A3)	Unambiguous	ScPNALSTIR	C2(Carbamidomethyl)	6	A0A3L6G519; Q9ZTS7	180; 762; A0A1D6F4D0; A0A3L6G519; Q9ZTS7; Q94EL6	FALSE	FALSE	0	2		0	1	1	559.785	1118.56	1118.56	0	0	HCD (High Energy Collision Dissociation)	25	35.2773	1	-0.2168	MS2		50	35.494	10445	F6	2	0.000460829	0.00116598	3.24285	214910624	35.23
		Checked	Protein Group ID	# Proteins	# Unique Peptides	# Peptides	# PSMs	Group Description
		TRUE	317	37	5	12	67	[Master Protein] Peroxidase OS=Zea mays OX=4577 GN=PER66_0 PE=3 SV=1
		TRUE	583	33	1	7	38	[Master Protein] Peroxidase OS=Zea mays OX=4577 PE=2 SV=2
	TRUE	High	CHIMERYS (A3)	Unambiguous	LHFHDcFVR	C6(Carbamidomethyl)	46	745; A0A3L6FIG4; A0A3L6G519; A0A8J8XIF2; Q9ZTS7	17; 166; 180; 723; 724; 739; 745; 747; 762; 792; 1158; 5970; 5973; 6712; A5H8G4; A0A1D6FHV4; A0A3L6DLS2; P17180; P24102; P59121; O80912; A0A1D6KQI0; A0A317YGH3; A0A3L6DAX0; A0A3L6E5S9; A0A3L6FIG4; A0A3L6G519; A0A804LXA6; A0A804LXA7; A0A804PY44; B7ZWU1; B4FRD6; B6STZ5; B6T6D4; B6TFD7; B6TMI9; B6TMY7; A0A8J8XIF2; B6U0D4; Q9ZTS7; A0A1D6NZH6; A0A1D6QSQ3; A0A3L6DG37; A0A3L6F777; C0PEC5; Q94EL6	FALSE	FALSE	0	3		0	1	1	410.866	1230.58	1230.58	0	0	HCD (High Energy Collision Dissociation)	25	36.304	1	-0.0432	MS2		50	36.3472	10861	F6	5	0.000460829	4.32914e-07	8.05346	98664448	36.5
		Checked	Protein Group ID	# Proteins	# Unique Peptides	# Peptides	# PSMs	Group Description
		TRUE	107	53	11	14	54	[Master Protein] Peroxidase OS=Zea mays OX=4577 GN=PER1_3 PE=3 SV=1
		TRUE	139	34	4	5	28	[Master Protein] Peroxidase OS=Zea mays OX=4577 GN=PER1_4 PE=3 SV=1
		TRUE	285	36	7	9	33	[Master Protein] ZmPrx49 Monocotyledons|Class_III_peroxidase|complete|
		TRUE	317	37	5	12	67	[Master Protein] Peroxidase OS=Zea mays OX=4577 GN=PER66_0 PE=3 SV=1
		TRUE	583	33	1	7	38	[Master Protein] Peroxidase OS=Zea mays OX=4577 PE=2 SV=2
	TRUE	High	CHIMERYS (A3)	Unambiguous	LHFHDcFVR	C6(Carbamidomethyl)	46	745; A0A3L6FIG4; A0A3L6G519; A0A8J8XIF2; Q9ZTS7	17; 166; 180; 723; 724; 739; 745; 747; 762; 792; 1158; 5970; 5973; 6712; A5H8G4; A0A1D6FHV4; A0A3L6DLS2; P17180; P24102; P59121; O80912; A0A1D6KQI0; A0A317YGH3; A0A3L6DAX0; A0A3L6E5S9; A0A3L6FIG4; A0A3L6G519; A0A804LXA6; A0A804LXA7; A0A804PY44; B7ZWU1; B4FRD6; B6STZ5; B6T6D4; B6TFD7; B6TMI9; B6TMY7; A0A8J8XIF2; B6U0D4; Q9ZTS7; A0A1D6NZH6; A0A1D6QSQ3; A0A3L6DG37; A0A3L6F777; C0PEC5; Q94EL6	FALSE	FALSE	0	2		0	1	1	615.795	1230.58	1230.58	0	0	HCD (High Energy Collision Dissociation)	25	36.304	1	-0.0657	MS2		50	36.3697	10875	F6	5	0.000460829	0.000109064	4.69964	6666377	36.52
		Checked	Protein Group ID	# Proteins	# Unique Peptides	# Peptides	# PSMs	Group Description
		TRUE	107	53	11	14	54	[Master Protein] Peroxidase OS=Zea mays OX=4577 GN=PER1_3 PE=3 SV=1
		TRUE	139	34	4	5	28	[Master Protein] Peroxidase OS=Zea mays OX=4577 GN=PER1_4 PE=3 SV=1
		TRUE	285	36	7	9	33	[Master Protein] ZmPrx49 Monocotyledons|Class_III_peroxidase|complete|
		TRUE	317	37	5	12	67	[Master Protein] Peroxidase OS=Zea mays OX=4577 GN=PER66_0 PE=3 SV=1
		TRUE	583	33	1	7	38	[Master Protein] Peroxidase OS=Zea mays OX=4577 PE=2 SV=2
	TRUE	High	CHIMERYS (A3)	Unambiguous	LHFHDcFVR	C6(Carbamidomethyl)	46	745; A0A3L6FIG4; A0A3L6G519; A0A8J8XIF2; Q9ZTS7	17; 166; 180; 723; 724; 739; 745; 747; 762; 792; 1158; 5970; 5973; 6712; A5H8G4; A0A1D6FHV4; A0A3L6DLS2; P17180; P24102; P59121; O80912; A0A1D6KQI0; A0A317YGH3; A0A3L6DAX0; A0A3L6E5S9; A0A3L6FIG4; A0A3L6G519; A0A804LXA6; A0A804LXA7; A0A804PY44; B7ZWU1; B4FRD6; B6STZ5; B6T6D4; B6TFD7; B6TMI9; B6TMY7; A0A8J8XIF2; B6U0D4; Q9ZTS7; A0A1D6NZH6; A0A1D6QSQ3; A0A3L6DG37; A0A3L6F777; C0PEC5; Q94EL6	FALSE	FALSE	0	2		0	1	1	615.795	1230.58	1230.58	0	0	HCD (High Energy Collision Dissociation)	25	36.304	1	-0.3739	MS2		50	36.6779	11047	F6	5	0.000460829	0.000267557	4.15289	1.75633e+06	36.67
		Checked	Protein Group ID	# Proteins	# Unique Peptides	# Peptides	# PSMs	Group Description
		TRUE	107	53	11	14	54	[Master Protein] Peroxidase OS=Zea mays OX=4577 GN=PER1_3 PE=3 SV=1
		TRUE	139	34	4	5	28	[Master Protein] Peroxidase OS=Zea mays OX=4577 GN=PER1_4 PE=3 SV=1
		TRUE	285	36	7	9	33	[Master Protein] ZmPrx49 Monocotyledons|Class_III_peroxidase|complete|
		TRUE	317	37	5	12	67	[Master Protein] Peroxidase OS=Zea mays OX=4577 GN=PER66_0 PE=3 SV=1
		TRUE	583	33	1	7	38	[Master Protein] Peroxidase OS=Zea mays OX=4577 PE=2 SV=2
	TRUE	High	CHIMERYS (A3)	Unambiguous	LHFHDcFVR	C6(Carbamidomethyl)	46	745; A0A3L6FIG4; A0A3L6G519; A0A8J8XIF2; Q9ZTS7	17; 166; 180; 723; 724; 739; 745; 747; 762; 792; 1158; 5970; 5973; 6712; A5H8G4; A0A1D6FHV4; A0A3L6DLS2; P17180; P24102; P59121; O80912; A0A1D6KQI0; A0A317YGH3; A0A3L6DAX0; A0A3L6E5S9; A0A3L6FIG4; A0A3L6G519; A0A804LXA6; A0A804LXA7; A0A804PY44; B7ZWU1; B4FRD6; B6STZ5; B6T6D4; B6TFD7; B6TMI9; B6TMY7; A0A8J8XIF2; B6U0D4; Q9ZTS7; A0A1D6NZH6; A0A1D6QSQ3; A0A3L6DG37; A0A3L6F777; C0PEC5; Q94EL6	FALSE	FALSE	0	3		0	1	1	410.866	1230.58	1230.58	0	0	HCD (High Energy Collision Dissociation)	25	36.304	1	-0.3908	MS2		26.281	36.6948	11057	F6	5	0.000460829	2.5318e-11	13.9628	54893040	36.67
		Checked	Protein Group ID	# Proteins	# Unique Peptides	# Peptides	# PSMs	Group Description
		TRUE	107	53	11	14	54	[Master Protein] Peroxidase OS=Zea mays OX=4577 GN=PER1_3 PE=3 SV=1
		TRUE	139	34	4	5	28	[Master Protein] Peroxidase OS=Zea mays OX=4577 GN=PER1_4 PE=3 SV=1
		TRUE	285	36	7	9	33	[Master Protein] ZmPrx49 Monocotyledons|Class_III_peroxidase|complete|
		TRUE	317	37	5	12	67	[Master Protein] Peroxidase OS=Zea mays OX=4577 GN=PER66_0 PE=3 SV=1
		TRUE	583	33	1	7	38	[Master Protein] Peroxidase OS=Zea mays OX=4577 PE=2 SV=2
	TRUE	High	CHIMERYS (A3)	Unambiguous	LHFHDcFVR	C6(Carbamidomethyl)	46	745; A0A3L6FIG4; A0A3L6G519; A0A8J8XIF2; Q9ZTS7	17; 166; 180; 723; 724; 739; 745; 747; 762; 792; 1158; 5970; 5973; 6712; A5H8G4; A0A1D6FHV4; A0A3L6DLS2; P17180; P24102; P59121; O80912; A0A1D6KQI0; A0A317YGH3; A0A3L6DAX0; A0A3L6E5S9; A0A3L6FIG4; A0A3L6G519; A0A804LXA6; A0A804LXA7; A0A804PY44; B7ZWU1; B4FRD6; B6STZ5; B6T6D4; B6TFD7; B6TMI9; B6TMY7; A0A8J8XIF2; B6U0D4; Q9ZTS7; A0A1D6NZH6; A0A1D6QSQ3; A0A3L6DG37; A0A3L6F777; C0PEC5; Q94EL6	FALSE	FALSE	0	3		0	1	1	410.866	1230.58	1230.58	0	0	HCD (High Energy Collision Dissociation)	25	36.304	1	-0.7294	MS2		50	37.0334	11226	F6	5	0.000460829	6.93413e-08	9.16388	16219394	37.05
		Checked	Protein Group ID	# Proteins	# Unique Peptides	# Peptides	# PSMs	Group Description
		TRUE	107	53	11	14	54	[Master Protein] Peroxidase OS=Zea mays OX=4577 GN=PER1_3 PE=3 SV=1
		TRUE	139	34	4	5	28	[Master Protein] Peroxidase OS=Zea mays OX=4577 GN=PER1_4 PE=3 SV=1
		TRUE	285	36	7	9	33	[Master Protein] ZmPrx49 Monocotyledons|Class_III_peroxidase|complete|
		TRUE	317	37	5	12	67	[Master Protein] Peroxidase OS=Zea mays OX=4577 GN=PER66_0 PE=3 SV=1
		TRUE	583	33	1	7	38	[Master Protein] Peroxidase OS=Zea mays OX=4577 PE=2 SV=2
	TRUE	High	CHIMERYS (A3)	Unambiguous	LHFHDcFVR	C6(Carbamidomethyl)	46	745; A0A3L6FIG4; A0A3L6G519; A0A8J8XIF2; Q9ZTS7	17; 166; 180; 723; 724; 739; 745; 747; 762; 792; 1158; 5970; 5973; 6712; A5H8G4; A0A1D6FHV4; A0A3L6DLS2; P17180; P24102; P59121; O80912; A0A1D6KQI0; A0A317YGH3; A0A3L6DAX0; A0A3L6E5S9; A0A3L6FIG4; A0A3L6G519; A0A804LXA6; A0A804LXA7; A0A804PY44; B7ZWU1; B4FRD6; B6STZ5; B6T6D4; B6TFD7; B6TMI9; B6TMY7; A0A8J8XIF2; B6U0D4; Q9ZTS7; A0A1D6NZH6; A0A1D6QSQ3; A0A3L6DG37; A0A3L6F777; C0PEC5; Q94EL6	FALSE	FALSE	0	2		0	1	1	615.795	1230.58	1230.58	0	0	HCD (High Energy Collision Dissociation)	25	36.304	1	-0.776	MS2		50	37.08	11253	F6	5	0.000460829	0.000200953	4.3276	1.75633e+06	36.67
		Checked	Protein Group ID	# Proteins	# Unique Peptides	# Peptides	# PSMs	Group Description
		TRUE	107	53	11	14	54	[Master Protein] Peroxidase OS=Zea mays OX=4577 GN=PER1_3 PE=3 SV=1
		TRUE	139	34	4	5	28	[Master Protein] Peroxidase OS=Zea mays OX=4577 GN=PER1_4 PE=3 SV=1
		TRUE	285	36	7	9	33	[Master Protein] ZmPrx49 Monocotyledons|Class_III_peroxidase|complete|
		TRUE	317	37	5	12	67	[Master Protein] Peroxidase OS=Zea mays OX=4577 GN=PER66_0 PE=3 SV=1
		TRUE	583	33	1	7	38	[Master Protein] Peroxidase OS=Zea mays OX=4577 PE=2 SV=2
	TRUE	High	CHIMERYS (A3)	Unambiguous	LHFHDcFVR	C6(Carbamidomethyl)	46	745; A0A3L6FIG4; A0A3L6G519; A0A8J8XIF2; Q9ZTS7	17; 166; 180; 723; 724; 739; 745; 747; 762; 792; 1158; 5970; 5973; 6712; A5H8G4; A0A1D6FHV4; A0A3L6DLS2; P17180; P24102; P59121; O80912; A0A1D6KQI0; A0A317YGH3; A0A3L6DAX0; A0A3L6E5S9; A0A3L6FIG4; A0A3L6G519; A0A804LXA6; A0A804LXA7; A0A804PY44; B7ZWU1; B4FRD6; B6STZ5; B6T6D4; B6TFD7; B6TMI9; B6TMY7; A0A8J8XIF2; B6U0D4; Q9ZTS7; A0A1D6NZH6; A0A1D6QSQ3; A0A3L6DG37; A0A3L6F777; C0PEC5; Q94EL6	FALSE	FALSE	0	3		0	1	1	410.866	1230.58	1230.58	0	0	HCD (High Energy Collision Dissociation)	25	36.304	1	-1.0693	MS2		50	37.3733	11416	F6	5	0.000460829	8.68257e-07	7.63151	5.69601e+06	37.23
		Checked	Protein Group ID	# Proteins	# Unique Peptides	# Peptides	# PSMs	Group Description
		TRUE	107	53	11	14	54	[Master Protein] Peroxidase OS=Zea mays OX=4577 GN=PER1_3 PE=3 SV=1
		TRUE	139	34	4	5	28	[Master Protein] Peroxidase OS=Zea mays OX=4577 GN=PER1_4 PE=3 SV=1
		TRUE	285	36	7	9	33	[Master Protein] ZmPrx49 Monocotyledons|Class_III_peroxidase|complete|
		TRUE	317	37	5	12	67	[Master Protein] Peroxidase OS=Zea mays OX=4577 GN=PER66_0 PE=3 SV=1
		TRUE	583	33	1	7	38	[Master Protein] Peroxidase OS=Zea mays OX=4577 PE=2 SV=2
	TRUE	High	CHIMERYS (A3)	Unambiguous	LHFHDcFVR	C6(Carbamidomethyl)	46	745; A0A3L6FIG4; A0A3L6G519; A0A8J8XIF2; Q9ZTS7	17; 166; 180; 723; 724; 739; 745; 747; 762; 792; 1158; 5970; 5973; 6712; A5H8G4; A0A1D6FHV4; A0A3L6DLS2; P17180; P24102; P59121; O80912; A0A1D6KQI0; A0A317YGH3; A0A3L6DAX0; A0A3L6E5S9; A0A3L6FIG4; A0A3L6G519; A0A804LXA6; A0A804LXA7; A0A804PY44; B7ZWU1; B4FRD6; B6STZ5; B6T6D4; B6TFD7; B6TMI9; B6TMY7; A0A8J8XIF2; B6U0D4; Q9ZTS7; A0A1D6NZH6; A0A1D6QSQ3; A0A3L6DG37; A0A3L6F777; C0PEC5; Q94EL6	FALSE	FALSE	0	3		0	1	1	410.866	1230.58	1230.58	0	0	HCD (High Energy Collision Dissociation)	25	36.304	1	-1.4105	MS2		50	37.7145	11604	F6	5	0.000460829	8.57765e-06	6.24276	6085932	37.79
		Checked	Protein Group ID	# Proteins	# Unique Peptides	# Peptides	# PSMs	Group Description
		TRUE	107	53	11	14	54	[Master Protein] Peroxidase OS=Zea mays OX=4577 GN=PER1_3 PE=3 SV=1
		TRUE	139	34	4	5	28	[Master Protein] Peroxidase OS=Zea mays OX=4577 GN=PER1_4 PE=3 SV=1
		TRUE	285	36	7	9	33	[Master Protein] ZmPrx49 Monocotyledons|Class_III_peroxidase|complete|
		TRUE	317	37	5	12	67	[Master Protein] Peroxidase OS=Zea mays OX=4577 GN=PER66_0 PE=3 SV=1
		TRUE	583	33	1	7	38	[Master Protein] Peroxidase OS=Zea mays OX=4577 PE=2 SV=2
	TRUE	High	CHIMERYS (A3)	Unambiguous	LHFHDcFVR	C6(Carbamidomethyl)	46	745; A0A3L6FIG4; A0A3L6G519; A0A8J8XIF2; Q9ZTS7	17; 166; 180; 723; 724; 739; 745; 747; 762; 792; 1158; 5970; 5973; 6712; A5H8G4; A0A1D6FHV4; A0A3L6DLS2; P17180; P24102; P59121; O80912; A0A1D6KQI0; A0A317YGH3; A0A3L6DAX0; A0A3L6E5S9; A0A3L6FIG4; A0A3L6G519; A0A804LXA6; A0A804LXA7; A0A804PY44; B7ZWU1; B4FRD6; B6STZ5; B6T6D4; B6TFD7; B6TMI9; B6TMY7; A0A8J8XIF2; B6U0D4; Q9ZTS7; A0A1D6NZH6; A0A1D6QSQ3; A0A3L6DG37; A0A3L6F777; C0PEC5; Q94EL6	FALSE	FALSE	0	3		0	1	1	410.866	1230.58	1230.58	0	0	HCD (High Energy Collision Dissociation)	25	36.304	1	-1.7479	MS2		50	38.0519	11775	F6	5	0.000460829	2.52042e-05	5.58906	4.27672e+06	37.67
		Checked	Protein Group ID	# Proteins	# Unique Peptides	# Peptides	# PSMs	Group Description
		TRUE	107	53	11	14	54	[Master Protein] Peroxidase OS=Zea mays OX=4577 GN=PER1_3 PE=3 SV=1
		TRUE	139	34	4	5	28	[Master Protein] Peroxidase OS=Zea mays OX=4577 GN=PER1_4 PE=3 SV=1
		TRUE	285	36	7	9	33	[Master Protein] ZmPrx49 Monocotyledons|Class_III_peroxidase|complete|
		TRUE	317	37	5	12	67	[Master Protein] Peroxidase OS=Zea mays OX=4577 GN=PER66_0 PE=3 SV=1
		TRUE	583	33	1	7	38	[Master Protein] Peroxidase OS=Zea mays OX=4577 PE=2 SV=2
	TRUE	High	CHIMERYS (A3)	Unambiguous	LHFHDcFVR	C6(Carbamidomethyl)	46	745; A0A3L6FIG4; A0A3L6G519; A0A8J8XIF2; Q9ZTS7	17; 166; 180; 723; 724; 739; 745; 747; 762; 792; 1158; 5970; 5973; 6712; A5H8G4; A0A1D6FHV4; A0A3L6DLS2; P17180; P24102; P59121; O80912; A0A1D6KQI0; A0A317YGH3; A0A3L6DAX0; A0A3L6E5S9; A0A3L6FIG4; A0A3L6G519; A0A804LXA6; A0A804LXA7; A0A804PY44; B7ZWU1; B4FRD6; B6STZ5; B6T6D4; B6TFD7; B6TMI9; B6TMY7; A0A8J8XIF2; B6U0D4; Q9ZTS7; A0A1D6NZH6; A0A1D6QSQ3; A0A3L6DG37; A0A3L6F777; C0PEC5; Q94EL6	FALSE	FALSE	0	3		0	1	1	410.866	1230.58	1230.58	0	0	HCD (High Energy Collision Dissociation)	25	36.304	1	-2.0909	MS2		50	38.3949	11946	F6	5	0.000460829	0.000103028	4.73426	3.36863e+06	38.42
		Checked	Protein Group ID	# Proteins	# Unique Peptides	# Peptides	# PSMs	Group Description
		TRUE	107	53	11	14	54	[Master Protein] Peroxidase OS=Zea mays OX=4577 GN=PER1_3 PE=3 SV=1
		TRUE	139	34	4	5	28	[Master Protein] Peroxidase OS=Zea mays OX=4577 GN=PER1_4 PE=3 SV=1
		TRUE	285	36	7	9	33	[Master Protein] ZmPrx49 Monocotyledons|Class_III_peroxidase|complete|
		TRUE	317	37	5	12	67	[Master Protein] Peroxidase OS=Zea mays OX=4577 GN=PER66_0 PE=3 SV=1
		TRUE	583	33	1	7	38	[Master Protein] Peroxidase OS=Zea mays OX=4577 PE=2 SV=2
	TRUE	High	CHIMERYS (A3)	Unambiguous	LHFHDcFVR	C6(Carbamidomethyl)	46	745; A0A3L6FIG4; A0A3L6G519; A0A8J8XIF2; Q9ZTS7	17; 166; 180; 723; 724; 739; 745; 747; 762; 792; 1158; 5970; 5973; 6712; A5H8G4; A0A1D6FHV4; A0A3L6DLS2; P17180; P24102; P59121; O80912; A0A1D6KQI0; A0A317YGH3; A0A3L6DAX0; A0A3L6E5S9; A0A3L6FIG4; A0A3L6G519; A0A804LXA6; A0A804LXA7; A0A804PY44; B7ZWU1; B4FRD6; B6STZ5; B6T6D4; B6TFD7; B6TMI9; B6TMY7; A0A8J8XIF2; B6U0D4; Q9ZTS7; A0A1D6NZH6; A0A1D6QSQ3; A0A3L6DG37; A0A3L6F777; C0PEC5; Q94EL6	FALSE	FALSE	0	3		0	1	1	410.866	1230.58	1230.58	0	0	HCD (High Energy Collision Dissociation)	25	36.304	1	-2.437	MS2		50	38.741	12136	F6	5	0.000460829	4.67933e-05	5.21363	1.70348e+06	38.66
		Checked	Protein Group ID	# Proteins	# Unique Peptides	# Peptides	# PSMs	Group Description
		TRUE	107	53	11	14	54	[Master Protein] Peroxidase OS=Zea mays OX=4577 GN=PER1_3 PE=3 SV=1
		TRUE	139	34	4	5	28	[Master Protein] Peroxidase OS=Zea mays OX=4577 GN=PER1_4 PE=3 SV=1
		TRUE	285	36	7	9	33	[Master Protein] ZmPrx49 Monocotyledons|Class_III_peroxidase|complete|
		TRUE	317	37	5	12	67	[Master Protein] Peroxidase OS=Zea mays OX=4577 GN=PER66_0 PE=3 SV=1
		TRUE	583	33	1	7	38	[Master Protein] Peroxidase OS=Zea mays OX=4577 PE=2 SV=2
	TRUE	High	CHIMERYS (A3)	Unambiguous	LHFHDcFVR	C6(Carbamidomethyl)	46	745; A0A3L6FIG4; A0A3L6G519; A0A8J8XIF2; Q9ZTS7	17; 166; 180; 723; 724; 739; 745; 747; 762; 792; 1158; 5970; 5973; 6712; A5H8G4; A0A1D6FHV4; A0A3L6DLS2; P17180; P24102; P59121; O80912; A0A1D6KQI0; A0A317YGH3; A0A3L6DAX0; A0A3L6E5S9; A0A3L6FIG4; A0A3L6G519; A0A804LXA6; A0A804LXA7; A0A804PY44; B7ZWU1; B4FRD6; B6STZ5; B6T6D4; B6TFD7; B6TMI9; B6TMY7; A0A8J8XIF2; B6U0D4; Q9ZTS7; A0A1D6NZH6; A0A1D6QSQ3; A0A3L6DG37; A0A3L6F777; C0PEC5; Q94EL6	FALSE	FALSE	0	3		0	1	1	410.866	1230.58	1230.58	0	0	HCD (High Energy Collision Dissociation)	25	36.304	1	-2.494	MS2		50	38.7979	12168	F6	5	0.000460829	0.000553006	3.70744	1.70348e+06	38.66
		Checked	Protein Group ID	# Proteins	# Unique Peptides	# Peptides	# PSMs	Group Description
		TRUE	107	53	11	14	54	[Master Protein] Peroxidase OS=Zea mays OX=4577 GN=PER1_3 PE=3 SV=1
		TRUE	139	34	4	5	28	[Master Protein] Peroxidase OS=Zea mays OX=4577 GN=PER1_4 PE=3 SV=1
		TRUE	285	36	7	9	33	[Master Protein] ZmPrx49 Monocotyledons|Class_III_peroxidase|complete|
		TRUE	317	37	5	12	67	[Master Protein] Peroxidase OS=Zea mays OX=4577 GN=PER66_0 PE=3 SV=1
		TRUE	583	33	1	7	38	[Master Protein] Peroxidase OS=Zea mays OX=4577 PE=2 SV=2
	TRUE	High	CHIMERYS (A3)	Unambiguous	LHFHDcFVR	C6(Carbamidomethyl)	46	745; A0A3L6FIG4; A0A3L6G519; A0A8J8XIF2; Q9ZTS7	17; 166; 180; 723; 724; 739; 745; 747; 762; 792; 1158; 5970; 5973; 6712; A5H8G4; A0A1D6FHV4; A0A3L6DLS2; P17180; P24102; P59121; O80912; A0A1D6KQI0; A0A317YGH3; A0A3L6DAX0; A0A3L6E5S9; A0A3L6FIG4; A0A3L6G519; A0A804LXA6; A0A804LXA7; A0A804PY44; B7ZWU1; B4FRD6; B6STZ5; B6T6D4; B6TFD7; B6TMI9; B6TMY7; A0A8J8XIF2; B6U0D4; Q9ZTS7; A0A1D6NZH6; A0A1D6QSQ3; A0A3L6DG37; A0A3L6F777; C0PEC5; Q94EL6	FALSE	FALSE	0	3		0	1	1	410.866	1230.58	1230.58	0	0	HCD (High Energy Collision Dissociation)	25	36.304	1	-2.688	MS2		50	38.992	12278	F6	5	0.000460829	0.00211885	2.8597	1.70348e+06	38.66
		Checked	Protein Group ID	# Proteins	# Unique Peptides	# Peptides	# PSMs	Group Description
		TRUE	107	53	11	14	54	[Master Protein] Peroxidase OS=Zea mays OX=4577 GN=PER1_3 PE=3 SV=1
		TRUE	139	34	4	5	28	[Master Protein] Peroxidase OS=Zea mays OX=4577 GN=PER1_4 PE=3 SV=1
		TRUE	285	36	7	9	33	[Master Protein] ZmPrx49 Monocotyledons|Class_III_peroxidase|complete|
		TRUE	317	37	5	12	67	[Master Protein] Peroxidase OS=Zea mays OX=4577 GN=PER66_0 PE=3 SV=1
		TRUE	583	33	1	7	38	[Master Protein] Peroxidase OS=Zea mays OX=4577 PE=2 SV=2
	TRUE	High	CHIMERYS (A3)	Unambiguous	LHFHDcFVR	C6(Carbamidomethyl)	46	745; A0A3L6FIG4; A0A3L6G519; A0A8J8XIF2; Q9ZTS7	17; 166; 180; 723; 724; 739; 745; 747; 762; 792; 1158; 5970; 5973; 6712; A5H8G4; A0A1D6FHV4; A0A3L6DLS2; P17180; P24102; P59121; O80912; A0A1D6KQI0; A0A317YGH3; A0A3L6DAX0; A0A3L6E5S9; A0A3L6FIG4; A0A3L6G519; A0A804LXA6; A0A804LXA7; A0A804PY44; B7ZWU1; B4FRD6; B6STZ5; B6T6D4; B6TFD7; B6TMI9; B6TMY7; A0A8J8XIF2; B6U0D4; Q9ZTS7; A0A1D6NZH6; A0A1D6QSQ3; A0A3L6DG37; A0A3L6F777; C0PEC5; Q94EL6	FALSE	FALSE	0	3		0	1	1	410.866	1230.58	1230.58	0	0	HCD (High Energy Collision Dissociation)	25	36.304	0.5	-3.0474	MS2		50	39.3514	12475	F6	5	0.000460829	0.000104087	4.72804
		Checked	Protein Group ID	# Proteins	# Unique Peptides	# Peptides	# PSMs	Group Description
		TRUE	107	53	11	14	54	[Master Protein] Peroxidase OS=Zea mays OX=4577 GN=PER1_3 PE=3 SV=1
		TRUE	139	34	4	5	28	[Master Protein] Peroxidase OS=Zea mays OX=4577 GN=PER1_4 PE=3 SV=1
		TRUE	285	36	7	9	33	[Master Protein] ZmPrx49 Monocotyledons|Class_III_peroxidase|complete|
		TRUE	317	37	5	12	67	[Master Protein] Peroxidase OS=Zea mays OX=4577 GN=PER66_0 PE=3 SV=1
		TRUE	583	33	1	7	38	[Master Protein] Peroxidase OS=Zea mays OX=4577 PE=2 SV=2
	TRUE	High	CHIMERYS (A3)	Unambiguous	LHFHDcFVR	C6(Carbamidomethyl)	46	745; A0A3L6FIG4; A0A3L6G519; A0A8J8XIF2; Q9ZTS7	17; 166; 180; 723; 724; 739; 745; 747; 762; 792; 1158; 5970; 5973; 6712; A5H8G4; A0A1D6FHV4; A0A3L6DLS2; P17180; P24102; P59121; O80912; A0A1D6KQI0; A0A317YGH3; A0A3L6DAX0; A0A3L6E5S9; A0A3L6FIG4; A0A3L6G519; A0A804LXA6; A0A804LXA7; A0A804PY44; B7ZWU1; B4FRD6; B6STZ5; B6T6D4; B6TFD7; B6TMI9; B6TMY7; A0A8J8XIF2; B6U0D4; Q9ZTS7; A0A1D6NZH6; A0A1D6QSQ3; A0A3L6DG37; A0A3L6F777; C0PEC5; Q94EL6	FALSE	FALSE	0	3		0	1	1	410.866	1230.58	1230.58	0	0	HCD (High Energy Collision Dissociation)	25	36.304	0.31	-3.0587	MS2		50	39.3627	12481	F6	5	0.000460829	0.000393237	3.91716
		Checked	Protein Group ID	# Proteins	# Unique Peptides	# Peptides	# PSMs	Group Description
		TRUE	107	53	11	14	54	[Master Protein] Peroxidase OS=Zea mays OX=4577 GN=PER1_3 PE=3 SV=1
		TRUE	139	34	4	5	28	[Master Protein] Peroxidase OS=Zea mays OX=4577 GN=PER1_4 PE=3 SV=1
		TRUE	285	36	7	9	33	[Master Protein] ZmPrx49 Monocotyledons|Class_III_peroxidase|complete|
		TRUE	317	37	5	12	67	[Master Protein] Peroxidase OS=Zea mays OX=4577 GN=PER66_0 PE=3 SV=1
		TRUE	583	33	1	7	38	[Master Protein] Peroxidase OS=Zea mays OX=4577 PE=2 SV=2
	TRUE	High	CHIMERYS (A3)	Unambiguous	LHFHDcFVR	C6(Carbamidomethyl)	46	745; A0A3L6FIG4; A0A3L6G519; A0A8J8XIF2; Q9ZTS7	17; 166; 180; 723; 724; 739; 745; 747; 762; 792; 1158; 5970; 5973; 6712; A5H8G4; A0A1D6FHV4; A0A3L6DLS2; P17180; P24102; P59121; O80912; A0A1D6KQI0; A0A317YGH3; A0A3L6DAX0; A0A3L6E5S9; A0A3L6FIG4; A0A3L6G519; A0A804LXA6; A0A804LXA7; A0A804PY44; B7ZWU1; B4FRD6; B6STZ5; B6T6D4; B6TFD7; B6TMI9; B6TMY7; A0A8J8XIF2; B6U0D4; Q9ZTS7; A0A1D6NZH6; A0A1D6QSQ3; A0A3L6DG37; A0A3L6F777; C0PEC5; Q94EL6	FALSE	FALSE	0	3		0	1	1	410.866	1230.58	1230.58	0	0	HCD (High Energy Collision Dissociation)	25	36.304	1	-3.3729	MS2		50	39.6769	12635	F6	5	0.00261097	0.0202095	1.20483	385914	40.03
		Checked	Protein Group ID	# Proteins	# Unique Peptides	# Peptides	# PSMs	Group Description
		TRUE	107	53	11	14	54	[Master Protein] Peroxidase OS=Zea mays OX=4577 GN=PER1_3 PE=3 SV=1
		TRUE	139	34	4	5	28	[Master Protein] Peroxidase OS=Zea mays OX=4577 GN=PER1_4 PE=3 SV=1
		TRUE	285	36	7	9	33	[Master Protein] ZmPrx49 Monocotyledons|Class_III_peroxidase|complete|
		TRUE	317	37	5	12	67	[Master Protein] Peroxidase OS=Zea mays OX=4577 GN=PER66_0 PE=3 SV=1
		TRUE	583	33	1	7	38	[Master Protein] Peroxidase OS=Zea mays OX=4577 PE=2 SV=2
	TRUE	High	CHIMERYS (A3)	Unambiguous	LHFHDcFVR	C6(Carbamidomethyl)	46	745; A0A3L6FIG4; A0A3L6G519; A0A8J8XIF2; Q9ZTS7	17; 166; 180; 723; 724; 739; 745; 747; 762; 792; 1158; 5970; 5973; 6712; A5H8G4; A0A1D6FHV4; A0A3L6DLS2; P17180; P24102; P59121; O80912; A0A1D6KQI0; A0A317YGH3; A0A3L6DAX0; A0A3L6E5S9; A0A3L6FIG4; A0A3L6G519; A0A804LXA6; A0A804LXA7; A0A804PY44; B7ZWU1; B4FRD6; B6STZ5; B6T6D4; B6TFD7; B6TMI9; B6TMY7; A0A8J8XIF2; B6U0D4; Q9ZTS7; A0A1D6NZH6; A0A1D6QSQ3; A0A3L6DG37; A0A3L6F777; C0PEC5; Q94EL6	FALSE	FALSE	0	3		0	1	1	410.866	1230.58	1230.58	0	0	HCD (High Energy Collision Dissociation)	25	36.304	1	-3.7593	MS2		50	40.0633	12832	F6	5	0.000460829	0.00172047	2.995	385914	40.03
		Checked	Protein Group ID	# Proteins	# Unique Peptides	# Peptides	# PSMs	Group Description
		TRUE	107	53	11	14	54	[Master Protein] Peroxidase OS=Zea mays OX=4577 GN=PER1_3 PE=3 SV=1
		TRUE	139	34	4	5	28	[Master Protein] Peroxidase OS=Zea mays OX=4577 GN=PER1_4 PE=3 SV=1
		TRUE	285	36	7	9	33	[Master Protein] ZmPrx49 Monocotyledons|Class_III_peroxidase|complete|
		TRUE	317	37	5	12	67	[Master Protein] Peroxidase OS=Zea mays OX=4577 GN=PER66_0 PE=3 SV=1
		TRUE	583	33	1	7	38	[Master Protein] Peroxidase OS=Zea mays OX=4577 PE=2 SV=2
	TRUE	High	CHIMERYS (A3)	Unambiguous	LHFHDcFVR	C6(Carbamidomethyl)	46	745; A0A3L6FIG4; A0A3L6G519; A0A8J8XIF2; Q9ZTS7	17; 166; 180; 723; 724; 739; 745; 747; 762; 792; 1158; 5970; 5973; 6712; A5H8G4; A0A1D6FHV4; A0A3L6DLS2; P17180; P24102; P59121; O80912; A0A1D6KQI0; A0A317YGH3; A0A3L6DAX0; A0A3L6E5S9; A0A3L6FIG4; A0A3L6G519; A0A804LXA6; A0A804LXA7; A0A804PY44; B7ZWU1; B4FRD6; B6STZ5; B6T6D4; B6TFD7; B6TMI9; B6TMY7; A0A8J8XIF2; B6U0D4; Q9ZTS7; A0A1D6NZH6; A0A1D6QSQ3; A0A3L6DG37; A0A3L6F777; C0PEC5; Q94EL6	FALSE	FALSE	0	3		0	1	1	410.866	1230.58	1230.58	0	0	HCD (High Energy Collision Dissociation)	25	36.304	1	-3.7973	MS2		50	40.1013	12853	F6	5	0.00394407	0.0487192	0.704386	385914	40.03
		Checked	Protein Group ID	# Proteins	# Unique Peptides	# Peptides	# PSMs	Group Description
		TRUE	107	53	11	14	54	[Master Protein] Peroxidase OS=Zea mays OX=4577 GN=PER1_3 PE=3 SV=1
		TRUE	139	34	4	5	28	[Master Protein] Peroxidase OS=Zea mays OX=4577 GN=PER1_4 PE=3 SV=1
		TRUE	285	36	7	9	33	[Master Protein] ZmPrx49 Monocotyledons|Class_III_peroxidase|complete|
		TRUE	317	37	5	12	67	[Master Protein] Peroxidase OS=Zea mays OX=4577 GN=PER66_0 PE=3 SV=1
		TRUE	583	33	1	7	38	[Master Protein] Peroxidase OS=Zea mays OX=4577 PE=2 SV=2
	TRUE	High	CHIMERYS (A3)	Unambiguous	LHFHDcFVR	C6(Carbamidomethyl)	46	745; A0A3L6FIG4; A0A3L6G519; A0A8J8XIF2; Q9ZTS7	17; 166; 180; 723; 724; 739; 745; 747; 762; 792; 1158; 5970; 5973; 6712; A5H8G4; A0A1D6FHV4; A0A3L6DLS2; P17180; P24102; P59121; O80912; A0A1D6KQI0; A0A317YGH3; A0A3L6DAX0; A0A3L6E5S9; A0A3L6FIG4; A0A3L6G519; A0A804LXA6; A0A804LXA7; A0A804PY44; B7ZWU1; B4FRD6; B6STZ5; B6T6D4; B6TFD7; B6TMI9; B6TMY7; A0A8J8XIF2; B6U0D4; Q9ZTS7; A0A1D6NZH6; A0A1D6QSQ3; A0A3L6DG37; A0A3L6F777; C0PEC5; Q94EL6	FALSE	FALSE	0	3		0	1	1	410.866	1230.58	1230.58	0	0	HCD (High Energy Collision Dissociation)	25	36.304	1	-4.2362	MS2		50	40.5402	13089	F6	5	0.000460829	0.000621631	3.6352	335259	40.76
		Checked	Protein Group ID	# Proteins	# Unique Peptides	# Peptides	# PSMs	Group Description
		TRUE	107	53	11	14	54	[Master Protein] Peroxidase OS=Zea mays OX=4577 GN=PER1_3 PE=3 SV=1
		TRUE	139	34	4	5	28	[Master Protein] Peroxidase OS=Zea mays OX=4577 GN=PER1_4 PE=3 SV=1
		TRUE	285	36	7	9	33	[Master Protein] ZmPrx49 Monocotyledons|Class_III_peroxidase|complete|
		TRUE	317	37	5	12	67	[Master Protein] Peroxidase OS=Zea mays OX=4577 GN=PER66_0 PE=3 SV=1
		TRUE	583	33	1	7	38	[Master Protein] Peroxidase OS=Zea mays OX=4577 PE=2 SV=2
	TRUE	High	CHIMERYS (A3)	Unambiguous	LHFHDcFVR	C6(Carbamidomethyl)	46	745; A0A3L6FIG4; A0A3L6G519; A0A8J8XIF2; Q9ZTS7	17; 166; 180; 723; 724; 739; 745; 747; 762; 792; 1158; 5970; 5973; 6712; A5H8G4; A0A1D6FHV4; A0A3L6DLS2; P17180; P24102; P59121; O80912; A0A1D6KQI0; A0A317YGH3; A0A3L6DAX0; A0A3L6E5S9; A0A3L6FIG4; A0A3L6G519; A0A804LXA6; A0A804LXA7; A0A804PY44; B7ZWU1; B4FRD6; B6STZ5; B6T6D4; B6TFD7; B6TMI9; B6TMY7; A0A8J8XIF2; B6U0D4; Q9ZTS7; A0A1D6NZH6; A0A1D6QSQ3; A0A3L6DG37; A0A3L6F777; C0PEC5; Q94EL6	FALSE	FALSE	0	3		0	1	1	410.866	1230.58	1230.58	0	0	HCD (High Energy Collision Dissociation)	25	36.304	1	-4.7196	MS2		50	41.0236	13362	F6	5	0.000460829	0.00261875	2.71945	335259	40.76
		Checked	Protein Group ID	# Proteins	# Unique Peptides	# Peptides	# PSMs	Group Description
		TRUE	107	53	11	14	54	[Master Protein] Peroxidase OS=Zea mays OX=4577 GN=PER1_3 PE=3 SV=1
		TRUE	139	34	4	5	28	[Master Protein] Peroxidase OS=Zea mays OX=4577 GN=PER1_4 PE=3 SV=1
		TRUE	285	36	7	9	33	[Master Protein] ZmPrx49 Monocotyledons|Class_III_peroxidase|complete|
		TRUE	317	37	5	12	67	[Master Protein] Peroxidase OS=Zea mays OX=4577 GN=PER66_0 PE=3 SV=1
		TRUE	583	33	1	7	38	[Master Protein] Peroxidase OS=Zea mays OX=4577 PE=2 SV=2
	TRUE	High	CHIMERYS (A3)	Unambiguous	RDSTASFPGQTSDLPPPTSSLR		3	A0A3L6G519	180; A0A1D6F4D0; A0A3L6G519	FALSE	FALSE	1	3		0	1	1	773.052	2317.14	2317.14	0	0	HCD (High Energy Collision Dissociation)	25	43.9555	1	0.4039	MS2		50	43.5516	14759	F6	1	0.00166806	0.0062039	2.09613	19846772	43.88
		Checked	Protein Group ID	# Proteins	# Unique Peptides	# Peptides	# PSMs	Group Description
		TRUE	317	37	5	12	67	[Master Protein] Peroxidase OS=Zea mays OX=4577 GN=PER66_0 PE=3 SV=1
	TRUE	High	CHIMERYS (A3)	Unambiguous	RDSTASFPGQTSDLPPPTSSLR		3	A0A3L6G519	180; A0A1D6F4D0; A0A3L6G519	FALSE	FALSE	1	3		0	1	1	773.052	2317.14	2317.14	0	0	HCD (High Energy Collision Dissociation)	25	43.9555	1	0.066	MS2		50	43.8895	14930	F6	1	0.000460829	4.12658e-07	8.08251	19846772	43.88
		Checked	Protein Group ID	# Proteins	# Unique Peptides	# Peptides	# PSMs	Group Description
		TRUE	317	37	5	12	67	[Master Protein] Peroxidase OS=Zea mays OX=4577 GN=PER66_0 PE=3 SV=1
	TRUE	High	CHIMERYS (A3)	Unambiguous	GFVVVNSIK		5	A0A3L6G519; Q9ZTS7	180; 762; A0A1D6F4D0; A0A3L6G519; Q9ZTS7	FALSE	FALSE	0	2		0	1	1	481.787	962.567	962.567	0	0	HCD (High Energy Collision Dissociation)	25	43.6095	1	-0.6204	MS2		50	44.2299	15101	F6	2	0.000460829	0.000195778	4.34351	168194304	44.33
		Checked	Protein Group ID	# Proteins	# Unique Peptides	# Peptides	# PSMs	Group Description
		TRUE	317	37	5	12	67	[Master Protein] Peroxidase OS=Zea mays OX=4577 GN=PER66_0 PE=3 SV=1
		TRUE	583	33	1	7	38	[Master Protein] Peroxidase OS=Zea mays OX=4577 PE=2 SV=2
	TRUE	High	CHIMERYS (A3)	Unambiguous	RDSTASFPGQTSDLPPPTSSLR		3	A0A3L6G519	180; A0A1D6F4D0; A0A3L6G519	FALSE	FALSE	1	3		0	1	1	773.052	2317.14	2317.14	0	0	HCD (High Energy Collision Dissociation)	25	43.9555	1	-0.2815	MS2		50	44.237	15104	F6	1	0.000460829	0.00114508	3.25426	19846772	43.88
		Checked	Protein Group ID	# Proteins	# Unique Peptides	# Peptides	# PSMs	Group Description
		TRUE	317	37	5	12	67	[Master Protein] Peroxidase OS=Zea mays OX=4577 GN=PER66_0 PE=3 SV=1
	TRUE	High	CHIMERYS (A3)	Unambiguous	GFVVVNSIK		5	A0A3L6G519; Q9ZTS7	180; 762; A0A1D6F4D0; A0A3L6G519; Q9ZTS7	FALSE	FALSE	0	2		0	1	1	481.787	962.567	962.567	0	0	HCD (High Energy Collision Dissociation)	25	43.6095	1	-0.9578	MS2		50	44.5672	15270	F6	2	0.000460829	0.00182817	2.95578	168194304	44.33
		Checked	Protein Group ID	# Proteins	# Unique Peptides	# Peptides	# PSMs	Group Description
		TRUE	317	37	5	12	67	[Master Protein] Peroxidase OS=Zea mays OX=4577 GN=PER66_0 PE=3 SV=1
		TRUE	583	33	1	7	38	[Master Protein] Peroxidase OS=Zea mays OX=4577 PE=2 SV=2
	TRUE	High	CHIMERYS (A3)	Unambiguous	GFVVVNSIK		5	A0A3L6G519; Q9ZTS7	180; 762; A0A1D6F4D0; A0A3L6G519; Q9ZTS7	FALSE	FALSE	0	2		0	1	1	481.787	962.567	962.567	0	0	HCD (High Energy Collision Dissociation)	25	43.6095	1	-0.9747	MS2		50	44.5841	15280	F6	2	0.000460829	0.00364047	2.49374	168194304	44.33
		Checked	Protein Group ID	# Proteins	# Unique Peptides	# Peptides	# PSMs	Group Description
		TRUE	317	37	5	12	67	[Master Protein] Peroxidase OS=Zea mays OX=4577 GN=PER66_0 PE=3 SV=1
		TRUE	583	33	1	7	38	[Master Protein] Peroxidase OS=Zea mays OX=4577 PE=2 SV=2
	TRUE	High	CHIMERYS (A3)	Unambiguous	GLLHSDQELFNSGSTDSTVR		5	A0A3L6G519	180; 762; A0A1D6F4D0; A0A3L6G519; A0A1D6F4C9	FALSE	FALSE	0	3		0	1	1	721.682	2163.03	2163.03	0	0	HCD (High Energy Collision Dissociation)	25	44.9291	0.63	0.3301	MS2		50	44.599	15288	F6	1	0.000460829	3.07403e-17	22.2214	210986624	44.67
		Checked	Protein Group ID	# Proteins	# Unique Peptides	# Peptides	# PSMs	Group Description
		TRUE	317	37	5	12	67	[Master Protein] Peroxidase OS=Zea mays OX=4577 GN=PER66_0 PE=3 SV=1
	TRUE	High	CHIMERYS (A3)	Unambiguous	GLLHSDQELFNSGSTDSTVR		5	A0A3L6G519	180; 762; A0A1D6F4D0; A0A3L6G519; A0A1D6F4C9	FALSE	FALSE	0	2		0	1	1	1082.02	2163.03	2163.03	0	0	HCD (High Energy Collision Dissociation)	25	44.9291	1	0.2886	MS2		50	44.6404	15313	F6	1	0.000460829	4.07908e-08	9.48557	2.34802e+06	44.67
		Checked	Protein Group ID	# Proteins	# Unique Peptides	# Peptides	# PSMs	Group Description
		TRUE	317	37	5	12	67	[Master Protein] Peroxidase OS=Zea mays OX=4577 GN=PER66_0 PE=3 SV=1
	TRUE	High	CHIMERYS (A3)	Unambiguous	GFVVVNSIK		5	A0A3L6G519; Q9ZTS7	180; 762; A0A1D6F4D0; A0A3L6G519; Q9ZTS7	FALSE	FALSE	0	2		0	1	1	481.787	962.567	962.567	0	0	HCD (High Energy Collision Dissociation)	25	43.6095	1	-1.0451	MS2		50	44.6545	15321	F6	2	0.000460829	8.24027e-05	4.87001	168194304	44.33
		Checked	Protein Group ID	# Proteins	# Unique Peptides	# Peptides	# PSMs	Group Description
		TRUE	317	37	5	12	67	[Master Protein] Peroxidase OS=Zea mays OX=4577 GN=PER66_0 PE=3 SV=1
		TRUE	583	33	1	7	38	[Master Protein] Peroxidase OS=Zea mays OX=4577 PE=2 SV=2
	TRUE	High	CHIMERYS (A3)	Unambiguous	GLLHSDQELFNSGSTDSTVR		5	A0A3L6G519	180; 762; A0A1D6F4D0; A0A3L6G519; A0A1D6F4C9	FALSE	FALSE	0	3		0	1	1	721.682	2163.03	2163.03	0	0	HCD (High Energy Collision Dissociation)	25	44.9291	0.07	-0.0119	MS2		50	44.9409	15476	F6	1	0.0049435	0.0656144	0.556588	210986624	44.67
		Checked	Protein Group ID	# Proteins	# Unique Peptides	# Peptides	# PSMs	Group Description
		TRUE	317	37	5	12	67	[Master Protein] Peroxidase OS=Zea mays OX=4577 GN=PER66_0 PE=3 SV=1
	TRUE	High	CHIMERYS (A3)	Unambiguous	GLLHSDQELFNSGSTDSTVR		5	A0A3L6G519	180; 762; A0A1D6F4D0; A0A3L6G519; A0A1D6F4C9	FALSE	FALSE	0	3		0	1	1	721.682	2163.03	2163.03	0	0	HCD (High Energy Collision Dissociation)	25	44.9291	1	-0.5191	MS2		50	45.4481	15741	F6	1	0.000460829	3.18769e-11	13.8232
		Checked	Protein Group ID	# Proteins	# Unique Peptides	# Peptides	# PSMs	Group Description
		TRUE	317	37	5	12	67	[Master Protein] Peroxidase OS=Zea mays OX=4577 GN=PER66_0 PE=3 SV=1
	TRUE	High	CHIMERYS (A3)	Unambiguous	DSTASFPGQTSDLPPPTSSLR		3	A0A3L6G519	180; A0A1D6F4D0; A0A3L6G519	FALSE	FALSE	0	2		0	1	1	1081.02	2161.04	2161.04	0	0	HCD (High Energy Collision Dissociation)	25	46.8676	1	-0.2281	MS2		50	47.0957	16583	F6	1	0.000460829	7.01305e-07	7.76098	22382852	47.36
		Checked	Protein Group ID	# Proteins	# Unique Peptides	# Peptides	# PSMs	Group Description
		TRUE	317	37	5	12	67	[Master Protein] Peroxidase OS=Zea mays OX=4577 GN=PER66_0 PE=3 SV=1
	TRUE	High	CHIMERYS (A3)	Unambiguous	DSTASFPGQTSDLPPPTSSLR		3	A0A3L6G519	180; A0A1D6F4D0; A0A3L6G519	FALSE	FALSE	0	3		0	1	1	721.018	2161.04	2161.04	0	0	HCD (High Energy Collision Dissociation)	25	46.8676	0.72	-0.3708	MS2		50	47.2384	16659	F6	1	0.000460829	2.52858e-07	8.37947
		Checked	Protein Group ID	# Proteins	# Unique Peptides	# Peptides	# PSMs	Group Description
		TRUE	317	37	5	12	67	[Master Protein] Peroxidase OS=Zea mays OX=4577 GN=PER66_0 PE=3 SV=1
	TRUE	High	CHIMERYS (A3)	Unambiguous	DSTASFPGQTSDLPPPTSSLR		3	A0A3L6G519	180; A0A1D6F4D0; A0A3L6G519	FALSE	FALSE	0	2		0	1	1	1081.02	2161.04	2161.04	0	0	HCD (High Energy Collision Dissociation)	25	46.8676	1	-0.5652	MS2		50	47.4327	16755	F6	1	0.000460829	1.56319e-08	10.0671	22382852	47.36
		Checked	Protein Group ID	# Proteins	# Unique Peptides	# Peptides	# PSMs	Group Description
		TRUE	317	37	5	12	67	[Master Protein] Peroxidase OS=Zea mays OX=4577 GN=PER66_0 PE=3 SV=1
	TRUE	High	CHIMERYS (A3)	Unambiguous	DSTASFPGQTSDLPPPTSSLR		3	A0A3L6G519	180; A0A1D6F4D0; A0A3L6G519	FALSE	FALSE	0	3		0	1	1	721.018	2161.04	2161.04	0	0	HCD (High Energy Collision Dissociation)	25	46.8676	0.46	-0.8662	MS2		50	47.7337	16920	F6	1	0.000460829	1.66524e-05	5.84045	92273560	47.38
		Checked	Protein Group ID	# Proteins	# Unique Peptides	# Peptides	# PSMs	Group Description
		TRUE	317	37	5	12	67	[Master Protein] Peroxidase OS=Zea mays OX=4577 GN=PER66_0 PE=3 SV=1
	TRUE	High	CHIMERYS (A3)	Unambiguous	SFASSTSAFNSAFATAmVK	M17(Oxidation)	5	A0A3L6G519	180; 762; A0A1D6F4D0; A0A3L6G519; A0A1D6F4C9	FALSE	FALSE	0	2		0	1	1	970.957	1940.91	1940.91	0	0	HCD (High Energy Collision Dissociation)	25	51.6719	1	-0.7795	MS2		50	52.4514	19490	F6	1	0.000460829	1.25531e-07	8.80404
		Checked	Protein Group ID	# Proteins	# Unique Peptides	# Peptides	# PSMs	Group Description
		TRUE	317	37	5	12	67	[Master Protein] Peroxidase OS=Zea mays OX=4577 GN=PER66_0 PE=3 SV=1
	TRUE	High	CHIMERYS (A3)	Unambiguous	SFASSTSAFNSAFATAmVK	M17(Oxidation)	5	A0A3L6G519	180; 762; A0A1D6F4D0; A0A3L6G519; A0A1D6F4C9	FALSE	FALSE	0	3		0	1	1	647.64	1940.91	1940.91	0	0	HCD (High Energy Collision Dissociation)	25	51.6719	1	-0.8036	MS2		50	52.4755	19503	F6	1	0.000460829	1.7445e-06	7.20847
		Checked	Protein Group ID	# Proteins	# Unique Peptides	# Peptides	# PSMs	Group Description
		TRUE	317	37	5	12	67	[Master Protein] Peroxidase OS=Zea mays OX=4577 GN=PER66_0 PE=3 SV=1
	TRUE	High	CHIMERYS (A3)	Unambiguous	SFASSTSAFNSAFATAmVK	M17(Oxidation)	5	A0A3L6G519	180; 762; A0A1D6F4D0; A0A3L6G519; A0A1D6F4C9	FALSE	FALSE	0	3		0	1	1	647.64	1940.91	1940.91	0	0	HCD (High Energy Collision Dissociation)	25	51.6719	1	-1.5643	MS2		50	53.2362	19877	F6	1	0.00261097	0.0312695	0.941474
		Checked	Protein Group ID	# Proteins	# Unique Peptides	# Peptides	# PSMs	Group Description
		TRUE	317	37	5	12	67	[Master Protein] Peroxidase OS=Zea mays OX=4577 GN=PER66_0 PE=3 SV=1
	TRUE	High	CHIMERYS (A3)	Unambiguous	SFASSTSAFNSAFATAmVK	M17(Oxidation)	5	A0A3L6G519	180; 762; A0A1D6F4D0; A0A3L6G519; A0A1D6F4C9	FALSE	FALSE	0	2		0	1	1	970.957	1940.91	1940.91	0	0	HCD (High Energy Collision Dissociation)	25	51.6719	1	-1.6337	MS2		50	53.3056	19913	F6	1	0.000460829	0.00331007	2.56011	369905	52.98
		Checked	Protein Group ID	# Proteins	# Unique Peptides	# Peptides	# PSMs	Group Description
		TRUE	317	37	5	12	67	[Master Protein] Peroxidase OS=Zea mays OX=4577 GN=PER66_0 PE=3 SV=1
	TRUE	High	CHIMERYS (A3)	Unambiguous	SFASSTSAFNSAFATAmVK	M17(Oxidation)	5	A0A3L6G519	180; 762; A0A1D6F4D0; A0A3L6G519; A0A1D6F4C9	FALSE	FALSE	0	2		0	1	1	970.957	1940.91	1940.91	0	0	HCD (High Energy Collision Dissociation)	25	51.6719	1	-2.0457	MS2		50	53.7176	20123	F6	1	0.000460829	0.00150426	3.08117
		Checked	Protein Group ID	# Proteins	# Unique Peptides	# Peptides	# PSMs	Group Description
		TRUE	317	37	5	12	67	[Master Protein] Peroxidase OS=Zea mays OX=4577 GN=PER66_0 PE=3 SV=1
	TRUE	High	CHIMERYS (A3)	Unambiguous	SFASSTSAFNSAFATAmVK	M17(Oxidation)	5	A0A3L6G519	180; 762; A0A1D6F4D0; A0A3L6G519; A0A1D6F4C9	FALSE	FALSE	0	3		0	1	1	647.64	1940.91	1940.91	0	0	HCD (High Energy Collision Dissociation)	25	51.6719	0.52	-2.0725	MS2		50	53.7444	20140	F6	1	0.00261097	0.0320799	0.9271
		Checked	Protein Group ID	# Proteins	# Unique Peptides	# Peptides	# PSMs	Group Description
		TRUE	317	37	5	12	67	[Master Protein] Peroxidase OS=Zea mays OX=4577 GN=PER66_0 PE=3 SV=1
	TRUE	High	CHIMERYS (A3)	Unambiguous	SFASSTSAFNSAFATAMVK		5	A0A3L6G519	180; 762; A0A1D6F4D0; A0A3L6G519; A0A1D6F4C9	FALSE	FALSE	0	2		0	1	1	962.959	1924.91	1924.91	0	0	HCD (High Energy Collision Dissociation)	25	56.909	1	-1.189	MS2		50	58.098	22267	F6	1	0.000460829	1.3242e-10	12.9597	17216810	58.17
		Checked	Protein Group ID	# Proteins	# Unique Peptides	# Peptides	# PSMs	Group Description
		TRUE	317	37	5	12	67	[Master Protein] Peroxidase OS=Zea mays OX=4577 GN=PER66_0 PE=3 SV=1
	TRUE	High	CHIMERYS (A3)	Unambiguous	SFASSTSAFNSAFATAMVK		5	A0A3L6G519	180; 762; A0A1D6F4D0; A0A3L6G519; A0A1D6F4C9	FALSE	FALSE	0	3		0	1	1	642.308	1924.91	1924.91	0	0	HCD (High Energy Collision Dissociation)	25	56.909	1	-1.1918	MS2		50	58.1008	22269	F6	1	0.000460829	4.01206e-06	6.70351	10483998	58.17
		Checked	Protein Group ID	# Proteins	# Unique Peptides	# Peptides	# PSMs	Group Description
		TRUE	317	37	5	12	67	[Master Protein] Peroxidase OS=Zea mays OX=4577 GN=PER66_0 PE=3 SV=1
	TRUE	High	CHIMERYS (A3)	Unambiguous	AQVESVcPGIVScADILAVAAR	C7(Carbamidomethyl); C13(Carbamidomethyl)	5	A0A3L6G519; Q9ZTS7	180; 762; A0A1D6F4D0; A0A3L6G519; Q9ZTS7	FALSE	FALSE	0	3		0	1	1	762.724	2286.16	2286.16	0	0	HCD (High Energy Collision Dissociation)	25	61.0745	1	0.0662	MS2		50	61.0083	23577	F6	2	0.00133097	0.00519349	2.23379	148036368	61.2
		Checked	Protein Group ID	# Proteins	# Unique Peptides	# Peptides	# PSMs	Group Description
		TRUE	317	37	5	12	67	[Master Protein] Peroxidase OS=Zea mays OX=4577 GN=PER66_0 PE=3 SV=1
		TRUE	583	33	1	7	38	[Master Protein] Peroxidase OS=Zea mays OX=4577 PE=2 SV=2
	TRUE	High	CHIMERYS (A3)	Unambiguous	AQVESVcPGIVScADILAVAAR	C7(Carbamidomethyl); C13(Carbamidomethyl)	5	A0A3L6G519; Q9ZTS7	180; 762; A0A1D6F4D0; A0A3L6G519; Q9ZTS7	FALSE	FALSE	0	3		0	1	1	762.724	2286.16	2286.16	0	0	HCD (High Energy Collision Dissociation)	25	61.0745	1	-0.0356	MS2		50	61.1101	23628	F6	2	0.000460829	8.79479e-12	14.6039	148036368	61.2
		Checked	Protein Group ID	# Proteins	# Unique Peptides	# Peptides	# PSMs	Group Description
		TRUE	317	37	5	12	67	[Master Protein] Peroxidase OS=Zea mays OX=4577 GN=PER66_0 PE=3 SV=1
		TRUE	583	33	1	7	38	[Master Protein] Peroxidase OS=Zea mays OX=4577 PE=2 SV=2
	TRUE	High	CHIMERYS (A3)	Unambiguous	AQVESVcPGIVScADILAVAAR	C7(Carbamidomethyl); C13(Carbamidomethyl)	5	A0A3L6G519; Q9ZTS7	180; 762; A0A1D6F4D0; A0A3L6G519; Q9ZTS7	FALSE	FALSE	0	2		0	1	1	1143.58	2286.16	2286.16	0	0	HCD (High Energy Collision Dissociation)	25	61.0745	1	-0.0498	MS2		50	61.1243	23633	F6	2	0.000460829	7.12236e-10	11.9397	13911931	61.2
		Checked	Protein Group ID	# Proteins	# Unique Peptides	# Peptides	# PSMs	Group Description
		TRUE	317	37	5	12	67	[Master Protein] Peroxidase OS=Zea mays OX=4577 GN=PER66_0 PE=3 SV=1
		TRUE	583	33	1	7	38	[Master Protein] Peroxidase OS=Zea mays OX=4577 PE=2 SV=2
	TRUE	High	CHIMERYS (A3)	Unambiguous	AQVESVcPGIVScADILAVAAR	C7(Carbamidomethyl); C13(Carbamidomethyl)	5	A0A3L6G519; Q9ZTS7	180; 762; A0A1D6F4D0; A0A3L6G519; Q9ZTS7	FALSE	FALSE	0	4		0	1	1	572.295	2286.16	2286.16	0	0	HCD (High Energy Collision Dissociation)	25	61.0745	1	-0.1106	MS2		50	61.1851	23660	F6	2	0.000460829	9.55197e-07	7.57365	1.03076e+06	61.2
		Checked	Protein Group ID	# Proteins	# Unique Peptides	# Peptides	# PSMs	Group Description
		TRUE	317	37	5	12	67	[Master Protein] Peroxidase OS=Zea mays OX=4577 GN=PER66_0 PE=3 SV=1
		TRUE	583	33	1	7	38	[Master Protein] Peroxidase OS=Zea mays OX=4577 PE=2 SV=2
	TRUE	High	CHIMERYS (A3)	Unambiguous	AQVESVcPGIVScADILAVAAR	C7(Carbamidomethyl); C13(Carbamidomethyl)	5	A0A3L6G519; Q9ZTS7	180; 762; A0A1D6F4D0; A0A3L6G519; Q9ZTS7	FALSE	FALSE	0	3		0	1	1	762.724	2286.16	2286.16	0	0	HCD (High Energy Collision Dissociation)	25	61.0745	1	-0.3893	MS2		50	61.4638	23794	F6	2	0.000460829	6.48764e-05	5.01526	148036368	61.2
		Checked	Protein Group ID	# Proteins	# Unique Peptides	# Peptides	# PSMs	Group Description
		TRUE	317	37	5	12	67	[Master Protein] Peroxidase OS=Zea mays OX=4577 GN=PER66_0 PE=3 SV=1
		TRUE	583	33	1	7	38	[Master Protein] Peroxidase OS=Zea mays OX=4577 PE=2 SV=2
	TRUE	High	CHIMERYS (A3)	Unambiguous	AGSTALAPLDTTTPNAFDNAYYTNLLSQK		6	A0A3L6G519; Q9ZTS7	180; 762; A0A1D6F4D0; A0A3L6G519; Q9ZTS7; A0A1D6F4C9	FALSE	FALSE	0	3		0	1	1	1020.17	3058.5	3058.5	0	0	HCD (High Energy Collision Dissociation)	25	58.7864	1	-3.6	MS2		50	62.3863	24179	F6	2	0.000460829	0.00135898	3.14589
		Checked	Protein Group ID	# Proteins	# Unique Peptides	# Peptides	# PSMs	Group Description
		TRUE	317	37	5	12	67	[Master Protein] Peroxidase OS=Zea mays OX=4577 GN=PER66_0 PE=3 SV=1
		TRUE	583	33	1	7	38	[Master Protein] Peroxidase OS=Zea mays OX=4577 PE=2 SV=2
	TRUE	High	CHIMERYS (A3)	Unambiguous	AGSTALAPLDTTTPNAFDNAYYTNLLSQK		6	A0A3L6G519; Q9ZTS7	180; 762; A0A1D6F4D0; A0A3L6G519; Q9ZTS7; A0A1D6F4C9	FALSE	FALSE	0	3		0	1	1	1020.17	3058.5	3058.5	0	0	HCD (High Energy Collision Dissociation)	25	58.7864	1	-3.9397	MS2		50	62.726	24299	F6	2	0.000460829	0.00213398	2.85504	34111628	63.01
		Checked	Protein Group ID	# Proteins	# Unique Peptides	# Peptides	# PSMs	Group Description
		TRUE	317	37	5	12	67	[Master Protein] Peroxidase OS=Zea mays OX=4577 GN=PER66_0 PE=3 SV=1
		TRUE	583	33	1	7	38	[Master Protein] Peroxidase OS=Zea mays OX=4577 PE=2 SV=2
	TRUE	High	CHIMERYS (A3)	Unambiguous	AGSTALAPLDTTTPNAFDNAYYTNLLSQK		6	A0A3L6G519; Q9ZTS7	180; 762; A0A1D6F4D0; A0A3L6G519; Q9ZTS7; A0A1D6F4C9	FALSE	FALSE	0	3		0	1	1	1020.17	3058.5	3058.5	0	0	HCD (High Energy Collision Dissociation)	25	58.7864	1	-4.2748	MS2		50	63.0612	24444	F6	2	0.000460829	2.84368e-10	12.4964	34111628	63.01
		Checked	Protein Group ID	# Proteins	# Unique Peptides	# Peptides	# PSMs	Group Description
		TRUE	317	37	5	12	67	[Master Protein] Peroxidase OS=Zea mays OX=4577 GN=PER66_0 PE=3 SV=1
		TRUE	583	33	1	7	38	[Master Protein] Peroxidase OS=Zea mays OX=4577 PE=2 SV=2
	TRUE	High	CHIMERYS (A3)	Unambiguous	DGVVALGGPSWTVLLGR		9	A0A3L6G519; B6T4Q8	180; 738; 762; A5H453; C4J6E4; A0A1D6F4D0; A0A3L6DZ47; A0A3L6G519; B6T4Q8	FALSE	FALSE	0	2		0	1	1	848.973	1696.94	1696.94	0	0	HCD (High Energy Collision Dissociation)	25	69.1391	1	0.6807	MS2		50	68.4584	26227	F6	2	0.000460829	1.47803e-06	7.30897	61546328	68.57
		Checked	Protein Group ID	# Proteins	# Unique Peptides	# Peptides	# PSMs	Group Description
		TRUE	317	37	5	12	67	[Master Protein] Peroxidase OS=Zea mays OX=4577 GN=PER66_0 PE=3 SV=1
		TRUE	254	5	1	2	5	[Master Protein] Peroxidase OS=Zea mays OX=4577 PE=2 SV=1
	TRUE	High	CHIMERYS (A3)	Unambiguous	DGVVALGGPSWTVLLGR		9	A0A3L6G519; B6T4Q8	180; 738; 762; A5H453; C4J6E4; A0A1D6F4D0; A0A3L6DZ47; A0A3L6G519; B6T4Q8	FALSE	FALSE	0	3		0	1	1	566.318	1696.94	1696.94	0	0	HCD (High Energy Collision Dissociation)	25	69.1391	1	0.6183	MS2		50	68.5208	26247	F6	2	0.000460829	3.2846e-05	5.4284	3.34268e+06	68.57
		Checked	Protein Group ID	# Proteins	# Unique Peptides	# Peptides	# PSMs	Group Description
		TRUE	317	37	5	12	67	[Master Protein] Peroxidase OS=Zea mays OX=4577 GN=PER66_0 PE=3 SV=1
		TRUE	254	5	1	2	5	[Master Protein] Peroxidase OS=Zea mays OX=4577 PE=2 SV=1
	TRUE	High	CHIMERYS (A3)	Unambiguous	DGVVALGGPSWTVLLGR		9	A0A3L6G519; B6T4Q8	180; 738; 762; A5H453; C4J6E4; A0A1D6F4D0; A0A3L6DZ47; A0A3L6G519; B6T4Q8	FALSE	FALSE	0	2		0	1	1	848.973	1696.94	1696.94	0	0	HCD (High Energy Collision Dissociation)	25	69.1391	1	0.34	MS2		50	68.7991	26329	F6	2	0.000460829	0.000127671	4.60384	61546328	68.57
		Checked	Protein Group ID	# Proteins	# Unique Peptides	# Peptides	# PSMs	Group Description
		TRUE	317	37	5	12	67	[Master Protein] Peroxidase OS=Zea mays OX=4577 GN=PER66_0 PE=3 SV=1
		TRUE	254	5	1	2	5	[Master Protein] Peroxidase OS=Zea mays OX=4577 PE=2 SV=1
	TRUE	High	CHIMERYS (A3)	Unambiguous	DGVVALGGPSWTVLLGR		9	A0A3L6G519; B6T4Q8	180; 738; 762; A5H453; C4J6E4; A0A1D6F4D0; A0A3L6DZ47; A0A3L6G519; B6T4Q8	FALSE	FALSE	0	2		0	1	1	848.973	1696.94	1696.94	0	0	HCD (High Energy Collision Dissociation)	25	69.1391	1	-1.3747	MS2		50	70.5137	26807	F6	2	0.000460829	9.66323e-08	8.96267	2465567	70.57
		Checked	Protein Group ID	# Proteins	# Unique Peptides	# Peptides	# PSMs	Group Description
		TRUE	317	37	5	12	67	[Master Protein] Peroxidase OS=Zea mays OX=4577 GN=PER66_0 PE=3 SV=1
		TRUE	254	5	1	2	5	[Master Protein] Peroxidase OS=Zea mays OX=4577 PE=2 SV=1
TRUE	739	Monocotyledons|Class_III_peroxidase|complete|	13	50	10	16.93
	Checked	Confidence	Identifying Node	PSM Ambiguity	Annotated Sequence	Modifications	# Proteins	Master Protein Accessions	Protein Accessions	I/L Ambiguity	Identified by Inclusion File	# Missed Cleavages	Charge	DeltaScore	DeltaCn	Rank	Search Engine Rank	m/z [Da]	MH+ [Da]	Theo. MH+ [Da]	DeltaM [ppm]	Deltam/z [Da]	Activation Type	NCE [%]	Predicted RT [min]	Normalized CHIMERYS Coefficient	DeltaRT	MS Order	Isolation Interference [%]	Ion Inject Time [ms]	RT [min]	First Scan	File ID	# Protein Groups	q-Value	PEP	SVM Score	Precursor Abundance	Apex RT [min]
	TRUE	High	CHIMERYS (A3)	Unambiguous	TAVEQScPR	C7(Carbamidomethyl)	4	A0A8J8XIF2	17; 739; A5H8G4; A0A8J8XIF2	FALSE	FALSE	0	2		0	1	1	524.248	1047.49	1047.49	0	0	HCD (High Energy Collision Dissociation)	25	18.8772	1	1.1212	MS2		50	17.756	4007	F6	1	0.00261097	0.0228439	1.12698	18409002	18
		Checked	Protein Group ID	# Proteins	# Unique Peptides	# Peptides	# PSMs	Group Description
		TRUE	107	53	11	14	54	[Master Protein] Peroxidase OS=Zea mays OX=4577 GN=PER1_3 PE=3 SV=1
	TRUE	High	CHIMERYS (A3)	Unambiguous	TAVEQScPR	C7(Carbamidomethyl)	4	A0A8J8XIF2	17; 739; A5H8G4; A0A8J8XIF2	FALSE	FALSE	0	2		0	1	1	524.248	1047.49	1047.49	0	0	HCD (High Energy Collision Dissociation)	25	18.8772	1	0.7814	MS2		50	18.0957	4084	F6	1	0.000460829	0.00305637	2.61494	18409002	18
		Checked	Protein Group ID	# Proteins	# Unique Peptides	# Peptides	# PSMs	Group Description
		TRUE	107	53	11	14	54	[Master Protein] Peroxidase OS=Zea mays OX=4577 GN=PER1_3 PE=3 SV=1
	TRUE	High	CHIMERYS (A3)	Unambiguous	TAVEQScPR	C7(Carbamidomethyl)	4	A0A8J8XIF2	17; 739; A5H8G4; A0A8J8XIF2	FALSE	FALSE	0	2		0	1	1	524.248	1047.49	1047.49	0	0	HCD (High Energy Collision Dissociation)	25	18.8772	1	-0.7887	MS2		50	19.6659	4445	F6	1	0.00261097	0.0135624	1.4829	2.08776e+06	19.66
		Checked	Protein Group ID	# Proteins	# Unique Peptides	# Peptides	# PSMs	Group Description
		TRUE	107	53	11	14	54	[Master Protein] Peroxidase OS=Zea mays OX=4577 GN=PER1_3 PE=3 SV=1
	TRUE	High	CHIMERYS (A3)	Unambiguous	IQVQTGTcGEVR	C8(Carbamidomethyl)	4	A0A8J8XIF2	17; 739; A5H8G4; A0A8J8XIF2	FALSE	FALSE	0	2		0	1	1	674.338	1347.67	1347.67	0	0	HCD (High Energy Collision Dissociation)	25	30.5742	1	0.3398	MS2		50	30.2344	8092	F6	1	0.000460829	6.89922e-09	10.563	88159744	30.3
		Checked	Protein Group ID	# Proteins	# Unique Peptides	# Peptides	# PSMs	Group Description
		TRUE	107	53	11	14	54	[Master Protein] Peroxidase OS=Zea mays OX=4577 GN=PER1_3 PE=3 SV=1
	TRUE	High	CHIMERYS (A3)	Unambiguous	IQVQTGTcGEVR	C8(Carbamidomethyl)	4	A0A8J8XIF2	17; 739; A5H8G4; A0A8J8XIF2	FALSE	FALSE	0	3		0	1	1	449.894	1347.67	1347.67	0	0	HCD (High Energy Collision Dissociation)	25	30.5742	1	0.267	MS2		50	30.3072	8122	F6	1	0.000460829	0.000528716	3.73514	2319071	30.3
		Checked	Protein Group ID	# Proteins	# Unique Peptides	# Peptides	# PSMs	Group Description
		TRUE	107	53	11	14	54	[Master Protein] Peroxidase OS=Zea mays OX=4577 GN=PER1_3 PE=3 SV=1
	TRUE	High	CHIMERYS (A3)	Unambiguous	IQVQTGTcGEVR	C8(Carbamidomethyl)	4	A0A8J8XIF2	17; 739; A5H8G4; A0A8J8XIF2	FALSE	FALSE	0	2		0	1	1	674.338	1347.67	1347.67	0	0	HCD (High Energy Collision Dissociation)	25	30.5742	1	-0.0097	MS2		50	30.5839	8249	F6	1	0.000460829	0.00185738	2.94551	10206971	30.45
		Checked	Protein Group ID	# Proteins	# Unique Peptides	# Peptides	# PSMs	Group Description
		TRUE	107	53	11	14	54	[Master Protein] Peroxidase OS=Zea mays OX=4577 GN=PER1_3 PE=3 SV=1
	TRUE	High	CHIMERYS (A3)	Unambiguous	DALPNNPSLR		4	A0A8J8XIF2	17; 739; A5H8G4; A0A8J8XIF2	FALSE	FALSE	0	2		0	1	1	548.791	1096.57	1096.57	0	0	HCD (High Energy Collision Dissociation)	25	34.8439	1	0.5025	MS2		50	34.3414	9906	F6	1	0.00961857	0.197683	0.0353721
		Checked	Protein Group ID	# Proteins	# Unique Peptides	# Peptides	# PSMs	Group Description
		TRUE	107	53	11	14	54	[Master Protein] Peroxidase OS=Zea mays OX=4577 GN=PER1_3 PE=3 SV=1
	TRUE	High	CHIMERYS (A3)	Unambiguous	DALPNNPSLR		4	A0A8J8XIF2	17; 739; A5H8G4; A0A8J8XIF2	FALSE	FALSE	0	2		0	1	1	548.791	1096.57	1096.57	0	0	HCD (High Energy Collision Dissociation)	25	34.8439	1	0.0316	MS2		50	34.8123	10131	F6	1	0.000460829	0.000276375	4.13308	144427536	34.91
		Checked	Protein Group ID	# Proteins	# Unique Peptides	# Peptides	# PSMs	Group Description
		TRUE	107	53	11	14	54	[Master Protein] Peroxidase OS=Zea mays OX=4577 GN=PER1_3 PE=3 SV=1
	TRUE	High	CHIMERYS (A3)	Unambiguous	LHFHDcFVR	C6(Carbamidomethyl)	46	745; A0A3L6FIG4; A0A3L6G519; A0A8J8XIF2; Q9ZTS7	17; 166; 180; 723; 724; 739; 745; 747; 762; 792; 1158; 5970; 5973; 6712; A5H8G4; A0A1D6FHV4; A0A3L6DLS2; P17180; P24102; P59121; O80912; A0A1D6KQI0; A0A317YGH3; A0A3L6DAX0; A0A3L6E5S9; A0A3L6FIG4; A0A3L6G519; A0A804LXA6; A0A804LXA7; A0A804PY44; B7ZWU1; B4FRD6; B6STZ5; B6T6D4; B6TFD7; B6TMI9; B6TMY7; A0A8J8XIF2; B6U0D4; Q9ZTS7; A0A1D6NZH6; A0A1D6QSQ3; A0A3L6DG37; A0A3L6F777; C0PEC5; Q94EL6	FALSE	FALSE	0	3		0	1	1	410.866	1230.58	1230.58	0	0	HCD (High Energy Collision Dissociation)	25	36.304	1	-0.0432	MS2		50	36.3472	10861	F6	5	0.000460829	4.32914e-07	8.05346	98664448	36.5
		Checked	Protein Group ID	# Proteins	# Unique Peptides	# Peptides	# PSMs	Group Description
		TRUE	107	53	11	14	54	[Master Protein] Peroxidase OS=Zea mays OX=4577 GN=PER1_3 PE=3 SV=1
		TRUE	139	34	4	5	28	[Master Protein] Peroxidase OS=Zea mays OX=4577 GN=PER1_4 PE=3 SV=1
		TRUE	285	36	7	9	33	[Master Protein] ZmPrx49 Monocotyledons|Class_III_peroxidase|complete|
		TRUE	317	37	5	12	67	[Master Protein] Peroxidase OS=Zea mays OX=4577 GN=PER66_0 PE=3 SV=1
		TRUE	583	33	1	7	38	[Master Protein] Peroxidase OS=Zea mays OX=4577 PE=2 SV=2
	TRUE	High	CHIMERYS (A3)	Unambiguous	LHFHDcFVR	C6(Carbamidomethyl)	46	745; A0A3L6FIG4; A0A3L6G519; A0A8J8XIF2; Q9ZTS7	17; 166; 180; 723; 724; 739; 745; 747; 762; 792; 1158; 5970; 5973; 6712; A5H8G4; A0A1D6FHV4; A0A3L6DLS2; P17180; P24102; P59121; O80912; A0A1D6KQI0; A0A317YGH3; A0A3L6DAX0; A0A3L6E5S9; A0A3L6FIG4; A0A3L6G519; A0A804LXA6; A0A804LXA7; A0A804PY44; B7ZWU1; B4FRD6; B6STZ5; B6T6D4; B6TFD7; B6TMI9; B6TMY7; A0A8J8XIF2; B6U0D4; Q9ZTS7; A0A1D6NZH6; A0A1D6QSQ3; A0A3L6DG37; A0A3L6F777; C0PEC5; Q94EL6	FALSE	FALSE	0	2		0	1	1	615.795	1230.58	1230.58	0	0	HCD (High Energy Collision Dissociation)	25	36.304	1	-0.0657	MS2		50	36.3697	10875	F6	5	0.000460829	0.000109064	4.69964	6666377	36.52
		Checked	Protein Group ID	# Proteins	# Unique Peptides	# Peptides	# PSMs	Group Description
		TRUE	107	53	11	14	54	[Master Protein] Peroxidase OS=Zea mays OX=4577 GN=PER1_3 PE=3 SV=1
		TRUE	139	34	4	5	28	[Master Protein] Peroxidase OS=Zea mays OX=4577 GN=PER1_4 PE=3 SV=1
		TRUE	285	36	7	9	33	[Master Protein] ZmPrx49 Monocotyledons|Class_III_peroxidase|complete|
		TRUE	317	37	5	12	67	[Master Protein] Peroxidase OS=Zea mays OX=4577 GN=PER66_0 PE=3 SV=1
		TRUE	583	33	1	7	38	[Master Protein] Peroxidase OS=Zea mays OX=4577 PE=2 SV=2
	TRUE	High	CHIMERYS (A3)	Unambiguous	LHFHDcFVR	C6(Carbamidomethyl)	46	745; A0A3L6FIG4; A0A3L6G519; A0A8J8XIF2; Q9ZTS7	17; 166; 180; 723; 724; 739; 745; 747; 762; 792; 1158; 5970; 5973; 6712; A5H8G4; A0A1D6FHV4; A0A3L6DLS2; P17180; P24102; P59121; O80912; A0A1D6KQI0; A0A317YGH3; A0A3L6DAX0; A0A3L6E5S9; A0A3L6FIG4; A0A3L6G519; A0A804LXA6; A0A804LXA7; A0A804PY44; B7ZWU1; B4FRD6; B6STZ5; B6T6D4; B6TFD7; B6TMI9; B6TMY7; A0A8J8XIF2; B6U0D4; Q9ZTS7; A0A1D6NZH6; A0A1D6QSQ3; A0A3L6DG37; A0A3L6F777; C0PEC5; Q94EL6	FALSE	FALSE	0	2		0	1	1	615.795	1230.58	1230.58	0	0	HCD (High Energy Collision Dissociation)	25	36.304	1	-0.3739	MS2		50	36.6779	11047	F6	5	0.000460829	0.000267557	4.15289	1.75633e+06	36.67
		Checked	Protein Group ID	# Proteins	# Unique Peptides	# Peptides	# PSMs	Group Description
		TRUE	107	53	11	14	54	[Master Protein] Peroxidase OS=Zea mays OX=4577 GN=PER1_3 PE=3 SV=1
		TRUE	139	34	4	5	28	[Master Protein] Peroxidase OS=Zea mays OX=4577 GN=PER1_4 PE=3 SV=1
		TRUE	285	36	7	9	33	[Master Protein] ZmPrx49 Monocotyledons|Class_III_peroxidase|complete|
		TRUE	317	37	5	12	67	[Master Protein] Peroxidase OS=Zea mays OX=4577 GN=PER66_0 PE=3 SV=1
		TRUE	583	33	1	7	38	[Master Protein] Peroxidase OS=Zea mays OX=4577 PE=2 SV=2
	TRUE	High	CHIMERYS (A3)	Unambiguous	LHFHDcFVR	C6(Carbamidomethyl)	46	745; A0A3L6FIG4; A0A3L6G519; A0A8J8XIF2; Q9ZTS7	17; 166; 180; 723; 724; 739; 745; 747; 762; 792; 1158; 5970; 5973; 6712; A5H8G4; A0A1D6FHV4; A0A3L6DLS2; P17180; P24102; P59121; O80912; A0A1D6KQI0; A0A317YGH3; A0A3L6DAX0; A0A3L6E5S9; A0A3L6FIG4; A0A3L6G519; A0A804LXA6; A0A804LXA7; A0A804PY44; B7ZWU1; B4FRD6; B6STZ5; B6T6D4; B6TFD7; B6TMI9; B6TMY7; A0A8J8XIF2; B6U0D4; Q9ZTS7; A0A1D6NZH6; A0A1D6QSQ3; A0A3L6DG37; A0A3L6F777; C0PEC5; Q94EL6	FALSE	FALSE	0	3		0	1	1	410.866	1230.58	1230.58	0	0	HCD (High Energy Collision Dissociation)	25	36.304	1	-0.3908	MS2		26.281	36.6948	11057	F6	5	0.000460829	2.5318e-11	13.9628	54893040	36.67
		Checked	Protein Group ID	# Proteins	# Unique Peptides	# Peptides	# PSMs	Group Description
		TRUE	107	53	11	14	54	[Master Protein] Peroxidase OS=Zea mays OX=4577 GN=PER1_3 PE=3 SV=1
		TRUE	139	34	4	5	28	[Master Protein] Peroxidase OS=Zea mays OX=4577 GN=PER1_4 PE=3 SV=1
		TRUE	285	36	7	9	33	[Master Protein] ZmPrx49 Monocotyledons|Class_III_peroxidase|complete|
		TRUE	317	37	5	12	67	[Master Protein] Peroxidase OS=Zea mays OX=4577 GN=PER66_0 PE=3 SV=1
		TRUE	583	33	1	7	38	[Master Protein] Peroxidase OS=Zea mays OX=4577 PE=2 SV=2
	TRUE	High	CHIMERYS (A3)	Unambiguous	LHFHDcFVR	C6(Carbamidomethyl)	46	745; A0A3L6FIG4; A0A3L6G519; A0A8J8XIF2; Q9ZTS7	17; 166; 180; 723; 724; 739; 745; 747; 762; 792; 1158; 5970; 5973; 6712; A5H8G4; A0A1D6FHV4; A0A3L6DLS2; P17180; P24102; P59121; O80912; A0A1D6KQI0; A0A317YGH3; A0A3L6DAX0; A0A3L6E5S9; A0A3L6FIG4; A0A3L6G519; A0A804LXA6; A0A804LXA7; A0A804PY44; B7ZWU1; B4FRD6; B6STZ5; B6T6D4; B6TFD7; B6TMI9; B6TMY7; A0A8J8XIF2; B6U0D4; Q9ZTS7; A0A1D6NZH6; A0A1D6QSQ3; A0A3L6DG37; A0A3L6F777; C0PEC5; Q94EL6	FALSE	FALSE	0	3		0	1	1	410.866	1230.58	1230.58	0	0	HCD (High Energy Collision Dissociation)	25	36.304	1	-0.7294	MS2		50	37.0334	11226	F6	5	0.000460829	6.93413e-08	9.16388	16219394	37.05
		Checked	Protein Group ID	# Proteins	# Unique Peptides	# Peptides	# PSMs	Group Description
		TRUE	107	53	11	14	54	[Master Protein] Peroxidase OS=Zea mays OX=4577 GN=PER1_3 PE=3 SV=1
		TRUE	139	34	4	5	28	[Master Protein] Peroxidase OS=Zea mays OX=4577 GN=PER1_4 PE=3 SV=1
		TRUE	285	36	7	9	33	[Master Protein] ZmPrx49 Monocotyledons|Class_III_peroxidase|complete|
		TRUE	317	37	5	12	67	[Master Protein] Peroxidase OS=Zea mays OX=4577 GN=PER66_0 PE=3 SV=1
		TRUE	583	33	1	7	38	[Master Protein] Peroxidase OS=Zea mays OX=4577 PE=2 SV=2
	TRUE	High	CHIMERYS (A3)	Unambiguous	LHFHDcFVR	C6(Carbamidomethyl)	46	745; A0A3L6FIG4; A0A3L6G519; A0A8J8XIF2; Q9ZTS7	17; 166; 180; 723; 724; 739; 745; 747; 762; 792; 1158; 5970; 5973; 6712; A5H8G4; A0A1D6FHV4; A0A3L6DLS2; P17180; P24102; P59121; O80912; A0A1D6KQI0; A0A317YGH3; A0A3L6DAX0; A0A3L6E5S9; A0A3L6FIG4; A0A3L6G519; A0A804LXA6; A0A804LXA7; A0A804PY44; B7ZWU1; B4FRD6; B6STZ5; B6T6D4; B6TFD7; B6TMI9; B6TMY7; A0A8J8XIF2; B6U0D4; Q9ZTS7; A0A1D6NZH6; A0A1D6QSQ3; A0A3L6DG37; A0A3L6F777; C0PEC5; Q94EL6	FALSE	FALSE	0	2		0	1	1	615.795	1230.58	1230.58	0	0	HCD (High Energy Collision Dissociation)	25	36.304	1	-0.776	MS2		50	37.08	11253	F6	5	0.000460829	0.000200953	4.3276	1.75633e+06	36.67
		Checked	Protein Group ID	# Proteins	# Unique Peptides	# Peptides	# PSMs	Group Description
		TRUE	107	53	11	14	54	[Master Protein] Peroxidase OS=Zea mays OX=4577 GN=PER1_3 PE=3 SV=1
		TRUE	139	34	4	5	28	[Master Protein] Peroxidase OS=Zea mays OX=4577 GN=PER1_4 PE=3 SV=1
		TRUE	285	36	7	9	33	[Master Protein] ZmPrx49 Monocotyledons|Class_III_peroxidase|complete|
		TRUE	317	37	5	12	67	[Master Protein] Peroxidase OS=Zea mays OX=4577 GN=PER66_0 PE=3 SV=1
		TRUE	583	33	1	7	38	[Master Protein] Peroxidase OS=Zea mays OX=4577 PE=2 SV=2
	TRUE	High	CHIMERYS (A3)	Unambiguous	LHFHDcFVR	C6(Carbamidomethyl)	46	745; A0A3L6FIG4; A0A3L6G519; A0A8J8XIF2; Q9ZTS7	17; 166; 180; 723; 724; 739; 745; 747; 762; 792; 1158; 5970; 5973; 6712; A5H8G4; A0A1D6FHV4; A0A3L6DLS2; P17180; P24102; P59121; O80912; A0A1D6KQI0; A0A317YGH3; A0A3L6DAX0; A0A3L6E5S9; A0A3L6FIG4; A0A3L6G519; A0A804LXA6; A0A804LXA7; A0A804PY44; B7ZWU1; B4FRD6; B6STZ5; B6T6D4; B6TFD7; B6TMI9; B6TMY7; A0A8J8XIF2; B6U0D4; Q9ZTS7; A0A1D6NZH6; A0A1D6QSQ3; A0A3L6DG37; A0A3L6F777; C0PEC5; Q94EL6	FALSE	FALSE	0	3		0	1	1	410.866	1230.58	1230.58	0	0	HCD (High Energy Collision Dissociation)	25	36.304	1	-1.0693	MS2		50	37.3733	11416	F6	5	0.000460829	8.68257e-07	7.63151	5.69601e+06	37.23
		Checked	Protein Group ID	# Proteins	# Unique Peptides	# Peptides	# PSMs	Group Description
		TRUE	107	53	11	14	54	[Master Protein] Peroxidase OS=Zea mays OX=4577 GN=PER1_3 PE=3 SV=1
		TRUE	139	34	4	5	28	[Master Protein] Peroxidase OS=Zea mays OX=4577 GN=PER1_4 PE=3 SV=1
		TRUE	285	36	7	9	33	[Master Protein] ZmPrx49 Monocotyledons|Class_III_peroxidase|complete|
		TRUE	317	37	5	12	67	[Master Protein] Peroxidase OS=Zea mays OX=4577 GN=PER66_0 PE=3 SV=1
		TRUE	583	33	1	7	38	[Master Protein] Peroxidase OS=Zea mays OX=4577 PE=2 SV=2
	TRUE	High	CHIMERYS (A3)	Unambiguous	LHFHDcFVR	C6(Carbamidomethyl)	46	745; A0A3L6FIG4; A0A3L6G519; A0A8J8XIF2; Q9ZTS7	17; 166; 180; 723; 724; 739; 745; 747; 762; 792; 1158; 5970; 5973; 6712; A5H8G4; A0A1D6FHV4; A0A3L6DLS2; P17180; P24102; P59121; O80912; A0A1D6KQI0; A0A317YGH3; A0A3L6DAX0; A0A3L6E5S9; A0A3L6FIG4; A0A3L6G519; A0A804LXA6; A0A804LXA7; A0A804PY44; B7ZWU1; B4FRD6; B6STZ5; B6T6D4; B6TFD7; B6TMI9; B6TMY7; A0A8J8XIF2; B6U0D4; Q9ZTS7; A0A1D6NZH6; A0A1D6QSQ3; A0A3L6DG37; A0A3L6F777; C0PEC5; Q94EL6	FALSE	FALSE	0	3		0	1	1	410.866	1230.58	1230.58	0	0	HCD (High Energy Collision Dissociation)	25	36.304	1	-1.4105	MS2		50	37.7145	11604	F6	5	0.000460829	8.57765e-06	6.24276	6085932	37.79
		Checked	Protein Group ID	# Proteins	# Unique Peptides	# Peptides	# PSMs	Group Description
		TRUE	107	53	11	14	54	[Master Protein] Peroxidase OS=Zea mays OX=4577 GN=PER1_3 PE=3 SV=1
		TRUE	139	34	4	5	28	[Master Protein] Peroxidase OS=Zea mays OX=4577 GN=PER1_4 PE=3 SV=1
		TRUE	285	36	7	9	33	[Master Protein] ZmPrx49 Monocotyledons|Class_III_peroxidase|complete|
		TRUE	317	37	5	12	67	[Master Protein] Peroxidase OS=Zea mays OX=4577 GN=PER66_0 PE=3 SV=1
		TRUE	583	33	1	7	38	[Master Protein] Peroxidase OS=Zea mays OX=4577 PE=2 SV=2
	TRUE	High	CHIMERYS (A3)	Unambiguous	LHFHDcFVR	C6(Carbamidomethyl)	46	745; A0A3L6FIG4; A0A3L6G519; A0A8J8XIF2; Q9ZTS7	17; 166; 180; 723; 724; 739; 745; 747; 762; 792; 1158; 5970; 5973; 6712; A5H8G4; A0A1D6FHV4; A0A3L6DLS2; P17180; P24102; P59121; O80912; A0A1D6KQI0; A0A317YGH3; A0A3L6DAX0; A0A3L6E5S9; A0A3L6FIG4; A0A3L6G519; A0A804LXA6; A0A804LXA7; A0A804PY44; B7ZWU1; B4FRD6; B6STZ5; B6T6D4; B6TFD7; B6TMI9; B6TMY7; A0A8J8XIF2; B6U0D4; Q9ZTS7; A0A1D6NZH6; A0A1D6QSQ3; A0A3L6DG37; A0A3L6F777; C0PEC5; Q94EL6	FALSE	FALSE	0	3		0	1	1	410.866	1230.58	1230.58	0	0	HCD (High Energy Collision Dissociation)	25	36.304	1	-1.7479	MS2		50	38.0519	11775	F6	5	0.000460829	2.52042e-05	5.58906	4.27672e+06	37.67
		Checked	Protein Group ID	# Proteins	# Unique Peptides	# Peptides	# PSMs	Group Description
		TRUE	107	53	11	14	54	[Master Protein] Peroxidase OS=Zea mays OX=4577 GN=PER1_3 PE=3 SV=1
		TRUE	139	34	4	5	28	[Master Protein] Peroxidase OS=Zea mays OX=4577 GN=PER1_4 PE=3 SV=1
		TRUE	285	36	7	9	33	[Master Protein] ZmPrx49 Monocotyledons|Class_III_peroxidase|complete|
		TRUE	317	37	5	12	67	[Master Protein] Peroxidase OS=Zea mays OX=4577 GN=PER66_0 PE=3 SV=1
		TRUE	583	33	1	7	38	[Master Protein] Peroxidase OS=Zea mays OX=4577 PE=2 SV=2
	TRUE	High	CHIMERYS (A3)	Unambiguous	LHFHDcFVR	C6(Carbamidomethyl)	46	745; A0A3L6FIG4; A0A3L6G519; A0A8J8XIF2; Q9ZTS7	17; 166; 180; 723; 724; 739; 745; 747; 762; 792; 1158; 5970; 5973; 6712; A5H8G4; A0A1D6FHV4; A0A3L6DLS2; P17180; P24102; P59121; O80912; A0A1D6KQI0; A0A317YGH3; A0A3L6DAX0; A0A3L6E5S9; A0A3L6FIG4; A0A3L6G519; A0A804LXA6; A0A804LXA7; A0A804PY44; B7ZWU1; B4FRD6; B6STZ5; B6T6D4; B6TFD7; B6TMI9; B6TMY7; A0A8J8XIF2; B6U0D4; Q9ZTS7; A0A1D6NZH6; A0A1D6QSQ3; A0A3L6DG37; A0A3L6F777; C0PEC5; Q94EL6	FALSE	FALSE	0	3		0	1	1	410.866	1230.58	1230.58	0	0	HCD (High Energy Collision Dissociation)	25	36.304	1	-2.0909	MS2		50	38.3949	11946	F6	5	0.000460829	0.000103028	4.73426	3.36863e+06	38.42
		Checked	Protein Group ID	# Proteins	# Unique Peptides	# Peptides	# PSMs	Group Description
		TRUE	107	53	11	14	54	[Master Protein] Peroxidase OS=Zea mays OX=4577 GN=PER1_3 PE=3 SV=1
		TRUE	139	34	4	5	28	[Master Protein] Peroxidase OS=Zea mays OX=4577 GN=PER1_4 PE=3 SV=1
		TRUE	285	36	7	9	33	[Master Protein] ZmPrx49 Monocotyledons|Class_III_peroxidase|complete|
		TRUE	317	37	5	12	67	[Master Protein] Peroxidase OS=Zea mays OX=4577 GN=PER66_0 PE=3 SV=1
		TRUE	583	33	1	7	38	[Master Protein] Peroxidase OS=Zea mays OX=4577 PE=2 SV=2
	TRUE	High	CHIMERYS (A3)	Unambiguous	LHFHDcFVR	C6(Carbamidomethyl)	46	745; A0A3L6FIG4; A0A3L6G519; A0A8J8XIF2; Q9ZTS7	17; 166; 180; 723; 724; 739; 745; 747; 762; 792; 1158; 5970; 5973; 6712; A5H8G4; A0A1D6FHV4; A0A3L6DLS2; P17180; P24102; P59121; O80912; A0A1D6KQI0; A0A317YGH3; A0A3L6DAX0; A0A3L6E5S9; A0A3L6FIG4; A0A3L6G519; A0A804LXA6; A0A804LXA7; A0A804PY44; B7ZWU1; B4FRD6; B6STZ5; B6T6D4; B6TFD7; B6TMI9; B6TMY7; A0A8J8XIF2; B6U0D4; Q9ZTS7; A0A1D6NZH6; A0A1D6QSQ3; A0A3L6DG37; A0A3L6F777; C0PEC5; Q94EL6	FALSE	FALSE	0	3		0	1	1	410.866	1230.58	1230.58	0	0	HCD (High Energy Collision Dissociation)	25	36.304	1	-2.437	MS2		50	38.741	12136	F6	5	0.000460829	4.67933e-05	5.21363	1.70348e+06	38.66
		Checked	Protein Group ID	# Proteins	# Unique Peptides	# Peptides	# PSMs	Group Description
		TRUE	107	53	11	14	54	[Master Protein] Peroxidase OS=Zea mays OX=4577 GN=PER1_3 PE=3 SV=1
		TRUE	139	34	4	5	28	[Master Protein] Peroxidase OS=Zea mays OX=4577 GN=PER1_4 PE=3 SV=1
		TRUE	285	36	7	9	33	[Master Protein] ZmPrx49 Monocotyledons|Class_III_peroxidase|complete|
		TRUE	317	37	5	12	67	[Master Protein] Peroxidase OS=Zea mays OX=4577 GN=PER66_0 PE=3 SV=1
		TRUE	583	33	1	7	38	[Master Protein] Peroxidase OS=Zea mays OX=4577 PE=2 SV=2
	TRUE	High	CHIMERYS (A3)	Unambiguous	LHFHDcFVR	C6(Carbamidomethyl)	46	745; A0A3L6FIG4; A0A3L6G519; A0A8J8XIF2; Q9ZTS7	17; 166; 180; 723; 724; 739; 745; 747; 762; 792; 1158; 5970; 5973; 6712; A5H8G4; A0A1D6FHV4; A0A3L6DLS2; P17180; P24102; P59121; O80912; A0A1D6KQI0; A0A317YGH3; A0A3L6DAX0; A0A3L6E5S9; A0A3L6FIG4; A0A3L6G519; A0A804LXA6; A0A804LXA7; A0A804PY44; B7ZWU1; B4FRD6; B6STZ5; B6T6D4; B6TFD7; B6TMI9; B6TMY7; A0A8J8XIF2; B6U0D4; Q9ZTS7; A0A1D6NZH6; A0A1D6QSQ3; A0A3L6DG37; A0A3L6F777; C0PEC5; Q94EL6	FALSE	FALSE	0	3		0	1	1	410.866	1230.58	1230.58	0	0	HCD (High Energy Collision Dissociation)	25	36.304	1	-2.494	MS2		50	38.7979	12168	F6	5	0.000460829	0.000553006	3.70744	1.70348e+06	38.66
		Checked	Protein Group ID	# Proteins	# Unique Peptides	# Peptides	# PSMs	Group Description
		TRUE	107	53	11	14	54	[Master Protein] Peroxidase OS=Zea mays OX=4577 GN=PER1_3 PE=3 SV=1
		TRUE	139	34	4	5	28	[Master Protein] Peroxidase OS=Zea mays OX=4577 GN=PER1_4 PE=3 SV=1
		TRUE	285	36	7	9	33	[Master Protein] ZmPrx49 Monocotyledons|Class_III_peroxidase|complete|
		TRUE	317	37	5	12	67	[Master Protein] Peroxidase OS=Zea mays OX=4577 GN=PER66_0 PE=3 SV=1
		TRUE	583	33	1	7	38	[Master Protein] Peroxidase OS=Zea mays OX=4577 PE=2 SV=2
	TRUE	High	CHIMERYS (A3)	Unambiguous	LHFHDcFVR	C6(Carbamidomethyl)	46	745; A0A3L6FIG4; A0A3L6G519; A0A8J8XIF2; Q9ZTS7	17; 166; 180; 723; 724; 739; 745; 747; 762; 792; 1158; 5970; 5973; 6712; A5H8G4; A0A1D6FHV4; A0A3L6DLS2; P17180; P24102; P59121; O80912; A0A1D6KQI0; A0A317YGH3; A0A3L6DAX0; A0A3L6E5S9; A0A3L6FIG4; A0A3L6G519; A0A804LXA6; A0A804LXA7; A0A804PY44; B7ZWU1; B4FRD6; B6STZ5; B6T6D4; B6TFD7; B6TMI9; B6TMY7; A0A8J8XIF2; B6U0D4; Q9ZTS7; A0A1D6NZH6; A0A1D6QSQ3; A0A3L6DG37; A0A3L6F777; C0PEC5; Q94EL6	FALSE	FALSE	0	3		0	1	1	410.866	1230.58	1230.58	0	0	HCD (High Energy Collision Dissociation)	25	36.304	1	-2.688	MS2		50	38.992	12278	F6	5	0.000460829	0.00211885	2.8597	1.70348e+06	38.66
		Checked	Protein Group ID	# Proteins	# Unique Peptides	# Peptides	# PSMs	Group Description
		TRUE	107	53	11	14	54	[Master Protein] Peroxidase OS=Zea mays OX=4577 GN=PER1_3 PE=3 SV=1
		TRUE	139	34	4	5	28	[Master Protein] Peroxidase OS=Zea mays OX=4577 GN=PER1_4 PE=3 SV=1
		TRUE	285	36	7	9	33	[Master Protein] ZmPrx49 Monocotyledons|Class_III_peroxidase|complete|
		TRUE	317	37	5	12	67	[Master Protein] Peroxidase OS=Zea mays OX=4577 GN=PER66_0 PE=3 SV=1
		TRUE	583	33	1	7	38	[Master Protein] Peroxidase OS=Zea mays OX=4577 PE=2 SV=2
	TRUE	High	CHIMERYS (A3)	Unambiguous	LHFHDcFVR	C6(Carbamidomethyl)	46	745; A0A3L6FIG4; A0A3L6G519; A0A8J8XIF2; Q9ZTS7	17; 166; 180; 723; 724; 739; 745; 747; 762; 792; 1158; 5970; 5973; 6712; A5H8G4; A0A1D6FHV4; A0A3L6DLS2; P17180; P24102; P59121; O80912; A0A1D6KQI0; A0A317YGH3; A0A3L6DAX0; A0A3L6E5S9; A0A3L6FIG4; A0A3L6G519; A0A804LXA6; A0A804LXA7; A0A804PY44; B7ZWU1; B4FRD6; B6STZ5; B6T6D4; B6TFD7; B6TMI9; B6TMY7; A0A8J8XIF2; B6U0D4; Q9ZTS7; A0A1D6NZH6; A0A1D6QSQ3; A0A3L6DG37; A0A3L6F777; C0PEC5; Q94EL6	FALSE	FALSE	0	3		0	1	1	410.866	1230.58	1230.58	0	0	HCD (High Energy Collision Dissociation)	25	36.304	0.5	-3.0474	MS2		50	39.3514	12475	F6	5	0.000460829	0.000104087	4.72804
		Checked	Protein Group ID	# Proteins	# Unique Peptides	# Peptides	# PSMs	Group Description
		TRUE	107	53	11	14	54	[Master Protein] Peroxidase OS=Zea mays OX=4577 GN=PER1_3 PE=3 SV=1
		TRUE	139	34	4	5	28	[Master Protein] Peroxidase OS=Zea mays OX=4577 GN=PER1_4 PE=3 SV=1
		TRUE	285	36	7	9	33	[Master Protein] ZmPrx49 Monocotyledons|Class_III_peroxidase|complete|
		TRUE	317	37	5	12	67	[Master Protein] Peroxidase OS=Zea mays OX=4577 GN=PER66_0 PE=3 SV=1
		TRUE	583	33	1	7	38	[Master Protein] Peroxidase OS=Zea mays OX=4577 PE=2 SV=2
	TRUE	High	CHIMERYS (A3)	Unambiguous	LHFHDcFVR	C6(Carbamidomethyl)	46	745; A0A3L6FIG4; A0A3L6G519; A0A8J8XIF2; Q9ZTS7	17; 166; 180; 723; 724; 739; 745; 747; 762; 792; 1158; 5970; 5973; 6712; A5H8G4; A0A1D6FHV4; A0A3L6DLS2; P17180; P24102; P59121; O80912; A0A1D6KQI0; A0A317YGH3; A0A3L6DAX0; A0A3L6E5S9; A0A3L6FIG4; A0A3L6G519; A0A804LXA6; A0A804LXA7; A0A804PY44; B7ZWU1; B4FRD6; B6STZ5; B6T6D4; B6TFD7; B6TMI9; B6TMY7; A0A8J8XIF2; B6U0D4; Q9ZTS7; A0A1D6NZH6; A0A1D6QSQ3; A0A3L6DG37; A0A3L6F777; C0PEC5; Q94EL6	FALSE	FALSE	0	3		0	1	1	410.866	1230.58	1230.58	0	0	HCD (High Energy Collision Dissociation)	25	36.304	0.31	-3.0587	MS2		50	39.3627	12481	F6	5	0.000460829	0.000393237	3.91716
		Checked	Protein Group ID	# Proteins	# Unique Peptides	# Peptides	# PSMs	Group Description
		TRUE	107	53	11	14	54	[Master Protein] Peroxidase OS=Zea mays OX=4577 GN=PER1_3 PE=3 SV=1
		TRUE	139	34	4	5	28	[Master Protein] Peroxidase OS=Zea mays OX=4577 GN=PER1_4 PE=3 SV=1
		TRUE	285	36	7	9	33	[Master Protein] ZmPrx49 Monocotyledons|Class_III_peroxidase|complete|
		TRUE	317	37	5	12	67	[Master Protein] Peroxidase OS=Zea mays OX=4577 GN=PER66_0 PE=3 SV=1
		TRUE	583	33	1	7	38	[Master Protein] Peroxidase OS=Zea mays OX=4577 PE=2 SV=2
	TRUE	High	CHIMERYS (A3)	Unambiguous	LHFHDcFVR	C6(Carbamidomethyl)	46	745; A0A3L6FIG4; A0A3L6G519; A0A8J8XIF2; Q9ZTS7	17; 166; 180; 723; 724; 739; 745; 747; 762; 792; 1158; 5970; 5973; 6712; A5H8G4; A0A1D6FHV4; A0A3L6DLS2; P17180; P24102; P59121; O80912; A0A1D6KQI0; A0A317YGH3; A0A3L6DAX0; A0A3L6E5S9; A0A3L6FIG4; A0A3L6G519; A0A804LXA6; A0A804LXA7; A0A804PY44; B7ZWU1; B4FRD6; B6STZ5; B6T6D4; B6TFD7; B6TMI9; B6TMY7; A0A8J8XIF2; B6U0D4; Q9ZTS7; A0A1D6NZH6; A0A1D6QSQ3; A0A3L6DG37; A0A3L6F777; C0PEC5; Q94EL6	FALSE	FALSE	0	3		0	1	1	410.866	1230.58	1230.58	0	0	HCD (High Energy Collision Dissociation)	25	36.304	1	-3.3729	MS2		50	39.6769	12635	F6	5	0.00261097	0.0202095	1.20483	385914	40.03
		Checked	Protein Group ID	# Proteins	# Unique Peptides	# Peptides	# PSMs	Group Description
		TRUE	107	53	11	14	54	[Master Protein] Peroxidase OS=Zea mays OX=4577 GN=PER1_3 PE=3 SV=1
		TRUE	139	34	4	5	28	[Master Protein] Peroxidase OS=Zea mays OX=4577 GN=PER1_4 PE=3 SV=1
		TRUE	285	36	7	9	33	[Master Protein] ZmPrx49 Monocotyledons|Class_III_peroxidase|complete|
		TRUE	317	37	5	12	67	[Master Protein] Peroxidase OS=Zea mays OX=4577 GN=PER66_0 PE=3 SV=1
		TRUE	583	33	1	7	38	[Master Protein] Peroxidase OS=Zea mays OX=4577 PE=2 SV=2
	TRUE	High	CHIMERYS (A3)	Unambiguous	LHFHDcFVR	C6(Carbamidomethyl)	46	745; A0A3L6FIG4; A0A3L6G519; A0A8J8XIF2; Q9ZTS7	17; 166; 180; 723; 724; 739; 745; 747; 762; 792; 1158; 5970; 5973; 6712; A5H8G4; A0A1D6FHV4; A0A3L6DLS2; P17180; P24102; P59121; O80912; A0A1D6KQI0; A0A317YGH3; A0A3L6DAX0; A0A3L6E5S9; A0A3L6FIG4; A0A3L6G519; A0A804LXA6; A0A804LXA7; A0A804PY44; B7ZWU1; B4FRD6; B6STZ5; B6T6D4; B6TFD7; B6TMI9; B6TMY7; A0A8J8XIF2; B6U0D4; Q9ZTS7; A0A1D6NZH6; A0A1D6QSQ3; A0A3L6DG37; A0A3L6F777; C0PEC5; Q94EL6	FALSE	FALSE	0	3		0	1	1	410.866	1230.58	1230.58	0	0	HCD (High Energy Collision Dissociation)	25	36.304	1	-3.7593	MS2		50	40.0633	12832	F6	5	0.000460829	0.00172047	2.995	385914	40.03
		Checked	Protein Group ID	# Proteins	# Unique Peptides	# Peptides	# PSMs	Group Description
		TRUE	107	53	11	14	54	[Master Protein] Peroxidase OS=Zea mays OX=4577 GN=PER1_3 PE=3 SV=1
		TRUE	139	34	4	5	28	[Master Protein] Peroxidase OS=Zea mays OX=4577 GN=PER1_4 PE=3 SV=1
		TRUE	285	36	7	9	33	[Master Protein] ZmPrx49 Monocotyledons|Class_III_peroxidase|complete|
		TRUE	317	37	5	12	67	[Master Protein] Peroxidase OS=Zea mays OX=4577 GN=PER66_0 PE=3 SV=1
		TRUE	583	33	1	7	38	[Master Protein] Peroxidase OS=Zea mays OX=4577 PE=2 SV=2
	TRUE	High	CHIMERYS (A3)	Unambiguous	LHFHDcFVR	C6(Carbamidomethyl)	46	745; A0A3L6FIG4; A0A3L6G519; A0A8J8XIF2; Q9ZTS7	17; 166; 180; 723; 724; 739; 745; 747; 762; 792; 1158; 5970; 5973; 6712; A5H8G4; A0A1D6FHV4; A0A3L6DLS2; P17180; P24102; P59121; O80912; A0A1D6KQI0; A0A317YGH3; A0A3L6DAX0; A0A3L6E5S9; A0A3L6FIG4; A0A3L6G519; A0A804LXA6; A0A804LXA7; A0A804PY44; B7ZWU1; B4FRD6; B6STZ5; B6T6D4; B6TFD7; B6TMI9; B6TMY7; A0A8J8XIF2; B6U0D4; Q9ZTS7; A0A1D6NZH6; A0A1D6QSQ3; A0A3L6DG37; A0A3L6F777; C0PEC5; Q94EL6	FALSE	FALSE	0	3		0	1	1	410.866	1230.58	1230.58	0	0	HCD (High Energy Collision Dissociation)	25	36.304	1	-3.7973	MS2		50	40.1013	12853	F6	5	0.00394407	0.0487192	0.704386	385914	40.03
		Checked	Protein Group ID	# Proteins	# Unique Peptides	# Peptides	# PSMs	Group Description
		TRUE	107	53	11	14	54	[Master Protein] Peroxidase OS=Zea mays OX=4577 GN=PER1_3 PE=3 SV=1
		TRUE	139	34	4	5	28	[Master Protein] Peroxidase OS=Zea mays OX=4577 GN=PER1_4 PE=3 SV=1
		TRUE	285	36	7	9	33	[Master Protein] ZmPrx49 Monocotyledons|Class_III_peroxidase|complete|
		TRUE	317	37	5	12	67	[Master Protein] Peroxidase OS=Zea mays OX=4577 GN=PER66_0 PE=3 SV=1
		TRUE	583	33	1	7	38	[Master Protein] Peroxidase OS=Zea mays OX=4577 PE=2 SV=2
	TRUE	High	CHIMERYS (A3)	Unambiguous	LHFHDcFVR	C6(Carbamidomethyl)	46	745; A0A3L6FIG4; A0A3L6G519; A0A8J8XIF2; Q9ZTS7	17; 166; 180; 723; 724; 739; 745; 747; 762; 792; 1158; 5970; 5973; 6712; A5H8G4; A0A1D6FHV4; A0A3L6DLS2; P17180; P24102; P59121; O80912; A0A1D6KQI0; A0A317YGH3; A0A3L6DAX0; A0A3L6E5S9; A0A3L6FIG4; A0A3L6G519; A0A804LXA6; A0A804LXA7; A0A804PY44; B7ZWU1; B4FRD6; B6STZ5; B6T6D4; B6TFD7; B6TMI9; B6TMY7; A0A8J8XIF2; B6U0D4; Q9ZTS7; A0A1D6NZH6; A0A1D6QSQ3; A0A3L6DG37; A0A3L6F777; C0PEC5; Q94EL6	FALSE	FALSE	0	3		0	1	1	410.866	1230.58	1230.58	0	0	HCD (High Energy Collision Dissociation)	25	36.304	1	-4.2362	MS2		50	40.5402	13089	F6	5	0.000460829	0.000621631	3.6352	335259	40.76
		Checked	Protein Group ID	# Proteins	# Unique Peptides	# Peptides	# PSMs	Group Description
		TRUE	107	53	11	14	54	[Master Protein] Peroxidase OS=Zea mays OX=4577 GN=PER1_3 PE=3 SV=1
		TRUE	139	34	4	5	28	[Master Protein] Peroxidase OS=Zea mays OX=4577 GN=PER1_4 PE=3 SV=1
		TRUE	285	36	7	9	33	[Master Protein] ZmPrx49 Monocotyledons|Class_III_peroxidase|complete|
		TRUE	317	37	5	12	67	[Master Protein] Peroxidase OS=Zea mays OX=4577 GN=PER66_0 PE=3 SV=1
		TRUE	583	33	1	7	38	[Master Protein] Peroxidase OS=Zea mays OX=4577 PE=2 SV=2
	TRUE	High	CHIMERYS (A3)	Unambiguous	LHFHDcFVR	C6(Carbamidomethyl)	46	745; A0A3L6FIG4; A0A3L6G519; A0A8J8XIF2; Q9ZTS7	17; 166; 180; 723; 724; 739; 745; 747; 762; 792; 1158; 5970; 5973; 6712; A5H8G4; A0A1D6FHV4; A0A3L6DLS2; P17180; P24102; P59121; O80912; A0A1D6KQI0; A0A317YGH3; A0A3L6DAX0; A0A3L6E5S9; A0A3L6FIG4; A0A3L6G519; A0A804LXA6; A0A804LXA7; A0A804PY44; B7ZWU1; B4FRD6; B6STZ5; B6T6D4; B6TFD7; B6TMI9; B6TMY7; A0A8J8XIF2; B6U0D4; Q9ZTS7; A0A1D6NZH6; A0A1D6QSQ3; A0A3L6DG37; A0A3L6F777; C0PEC5; Q94EL6	FALSE	FALSE	0	3		0	1	1	410.866	1230.58	1230.58	0	0	HCD (High Energy Collision Dissociation)	25	36.304	1	-4.7196	MS2		50	41.0236	13362	F6	5	0.000460829	0.00261875	2.71945	335259	40.76
		Checked	Protein Group ID	# Proteins	# Unique Peptides	# Peptides	# PSMs	Group Description
		TRUE	107	53	11	14	54	[Master Protein] Peroxidase OS=Zea mays OX=4577 GN=PER1_3 PE=3 SV=1
		TRUE	139	34	4	5	28	[Master Protein] Peroxidase OS=Zea mays OX=4577 GN=PER1_4 PE=3 SV=1
		TRUE	285	36	7	9	33	[Master Protein] ZmPrx49 Monocotyledons|Class_III_peroxidase|complete|
		TRUE	317	37	5	12	67	[Master Protein] Peroxidase OS=Zea mays OX=4577 GN=PER66_0 PE=3 SV=1
		TRUE	583	33	1	7	38	[Master Protein] Peroxidase OS=Zea mays OX=4577 PE=2 SV=2
	TRUE	High	CHIMERYS (A3)	Unambiguous	GFDVIDAAK		8	745; A0A8J8XIF2	17; 739; 745; 6470; A5H8G4; A0A3L6DLS2; A0A8J8XIF2; A0A3L6DV94	FALSE	FALSE	0	2		0	1	1	468.245	935.483	935.483	0	0	HCD (High Energy Collision Dissociation)	25	42.4098	1	-0.5333	MS2		50	42.9432	14419	F6	2	0.000460829	0.000441348	3.84629	107732800	43.04
		Checked	Protein Group ID	# Proteins	# Unique Peptides	# Peptides	# PSMs	Group Description
		TRUE	107	53	11	14	54	[Master Protein] Peroxidase OS=Zea mays OX=4577 GN=PER1_3 PE=3 SV=1
		TRUE	285	36	7	9	33	[Master Protein] ZmPrx49 Monocotyledons|Class_III_peroxidase|complete|
	TRUE	High	CHIMERYS (A3)	Unambiguous	GcDGSVLLTVNPGGGQTER	C2(Carbamidomethyl)	4	A0A8J8XIF2	17; 739; A5H8G4; A0A8J8XIF2	FALSE	FALSE	0	2		0	1	1	958.96	1916.91	1916.91	0	0	HCD (High Energy Collision Dissociation)	25	44.7439	1	0.2309	MS2		50	44.5129	15241	F6	1	0.000460829	2.53617e-06	6.9816	18161390	44.62
		Checked	Protein Group ID	# Proteins	# Unique Peptides	# Peptides	# PSMs	Group Description
		TRUE	107	53	11	14	54	[Master Protein] Peroxidase OS=Zea mays OX=4577 GN=PER1_3 PE=3 SV=1
	TRUE	High	CHIMERYS (A3)	Unambiguous	GcDGSVLLTVNPGGGQTER	C2(Carbamidomethyl)	4	A0A8J8XIF2	17; 739; A5H8G4; A0A8J8XIF2	FALSE	FALSE	0	3		0	1	1	639.643	1916.91	1916.91	0	0	HCD (High Energy Collision Dissociation)	25	44.7439	1	0.2168	MS2		50	44.5271	15246	F6	1	0.000460829	3.03533e-06	6.87266	11645907	44.62
		Checked	Protein Group ID	# Proteins	# Unique Peptides	# Peptides	# PSMs	Group Description
		TRUE	107	53	11	14	54	[Master Protein] Peroxidase OS=Zea mays OX=4577 GN=PER1_3 PE=3 SV=1
	TRUE	High	CHIMERYS (A3)	Unambiguous	ELSVEDmVVLSGAHTVGR	M7(Oxidation)	4	A0A8J8XIF2	17; 739; A5H8G4; A0A8J8XIF2	FALSE	FALSE	0	3		0	1	1	638.991	1914.96	1914.96	0	0	HCD (High Energy Collision Dissociation)	25	46.849	1	1.055	MS2		50	45.794	15927	F6	1	0.000460829	7.15335e-07	7.74897	13805994	45.87
		Checked	Protein Group ID	# Proteins	# Unique Peptides	# Peptides	# PSMs	Group Description
		TRUE	107	53	11	14	54	[Master Protein] Peroxidase OS=Zea mays OX=4577 GN=PER1_3 PE=3 SV=1
	TRUE	High	CHIMERYS (A3)	Unambiguous	DAGIAAGLIR		4	A0A8J8XIF2	17; 739; A5H8G4; A0A8J8XIF2	TRUE	FALSE	0	2		0	1	1	478.78	956.552	956.552	0	0	HCD (High Energy Collision Dissociation)	25	45.5735	0.5	-0.6061	MS2		50	46.1796	16107	F6	1	0.000460829	0.000704334	3.55786	84723528	46.28
		Checked	Protein Group ID	# Proteins	# Unique Peptides	# Peptides	# PSMs	Group Description
		TRUE	107	53	11	14	54	[Master Protein] Peroxidase OS=Zea mays OX=4577 GN=PER1_3 PE=3 SV=1
	TRUE	High	CHIMERYS (A3)	Unambiguous	DAGIAAGLIR		4	A0A8J8XIF2	17; 739; A5H8G4; A0A8J8XIF2	TRUE	FALSE	0	2		0	1	1	478.78	956.552	956.552	0	0	HCD (High Energy Collision Dissociation)	25	45.5735	0.5	-1.1078	MS2		50	46.6813	16369	F6	1	0.00261097	0.0250963	1.06945	84723528	46.28
		Checked	Protein Group ID	# Proteins	# Unique Peptides	# Peptides	# PSMs	Group Description
		TRUE	107	53	11	14	54	[Master Protein] Peroxidase OS=Zea mays OX=4577 GN=PER1_3 PE=3 SV=1
	TRUE	High	CHIMERYS (A3)	Unambiguous	DSISLTGSVSYQVPAGR		4	A0A8J8XIF2	17; 739; A5H8G4; A0A8J8XIF2	FALSE	FALSE	0	2		0	1	1	868.944	1736.88	1736.88	0	0	HCD (High Energy Collision Dissociation)	25	48.1215	1	0.5054	MS2		50	47.6161	16859	F6	1	0.000460829	1.74454e-12	15.5847	19637750	47.55
		Checked	Protein Group ID	# Proteins	# Unique Peptides	# Peptides	# PSMs	Group Description
		TRUE	107	53	11	14	54	[Master Protein] Peroxidase OS=Zea mays OX=4577 GN=PER1_3 PE=3 SV=1
	TRUE	High	CHIMERYS (A3)	Unambiguous	DSISLTGSVSYQVPAGR		4	A0A8J8XIF2	17; 739; A5H8G4; A0A8J8XIF2	FALSE	FALSE	0	2		0	1	1	868.944	1736.88	1736.88	0	0	HCD (High Energy Collision Dissociation)	25	48.1215	1	0.1645	MS2		50	47.957	17030	F6	1	0.000460829	1.46194e-06	7.31561	19637750	47.55
		Checked	Protein Group ID	# Proteins	# Unique Peptides	# Peptides	# PSMs	Group Description
		TRUE	107	53	11	14	54	[Master Protein] Peroxidase OS=Zea mays OX=4577 GN=PER1_3 PE=3 SV=1
	TRUE	High	CHIMERYS (A3)	Unambiguous	ELSVEDmVVLSGAHTVGR	M7(Oxidation)	4	A0A8J8XIF2	17; 739; A5H8G4; A0A8J8XIF2	FALSE	FALSE	0	3		0	1	1	638.991	1914.96	1914.96	0	0	HCD (High Energy Collision Dissociation)	25	46.849	1	-1.6608	MS2		50	48.5098	17300	F6	1	0.00166806	0.00811545	1.88292
		Checked	Protein Group ID	# Proteins	# Unique Peptides	# Peptides	# PSMs	Group Description
		TRUE	107	53	11	14	54	[Master Protein] Peroxidase OS=Zea mays OX=4577 GN=PER1_3 PE=3 SV=1
	TRUE	High	CHIMERYS (A3)	Unambiguous	DSISLTGSVSYQVPAGR		4	A0A8J8XIF2	17; 739; A5H8G4; A0A8J8XIF2	FALSE	FALSE	0	2		0	1	1	868.944	1736.88	1736.88	0	0	HCD (High Energy Collision Dissociation)	25	48.1215	1	-0.3981	MS2		50	48.5196	17307	F6	1	0.00331126	0.0359789	0.863799	387199	48.68
		Checked	Protein Group ID	# Proteins	# Unique Peptides	# Peptides	# PSMs	Group Description
		TRUE	107	53	11	14	54	[Master Protein] Peroxidase OS=Zea mays OX=4577 GN=PER1_3 PE=3 SV=1
	TRUE	High	CHIMERYS (A3)	Unambiguous	SFcASFFK	C3(Carbamidomethyl)	4	A0A8J8XIF2	17; 739; A5H8G4; A0A8J8XIF2	FALSE	FALSE	0	2		0	1	1	497.229	993.45	993.45	0	0	HCD (High Energy Collision Dissociation)	25	49.1556	1	0.0268	MS2		50	49.1288	17640	F6	1	0.000460829	1.65368e-13	17.0131	49298940	49.21
		Checked	Protein Group ID	# Proteins	# Unique Peptides	# Peptides	# PSMs	Group Description
		TRUE	107	53	11	14	54	[Master Protein] Peroxidase OS=Zea mays OX=4577 GN=PER1_3 PE=3 SV=1
	TRUE	High	CHIMERYS (A3)	Unambiguous	VGFYDTScPNAEALVR	C8(Carbamidomethyl)	4	A0A8J8XIF2	17; 739; A5H8G4; A0A8J8XIF2	FALSE	FALSE	0	2		0	1	1	899.925	1798.84	1798.84	0	0	HCD (High Energy Collision Dissociation)	25	48.4278	1	-0.9417	MS2		50	49.3694	17761	F6	1	0.000460829	1.75556e-11	14.1848	46429884	49.31
		Checked	Protein Group ID	# Proteins	# Unique Peptides	# Peptides	# PSMs	Group Description
		TRUE	107	53	11	14	54	[Master Protein] Peroxidase OS=Zea mays OX=4577 GN=PER1_3 PE=3 SV=1
	TRUE	High	CHIMERYS (A3)	Unambiguous	TVScADIVAFAAR	C4(Carbamidomethyl)	28	6678; A0A8J8XIF2	17; 175; 177; 8009; 731; 739; 758; 797; 6678; 6682; 8010; ZmPrx[P]23; A5H8G4; A0A3L6FTC7; A0A3L6FY75; A0A3L6G648; A0A3L6G6C4; A0A3L6GBC9; A0A3L6GBT3; A0A3L6GD27; A0A3L6GD67; A0A804RDN1; B6T173; A0A8J8XIF2; A0A1D6F265; A0A804RGA5; A0A804MTB6; K7TMC0	FALSE	FALSE	0	2		0	1	1	690.851	1380.69	1380.69	0	0	HCD (High Energy Collision Dissociation)	25	49.7399	1	-0.3734	MS2		50	50.1133	18169	F6	2	0.000460829	1.22188e-05	6.0282	68606320	50.21
		Checked	Protein Group ID	# Proteins	# Unique Peptides	# Peptides	# PSMs	Group Description
		TRUE	107	53	11	14	54	[Master Protein] Peroxidase OS=Zea mays OX=4577 GN=PER1_3 PE=3 SV=1
		TRUE	456	46	1	3	12	[Master Protein] ZmPrx118 Monocotyledons|Class_III_peroxidase|complete|
	TRUE	High	CHIMERYS (A3)	Unambiguous	TVScADIVAFAAR	C4(Carbamidomethyl)	28	6678; A0A8J8XIF2	17; 175; 177; 8009; 731; 739; 758; 797; 6678; 6682; 8010; ZmPrx[P]23; A5H8G4; A0A3L6FTC7; A0A3L6FY75; A0A3L6G648; A0A3L6G6C4; A0A3L6GBC9; A0A3L6GBT3; A0A3L6GD27; A0A3L6GD67; A0A804RDN1; B6T173; A0A8J8XIF2; A0A1D6F265; A0A804RGA5; A0A804MTB6; K7TMC0	FALSE	FALSE	0	3		0	1	1	460.903	1380.69	1380.69	0	0	HCD (High Energy Collision Dissociation)	25	49.7399	1	-0.4159	MS2		50	50.1557	18193	F6	2	0.000460829	1.30684e-07	8.77965	15186711	50.21
		Checked	Protein Group ID	# Proteins	# Unique Peptides	# Peptides	# PSMs	Group Description
		TRUE	107	53	11	14	54	[Master Protein] Peroxidase OS=Zea mays OX=4577 GN=PER1_3 PE=3 SV=1
		TRUE	456	46	1	3	12	[Master Protein] ZmPrx118 Monocotyledons|Class_III_peroxidase|complete|
	TRUE	High	CHIMERYS (A3)	Unambiguous	GmGLFFSDNQLR	M2(Oxidation)	3	A0A8J8XIF2	739; A5H8G4; A0A8J8XIF2	FALSE	FALSE	0	2		0	1	1	700.835	1400.66	1400.66	0	0	HCD (High Energy Collision Dissociation)	25	50.7697	1	-1.3777	MS2		50	52.1474	19336	F6	1	0.000460829	4.13227e-05	5.28909	2.90876e+06	52.39
		Checked	Protein Group ID	# Proteins	# Unique Peptides	# Peptides	# PSMs	Group Description
		TRUE	107	53	11	14	54	[Master Protein] Peroxidase OS=Zea mays OX=4577 GN=PER1_3 PE=3 SV=1
	TRUE	High	CHIMERYS (A3)	Unambiguous	GmGLFFSDNQLR	M2(Oxidation)	3	A0A8J8XIF2	739; A5H8G4; A0A8J8XIF2	FALSE	FALSE	0	2		0	1	1	700.835	1400.66	1400.66	0	0	HCD (High Energy Collision Dissociation)	25	50.7697	1	-1.7538	MS2		50	52.5236	19528	F6	1	0.00166806	0.00816027	1.87853	2.90876e+06	52.39
		Checked	Protein Group ID	# Proteins	# Unique Peptides	# Peptides	# PSMs	Group Description
		TRUE	107	53	11	14	54	[Master Protein] Peroxidase OS=Zea mays OX=4577 GN=PER1_3 PE=3 SV=1
	TRUE	High	CHIMERYS (A3)	Unambiguous	GmGLFFSDNQLR	M2(Oxidation)	3	A0A8J8XIF2	739; A5H8G4; A0A8J8XIF2	FALSE	FALSE	0	2		0	1	1	700.835	1400.66	1400.66	0	0	HCD (High Energy Collision Dissociation)	25	50.7697	0.18	-1.9719	MS2		50	52.7416	19657	F6	1	0.00427807	0.0576091	0.620338	642722	53.11
		Checked	Protein Group ID	# Proteins	# Unique Peptides	# Peptides	# PSMs	Group Description
		TRUE	107	53	11	14	54	[Master Protein] Peroxidase OS=Zea mays OX=4577 GN=PER1_3 PE=3 SV=1
	TRUE	High	CHIMERYS (A3)	Unambiguous	GmGLFFSDNQLR	M2(Oxidation)	3	A0A8J8XIF2	739; A5H8G4; A0A8J8XIF2	FALSE	FALSE	0	2		0	1	1	700.835	1400.66	1400.66	0	0	HCD (High Energy Collision Dissociation)	25	50.7697	1	-2.1303	MS2		50	52.9	19733	F6	1	0.000460829	0.0003261	4.03188	642722	53.11
		Checked	Protein Group ID	# Proteins	# Unique Peptides	# Peptides	# PSMs	Group Description
		TRUE	107	53	11	14	54	[Master Protein] Peroxidase OS=Zea mays OX=4577 GN=PER1_3 PE=3 SV=1
	TRUE	High	CHIMERYS (A3)	Unambiguous	GmGLFFSDNQLR	M2(Oxidation)	3	A0A8J8XIF2	739; A5H8G4; A0A8J8XIF2	FALSE	FALSE	0	2		0	1	1	700.835	1400.66	1400.66	0	0	HCD (High Energy Collision Dissociation)	25	50.7697	0.13	-2.2675	MS2		50	53.0372	19794	F6	1	0.00753167	0.116772	0.283859	642722	53.11
		Checked	Protein Group ID	# Proteins	# Unique Peptides	# Peptides	# PSMs	Group Description
		TRUE	107	53	11	14	54	[Master Protein] Peroxidase OS=Zea mays OX=4577 GN=PER1_3 PE=3 SV=1
	TRUE	High	CHIMERYS (A3)	Unambiguous	ELSVEDMVVLSGAHTVGR		4	A0A8J8XIF2	17; 739; A5H8G4; A0A8J8XIF2	FALSE	FALSE	0	3		0	1	1	633.66	1898.96	1898.96	0	0	HCD (High Energy Collision Dissociation)	25	56.2526	0.88	0.7492	MS2		50	55.5034	21019	F6	1	0.000460829	5.80394e-09	10.6678	37774884	55.59
		Checked	Protein Group ID	# Proteins	# Unique Peptides	# Peptides	# PSMs	Group Description
		TRUE	107	53	11	14	54	[Master Protein] Peroxidase OS=Zea mays OX=4577 GN=PER1_3 PE=3 SV=1
	TRUE	High	CHIMERYS (A3)	Unambiguous	ELSVEDMVVLSGAHTVGR		4	A0A8J8XIF2	17; 739; A5H8G4; A0A8J8XIF2	FALSE	FALSE	0	2		0	1	1	949.986	1898.96	1898.96	0	0	HCD (High Energy Collision Dissociation)	25	56.2526	1	0.6608	MS2		50	55.5919	21063	F6	1	0.000460829	1.76408e-10	12.7859	853906	55.6
		Checked	Protein Group ID	# Proteins	# Unique Peptides	# Peptides	# PSMs	Group Description
		TRUE	107	53	11	14	54	[Master Protein] Peroxidase OS=Zea mays OX=4577 GN=PER1_3 PE=3 SV=1
	TRUE	High	CHIMERYS (A3)	Unambiguous	GMGLFFSDNQLR		3	A0A8J8XIF2	739; A5H8G4; A0A8J8XIF2	FALSE	FALSE	0	2		0	1	1	692.838	1384.67	1384.67	0	0	HCD (High Energy Collision Dissociation)	25	56.8345	1	-0.6714	MS2		50	57.5059	21982	F6	1	0.000460829	3.50621e-05	5.38878	21406944	57.6
		Checked	Protein Group ID	# Proteins	# Unique Peptides	# Peptides	# PSMs	Group Description
		TRUE	107	53	11	14	54	[Master Protein] Peroxidase OS=Zea mays OX=4577 GN=PER1_3 PE=3 SV=1
TRUE	17	Monocotyledons|Class_III_peroxidase|complete|	13	46	10	15.45
	Checked	Confidence	Identifying Node	PSM Ambiguity	Annotated Sequence	Modifications	# Proteins	Master Protein Accessions	Protein Accessions	I/L Ambiguity	Identified by Inclusion File	# Missed Cleavages	Charge	DeltaScore	DeltaCn	Rank	Search Engine Rank	m/z [Da]	MH+ [Da]	Theo. MH+ [Da]	DeltaM [ppm]	Deltam/z [Da]	Activation Type	NCE [%]	Predicted RT [min]	Normalized CHIMERYS Coefficient	DeltaRT	MS Order	Isolation Interference [%]	Ion Inject Time [ms]	RT [min]	First Scan	File ID	# Protein Groups	q-Value	PEP	SVM Score	Precursor Abundance	Apex RT [min]
	TRUE	High	CHIMERYS (A3)	Unambiguous	TAVEQScPR	C7(Carbamidomethyl)	4	A0A8J8XIF2	17; 739; A5H8G4; A0A8J8XIF2	FALSE	FALSE	0	2		0	1	1	524.248	1047.49	1047.49	0	0	HCD (High Energy Collision Dissociation)	25	18.8772	1	1.1212	MS2		50	17.756	4007	F6	1	0.00261097	0.0228439	1.12698	18409002	18
		Checked	Protein Group ID	# Proteins	# Unique Peptides	# Peptides	# PSMs	Group Description
		TRUE	107	53	11	14	54	[Master Protein] Peroxidase OS=Zea mays OX=4577 GN=PER1_3 PE=3 SV=1
	TRUE	High	CHIMERYS (A3)	Unambiguous	TAVEQScPR	C7(Carbamidomethyl)	4	A0A8J8XIF2	17; 739; A5H8G4; A0A8J8XIF2	FALSE	FALSE	0	2		0	1	1	524.248	1047.49	1047.49	0	0	HCD (High Energy Collision Dissociation)	25	18.8772	1	0.7814	MS2		50	18.0957	4084	F6	1	0.000460829	0.00305637	2.61494	18409002	18
		Checked	Protein Group ID	# Proteins	# Unique Peptides	# Peptides	# PSMs	Group Description
		TRUE	107	53	11	14	54	[Master Protein] Peroxidase OS=Zea mays OX=4577 GN=PER1_3 PE=3 SV=1
	TRUE	High	CHIMERYS (A3)	Unambiguous	TAVEQScPR	C7(Carbamidomethyl)	4	A0A8J8XIF2	17; 739; A5H8G4; A0A8J8XIF2	FALSE	FALSE	0	2		0	1	1	524.248	1047.49	1047.49	0	0	HCD (High Energy Collision Dissociation)	25	18.8772	1	-0.7887	MS2		50	19.6659	4445	F6	1	0.00261097	0.0135624	1.4829	2.08776e+06	19.66
		Checked	Protein Group ID	# Proteins	# Unique Peptides	# Peptides	# PSMs	Group Description
		TRUE	107	53	11	14	54	[Master Protein] Peroxidase OS=Zea mays OX=4577 GN=PER1_3 PE=3 SV=1
	TRUE	High	CHIMERYS (A3)	Unambiguous	IQVQTGTcGEVR	C8(Carbamidomethyl)	4	A0A8J8XIF2	17; 739; A5H8G4; A0A8J8XIF2	FALSE	FALSE	0	2		0	1	1	674.338	1347.67	1347.67	0	0	HCD (High Energy Collision Dissociation)	25	30.5742	1	0.3398	MS2		50	30.2344	8092	F6	1	0.000460829	6.89922e-09	10.563	88159744	30.3
		Checked	Protein Group ID	# Proteins	# Unique Peptides	# Peptides	# PSMs	Group Description
		TRUE	107	53	11	14	54	[Master Protein] Peroxidase OS=Zea mays OX=4577 GN=PER1_3 PE=3 SV=1
	TRUE	High	CHIMERYS (A3)	Unambiguous	IQVQTGTcGEVR	C8(Carbamidomethyl)	4	A0A8J8XIF2	17; 739; A5H8G4; A0A8J8XIF2	FALSE	FALSE	0	3		0	1	1	449.894	1347.67	1347.67	0	0	HCD (High Energy Collision Dissociation)	25	30.5742	1	0.267	MS2		50	30.3072	8122	F6	1	0.000460829	0.000528716	3.73514	2319071	30.3
		Checked	Protein Group ID	# Proteins	# Unique Peptides	# Peptides	# PSMs	Group Description
		TRUE	107	53	11	14	54	[Master Protein] Peroxidase OS=Zea mays OX=4577 GN=PER1_3 PE=3 SV=1
	TRUE	High	CHIMERYS (A3)	Unambiguous	IQVQTGTcGEVR	C8(Carbamidomethyl)	4	A0A8J8XIF2	17; 739; A5H8G4; A0A8J8XIF2	FALSE	FALSE	0	2		0	1	1	674.338	1347.67	1347.67	0	0	HCD (High Energy Collision Dissociation)	25	30.5742	1	-0.0097	MS2		50	30.5839	8249	F6	1	0.000460829	0.00185738	2.94551	10206971	30.45
		Checked	Protein Group ID	# Proteins	# Unique Peptides	# Peptides	# PSMs	Group Description
		TRUE	107	53	11	14	54	[Master Protein] Peroxidase OS=Zea mays OX=4577 GN=PER1_3 PE=3 SV=1
	TRUE	High	CHIMERYS (A3)	Unambiguous	DALPNNPSLR		4	A0A8J8XIF2	17; 739; A5H8G4; A0A8J8XIF2	FALSE	FALSE	0	2		0	1	1	548.791	1096.57	1096.57	0	0	HCD (High Energy Collision Dissociation)	25	34.8439	1	0.5025	MS2		50	34.3414	9906	F6	1	0.00961857	0.197683	0.0353721
		Checked	Protein Group ID	# Proteins	# Unique Peptides	# Peptides	# PSMs	Group Description
		TRUE	107	53	11	14	54	[Master Protein] Peroxidase OS=Zea mays OX=4577 GN=PER1_3 PE=3 SV=1
	TRUE	High	CHIMERYS (A3)	Unambiguous	DALPNNPSLR		4	A0A8J8XIF2	17; 739; A5H8G4; A0A8J8XIF2	FALSE	FALSE	0	2		0	1	1	548.791	1096.57	1096.57	0	0	HCD (High Energy Collision Dissociation)	25	34.8439	1	0.0316	MS2		50	34.8123	10131	F6	1	0.000460829	0.000276375	4.13308	144427536	34.91
		Checked	Protein Group ID	# Proteins	# Unique Peptides	# Peptides	# PSMs	Group Description
		TRUE	107	53	11	14	54	[Master Protein] Peroxidase OS=Zea mays OX=4577 GN=PER1_3 PE=3 SV=1
	TRUE	High	CHIMERYS (A3)	Unambiguous	LHFHDcFVR	C6(Carbamidomethyl)	46	745; A0A3L6FIG4; A0A3L6G519; A0A8J8XIF2; Q9ZTS7	17; 166; 180; 723; 724; 739; 745; 747; 762; 792; 1158; 5970; 5973; 6712; A5H8G4; A0A1D6FHV4; A0A3L6DLS2; P17180; P24102; P59121; O80912; A0A1D6KQI0; A0A317YGH3; A0A3L6DAX0; A0A3L6E5S9; A0A3L6FIG4; A0A3L6G519; A0A804LXA6; A0A804LXA7; A0A804PY44; B7ZWU1; B4FRD6; B6STZ5; B6T6D4; B6TFD7; B6TMI9; B6TMY7; A0A8J8XIF2; B6U0D4; Q9ZTS7; A0A1D6NZH6; A0A1D6QSQ3; A0A3L6DG37; A0A3L6F777; C0PEC5; Q94EL6	FALSE	FALSE	0	3		0	1	1	410.866	1230.58	1230.58	0	0	HCD (High Energy Collision Dissociation)	25	36.304	1	-0.0432	MS2		50	36.3472	10861	F6	5	0.000460829	4.32914e-07	8.05346	98664448	36.5
		Checked	Protein Group ID	# Proteins	# Unique Peptides	# Peptides	# PSMs	Group Description
		TRUE	107	53	11	14	54	[Master Protein] Peroxidase OS=Zea mays OX=4577 GN=PER1_3 PE=3 SV=1
		TRUE	139	34	4	5	28	[Master Protein] Peroxidase OS=Zea mays OX=4577 GN=PER1_4 PE=3 SV=1
		TRUE	285	36	7	9	33	[Master Protein] ZmPrx49 Monocotyledons|Class_III_peroxidase|complete|
		TRUE	317	37	5	12	67	[Master Protein] Peroxidase OS=Zea mays OX=4577 GN=PER66_0 PE=3 SV=1
		TRUE	583	33	1	7	38	[Master Protein] Peroxidase OS=Zea mays OX=4577 PE=2 SV=2
	TRUE	High	CHIMERYS (A3)	Unambiguous	LHFHDcFVR	C6(Carbamidomethyl)	46	745; A0A3L6FIG4; A0A3L6G519; A0A8J8XIF2; Q9ZTS7	17; 166; 180; 723; 724; 739; 745; 747; 762; 792; 1158; 5970; 5973; 6712; A5H8G4; A0A1D6FHV4; A0A3L6DLS2; P17180; P24102; P59121; O80912; A0A1D6KQI0; A0A317YGH3; A0A3L6DAX0; A0A3L6E5S9; A0A3L6FIG4; A0A3L6G519; A0A804LXA6; A0A804LXA7; A0A804PY44; B7ZWU1; B4FRD6; B6STZ5; B6T6D4; B6TFD7; B6TMI9; B6TMY7; A0A8J8XIF2; B6U0D4; Q9ZTS7; A0A1D6NZH6; A0A1D6QSQ3; A0A3L6DG37; A0A3L6F777; C0PEC5; Q94EL6	FALSE	FALSE	0	2		0	1	1	615.795	1230.58	1230.58	0	0	HCD (High Energy Collision Dissociation)	25	36.304	1	-0.0657	MS2		50	36.3697	10875	F6	5	0.000460829	0.000109064	4.69964	6666377	36.52
		Checked	Protein Group ID	# Proteins	# Unique Peptides	# Peptides	# PSMs	Group Description
		TRUE	107	53	11	14	54	[Master Protein] Peroxidase OS=Zea mays OX=4577 GN=PER1_3 PE=3 SV=1
		TRUE	139	34	4	5	28	[Master Protein] Peroxidase OS=Zea mays OX=4577 GN=PER1_4 PE=3 SV=1
		TRUE	285	36	7	9	33	[Master Protein] ZmPrx49 Monocotyledons|Class_III_peroxidase|complete|
		TRUE	317	37	5	12	67	[Master Protein] Peroxidase OS=Zea mays OX=4577 GN=PER66_0 PE=3 SV=1
		TRUE	583	33	1	7	38	[Master Protein] Peroxidase OS=Zea mays OX=4577 PE=2 SV=2
	TRUE	High	CHIMERYS (A3)	Unambiguous	LHFHDcFVR	C6(Carbamidomethyl)	46	745; A0A3L6FIG4; A0A3L6G519; A0A8J8XIF2; Q9ZTS7	17; 166; 180; 723; 724; 739; 745; 747; 762; 792; 1158; 5970; 5973; 6712; A5H8G4; A0A1D6FHV4; A0A3L6DLS2; P17180; P24102; P59121; O80912; A0A1D6KQI0; A0A317YGH3; A0A3L6DAX0; A0A3L6E5S9; A0A3L6FIG4; A0A3L6G519; A0A804LXA6; A0A804LXA7; A0A804PY44; B7ZWU1; B4FRD6; B6STZ5; B6T6D4; B6TFD7; B6TMI9; B6TMY7; A0A8J8XIF2; B6U0D4; Q9ZTS7; A0A1D6NZH6; A0A1D6QSQ3; A0A3L6DG37; A0A3L6F777; C0PEC5; Q94EL6	FALSE	FALSE	0	2		0	1	1	615.795	1230.58	1230.58	0	0	HCD (High Energy Collision Dissociation)	25	36.304	1	-0.3739	MS2		50	36.6779	11047	F6	5	0.000460829	0.000267557	4.15289	1.75633e+06	36.67
		Checked	Protein Group ID	# Proteins	# Unique Peptides	# Peptides	# PSMs	Group Description
		TRUE	107	53	11	14	54	[Master Protein] Peroxidase OS=Zea mays OX=4577 GN=PER1_3 PE=3 SV=1
		TRUE	139	34	4	5	28	[Master Protein] Peroxidase OS=Zea mays OX=4577 GN=PER1_4 PE=3 SV=1
		TRUE	285	36	7	9	33	[Master Protein] ZmPrx49 Monocotyledons|Class_III_peroxidase|complete|
		TRUE	317	37	5	12	67	[Master Protein] Peroxidase OS=Zea mays OX=4577 GN=PER66_0 PE=3 SV=1
		TRUE	583	33	1	7	38	[Master Protein] Peroxidase OS=Zea mays OX=4577 PE=2 SV=2
	TRUE	High	CHIMERYS (A3)	Unambiguous	LHFHDcFVR	C6(Carbamidomethyl)	46	745; A0A3L6FIG4; A0A3L6G519; A0A8J8XIF2; Q9ZTS7	17; 166; 180; 723; 724; 739; 745; 747; 762; 792; 1158; 5970; 5973; 6712; A5H8G4; A0A1D6FHV4; A0A3L6DLS2; P17180; P24102; P59121; O80912; A0A1D6KQI0; A0A317YGH3; A0A3L6DAX0; A0A3L6E5S9; A0A3L6FIG4; A0A3L6G519; A0A804LXA6; A0A804LXA7; A0A804PY44; B7ZWU1; B4FRD6; B6STZ5; B6T6D4; B6TFD7; B6TMI9; B6TMY7; A0A8J8XIF2; B6U0D4; Q9ZTS7; A0A1D6NZH6; A0A1D6QSQ3; A0A3L6DG37; A0A3L6F777; C0PEC5; Q94EL6	FALSE	FALSE	0	3		0	1	1	410.866	1230.58	1230.58	0	0	HCD (High Energy Collision Dissociation)	25	36.304	1	-0.3908	MS2		26.281	36.6948	11057	F6	5	0.000460829	2.5318e-11	13.9628	54893040	36.67
		Checked	Protein Group ID	# Proteins	# Unique Peptides	# Peptides	# PSMs	Group Description
		TRUE	107	53	11	14	54	[Master Protein] Peroxidase OS=Zea mays OX=4577 GN=PER1_3 PE=3 SV=1
		TRUE	139	34	4	5	28	[Master Protein] Peroxidase OS=Zea mays OX=4577 GN=PER1_4 PE=3 SV=1
		TRUE	285	36	7	9	33	[Master Protein] ZmPrx49 Monocotyledons|Class_III_peroxidase|complete|
		TRUE	317	37	5	12	67	[Master Protein] Peroxidase OS=Zea mays OX=4577 GN=PER66_0 PE=3 SV=1
		TRUE	583	33	1	7	38	[Master Protein] Peroxidase OS=Zea mays OX=4577 PE=2 SV=2
	TRUE	High	CHIMERYS (A3)	Unambiguous	LHFHDcFVR	C6(Carbamidomethyl)	46	745; A0A3L6FIG4; A0A3L6G519; A0A8J8XIF2; Q9ZTS7	17; 166; 180; 723; 724; 739; 745; 747; 762; 792; 1158; 5970; 5973; 6712; A5H8G4; A0A1D6FHV4; A0A3L6DLS2; P17180; P24102; P59121; O80912; A0A1D6KQI0; A0A317YGH3; A0A3L6DAX0; A0A3L6E5S9; A0A3L6FIG4; A0A3L6G519; A0A804LXA6; A0A804LXA7; A0A804PY44; B7ZWU1; B4FRD6; B6STZ5; B6T6D4; B6TFD7; B6TMI9; B6TMY7; A0A8J8XIF2; B6U0D4; Q9ZTS7; A0A1D6NZH6; A0A1D6QSQ3; A0A3L6DG37; A0A3L6F777; C0PEC5; Q94EL6	FALSE	FALSE	0	3		0	1	1	410.866	1230.58	1230.58	0	0	HCD (High Energy Collision Dissociation)	25	36.304	1	-0.7294	MS2		50	37.0334	11226	F6	5	0.000460829	6.93413e-08	9.16388	16219394	37.05
		Checked	Protein Group ID	# Proteins	# Unique Peptides	# Peptides	# PSMs	Group Description
		TRUE	107	53	11	14	54	[Master Protein] Peroxidase OS=Zea mays OX=4577 GN=PER1_3 PE=3 SV=1
		TRUE	139	34	4	5	28	[Master Protein] Peroxidase OS=Zea mays OX=4577 GN=PER1_4 PE=3 SV=1
		TRUE	285	36	7	9	33	[Master Protein] ZmPrx49 Monocotyledons|Class_III_peroxidase|complete|
		TRUE	317	37	5	12	67	[Master Protein] Peroxidase OS=Zea mays OX=4577 GN=PER66_0 PE=3 SV=1
		TRUE	583	33	1	7	38	[Master Protein] Peroxidase OS=Zea mays OX=4577 PE=2 SV=2
	TRUE	High	CHIMERYS (A3)	Unambiguous	LHFHDcFVR	C6(Carbamidomethyl)	46	745; A0A3L6FIG4; A0A3L6G519; A0A8J8XIF2; Q9ZTS7	17; 166; 180; 723; 724; 739; 745; 747; 762; 792; 1158; 5970; 5973; 6712; A5H8G4; A0A1D6FHV4; A0A3L6DLS2; P17180; P24102; P59121; O80912; A0A1D6KQI0; A0A317YGH3; A0A3L6DAX0; A0A3L6E5S9; A0A3L6FIG4; A0A3L6G519; A0A804LXA6; A0A804LXA7; A0A804PY44; B7ZWU1; B4FRD6; B6STZ5; B6T6D4; B6TFD7; B6TMI9; B6TMY7; A0A8J8XIF2; B6U0D4; Q9ZTS7; A0A1D6NZH6; A0A1D6QSQ3; A0A3L6DG37; A0A3L6F777; C0PEC5; Q94EL6	FALSE	FALSE	0	2		0	1	1	615.795	1230.58	1230.58	0	0	HCD (High Energy Collision Dissociation)	25	36.304	1	-0.776	MS2		50	37.08	11253	F6	5	0.000460829	0.000200953	4.3276	1.75633e+06	36.67
		Checked	Protein Group ID	# Proteins	# Unique Peptides	# Peptides	# PSMs	Group Description
		TRUE	107	53	11	14	54	[Master Protein] Peroxidase OS=Zea mays OX=4577 GN=PER1_3 PE=3 SV=1
		TRUE	139	34	4	5	28	[Master Protein] Peroxidase OS=Zea mays OX=4577 GN=PER1_4 PE=3 SV=1
		TRUE	285	36	7	9	33	[Master Protein] ZmPrx49 Monocotyledons|Class_III_peroxidase|complete|
		TRUE	317	37	5	12	67	[Master Protein] Peroxidase OS=Zea mays OX=4577 GN=PER66_0 PE=3 SV=1
		TRUE	583	33	1	7	38	[Master Protein] Peroxidase OS=Zea mays OX=4577 PE=2 SV=2
	TRUE	High	CHIMERYS (A3)	Unambiguous	LHFHDcFVR	C6(Carbamidomethyl)	46	745; A0A3L6FIG4; A0A3L6G519; A0A8J8XIF2; Q9ZTS7	17; 166; 180; 723; 724; 739; 745; 747; 762; 792; 1158; 5970; 5973; 6712; A5H8G4; A0A1D6FHV4; A0A3L6DLS2; P17180; P24102; P59121; O80912; A0A1D6KQI0; A0A317YGH3; A0A3L6DAX0; A0A3L6E5S9; A0A3L6FIG4; A0A3L6G519; A0A804LXA6; A0A804LXA7; A0A804PY44; B7ZWU1; B4FRD6; B6STZ5; B6T6D4; B6TFD7; B6TMI9; B6TMY7; A0A8J8XIF2; B6U0D4; Q9ZTS7; A0A1D6NZH6; A0A1D6QSQ3; A0A3L6DG37; A0A3L6F777; C0PEC5; Q94EL6	FALSE	FALSE	0	3		0	1	1	410.866	1230.58	1230.58	0	0	HCD (High Energy Collision Dissociation)	25	36.304	1	-1.0693	MS2		50	37.3733	11416	F6	5	0.000460829	8.68257e-07	7.63151	5.69601e+06	37.23
		Checked	Protein Group ID	# Proteins	# Unique Peptides	# Peptides	# PSMs	Group Description
		TRUE	107	53	11	14	54	[Master Protein] Peroxidase OS=Zea mays OX=4577 GN=PER1_3 PE=3 SV=1
		TRUE	139	34	4	5	28	[Master Protein] Peroxidase OS=Zea mays OX=4577 GN=PER1_4 PE=3 SV=1
		TRUE	285	36	7	9	33	[Master Protein] ZmPrx49 Monocotyledons|Class_III_peroxidase|complete|
		TRUE	317	37	5	12	67	[Master Protein] Peroxidase OS=Zea mays OX=4577 GN=PER66_0 PE=3 SV=1
		TRUE	583	33	1	7	38	[Master Protein] Peroxidase OS=Zea mays OX=4577 PE=2 SV=2
	TRUE	High	CHIMERYS (A3)	Unambiguous	LHFHDcFVR	C6(Carbamidomethyl)	46	745; A0A3L6FIG4; A0A3L6G519; A0A8J8XIF2; Q9ZTS7	17; 166; 180; 723; 724; 739; 745; 747; 762; 792; 1158; 5970; 5973; 6712; A5H8G4; A0A1D6FHV4; A0A3L6DLS2; P17180; P24102; P59121; O80912; A0A1D6KQI0; A0A317YGH3; A0A3L6DAX0; A0A3L6E5S9; A0A3L6FIG4; A0A3L6G519; A0A804LXA6; A0A804LXA7; A0A804PY44; B7ZWU1; B4FRD6; B6STZ5; B6T6D4; B6TFD7; B6TMI9; B6TMY7; A0A8J8XIF2; B6U0D4; Q9ZTS7; A0A1D6NZH6; A0A1D6QSQ3; A0A3L6DG37; A0A3L6F777; C0PEC5; Q94EL6	FALSE	FALSE	0	3		0	1	1	410.866	1230.58	1230.58	0	0	HCD (High Energy Collision Dissociation)	25	36.304	1	-1.4105	MS2		50	37.7145	11604	F6	5	0.000460829	8.57765e-06	6.24276	6085932	37.79
		Checked	Protein Group ID	# Proteins	# Unique Peptides	# Peptides	# PSMs	Group Description
		TRUE	107	53	11	14	54	[Master Protein] Peroxidase OS=Zea mays OX=4577 GN=PER1_3 PE=3 SV=1
		TRUE	139	34	4	5	28	[Master Protein] Peroxidase OS=Zea mays OX=4577 GN=PER1_4 PE=3 SV=1
		TRUE	285	36	7	9	33	[Master Protein] ZmPrx49 Monocotyledons|Class_III_peroxidase|complete|
		TRUE	317	37	5	12	67	[Master Protein] Peroxidase OS=Zea mays OX=4577 GN=PER66_0 PE=3 SV=1
		TRUE	583	33	1	7	38	[Master Protein] Peroxidase OS=Zea mays OX=4577 PE=2 SV=2
	TRUE	High	CHIMERYS (A3)	Unambiguous	LHFHDcFVR	C6(Carbamidomethyl)	46	745; A0A3L6FIG4; A0A3L6G519; A0A8J8XIF2; Q9ZTS7	17; 166; 180; 723; 724; 739; 745; 747; 762; 792; 1158; 5970; 5973; 6712; A5H8G4; A0A1D6FHV4; A0A3L6DLS2; P17180; P24102; P59121; O80912; A0A1D6KQI0; A0A317YGH3; A0A3L6DAX0; A0A3L6E5S9; A0A3L6FIG4; A0A3L6G519; A0A804LXA6; A0A804LXA7; A0A804PY44; B7ZWU1; B4FRD6; B6STZ5; B6T6D4; B6TFD7; B6TMI9; B6TMY7; A0A8J8XIF2; B6U0D4; Q9ZTS7; A0A1D6NZH6; A0A1D6QSQ3; A0A3L6DG37; A0A3L6F777; C0PEC5; Q94EL6	FALSE	FALSE	0	3		0	1	1	410.866	1230.58	1230.58	0	0	HCD (High Energy Collision Dissociation)	25	36.304	1	-1.7479	MS2		50	38.0519	11775	F6	5	0.000460829	2.52042e-05	5.58906	4.27672e+06	37.67
		Checked	Protein Group ID	# Proteins	# Unique Peptides	# Peptides	# PSMs	Group Description
		TRUE	107	53	11	14	54	[Master Protein] Peroxidase OS=Zea mays OX=4577 GN=PER1_3 PE=3 SV=1
		TRUE	139	34	4	5	28	[Master Protein] Peroxidase OS=Zea mays OX=4577 GN=PER1_4 PE=3 SV=1
		TRUE	285	36	7	9	33	[Master Protein] ZmPrx49 Monocotyledons|Class_III_peroxidase|complete|
		TRUE	317	37	5	12	67	[Master Protein] Peroxidase OS=Zea mays OX=4577 GN=PER66_0 PE=3 SV=1
		TRUE	583	33	1	7	38	[Master Protein] Peroxidase OS=Zea mays OX=4577 PE=2 SV=2
	TRUE	High	CHIMERYS (A3)	Unambiguous	LHFHDcFVR	C6(Carbamidomethyl)	46	745; A0A3L6FIG4; A0A3L6G519; A0A8J8XIF2; Q9ZTS7	17; 166; 180; 723; 724; 739; 745; 747; 762; 792; 1158; 5970; 5973; 6712; A5H8G4; A0A1D6FHV4; A0A3L6DLS2; P17180; P24102; P59121; O80912; A0A1D6KQI0; A0A317YGH3; A0A3L6DAX0; A0A3L6E5S9; A0A3L6FIG4; A0A3L6G519; A0A804LXA6; A0A804LXA7; A0A804PY44; B7ZWU1; B4FRD6; B6STZ5; B6T6D4; B6TFD7; B6TMI9; B6TMY7; A0A8J8XIF2; B6U0D4; Q9ZTS7; A0A1D6NZH6; A0A1D6QSQ3; A0A3L6DG37; A0A3L6F777; C0PEC5; Q94EL6	FALSE	FALSE	0	3		0	1	1	410.866	1230.58	1230.58	0	0	HCD (High Energy Collision Dissociation)	25	36.304	1	-2.0909	MS2		50	38.3949	11946	F6	5	0.000460829	0.000103028	4.73426	3.36863e+06	38.42
		Checked	Protein Group ID	# Proteins	# Unique Peptides	# Peptides	# PSMs	Group Description
		TRUE	107	53	11	14	54	[Master Protein] Peroxidase OS=Zea mays OX=4577 GN=PER1_3 PE=3 SV=1
		TRUE	139	34	4	5	28	[Master Protein] Peroxidase OS=Zea mays OX=4577 GN=PER1_4 PE=3 SV=1
		TRUE	285	36	7	9	33	[Master Protein] ZmPrx49 Monocotyledons|Class_III_peroxidase|complete|
		TRUE	317	37	5	12	67	[Master Protein] Peroxidase OS=Zea mays OX=4577 GN=PER66_0 PE=3 SV=1
		TRUE	583	33	1	7	38	[Master Protein] Peroxidase OS=Zea mays OX=4577 PE=2 SV=2
	TRUE	High	CHIMERYS (A3)	Unambiguous	LHFHDcFVR	C6(Carbamidomethyl)	46	745; A0A3L6FIG4; A0A3L6G519; A0A8J8XIF2; Q9ZTS7	17; 166; 180; 723; 724; 739; 745; 747; 762; 792; 1158; 5970; 5973; 6712; A5H8G4; A0A1D6FHV4; A0A3L6DLS2; P17180; P24102; P59121; O80912; A0A1D6KQI0; A0A317YGH3; A0A3L6DAX0; A0A3L6E5S9; A0A3L6FIG4; A0A3L6G519; A0A804LXA6; A0A804LXA7; A0A804PY44; B7ZWU1; B4FRD6; B6STZ5; B6T6D4; B6TFD7; B6TMI9; B6TMY7; A0A8J8XIF2; B6U0D4; Q9ZTS7; A0A1D6NZH6; A0A1D6QSQ3; A0A3L6DG37; A0A3L6F777; C0PEC5; Q94EL6	FALSE	FALSE	0	3		0	1	1	410.866	1230.58	1230.58	0	0	HCD (High Energy Collision Dissociation)	25	36.304	1	-2.437	MS2		50	38.741	12136	F6	5	0.000460829	4.67933e-05	5.21363	1.70348e+06	38.66
		Checked	Protein Group ID	# Proteins	# Unique Peptides	# Peptides	# PSMs	Group Description
		TRUE	107	53	11	14	54	[Master Protein] Peroxidase OS=Zea mays OX=4577 GN=PER1_3 PE=3 SV=1
		TRUE	139	34	4	5	28	[Master Protein] Peroxidase OS=Zea mays OX=4577 GN=PER1_4 PE=3 SV=1
		TRUE	285	36	7	9	33	[Master Protein] ZmPrx49 Monocotyledons|Class_III_peroxidase|complete|
		TRUE	317	37	5	12	67	[Master Protein] Peroxidase OS=Zea mays OX=4577 GN=PER66_0 PE=3 SV=1
		TRUE	583	33	1	7	38	[Master Protein] Peroxidase OS=Zea mays OX=4577 PE=2 SV=2
	TRUE	High	CHIMERYS (A3)	Unambiguous	LHFHDcFVR	C6(Carbamidomethyl)	46	745; A0A3L6FIG4; A0A3L6G519; A0A8J8XIF2; Q9ZTS7	17; 166; 180; 723; 724; 739; 745; 747; 762; 792; 1158; 5970; 5973; 6712; A5H8G4; A0A1D6FHV4; A0A3L6DLS2; P17180; P24102; P59121; O80912; A0A1D6KQI0; A0A317YGH3; A0A3L6DAX0; A0A3L6E5S9; A0A3L6FIG4; A0A3L6G519; A0A804LXA6; A0A804LXA7; A0A804PY44; B7ZWU1; B4FRD6; B6STZ5; B6T6D4; B6TFD7; B6TMI9; B6TMY7; A0A8J8XIF2; B6U0D4; Q9ZTS7; A0A1D6NZH6; A0A1D6QSQ3; A0A3L6DG37; A0A3L6F777; C0PEC5; Q94EL6	FALSE	FALSE	0	3		0	1	1	410.866	1230.58	1230.58	0	0	HCD (High Energy Collision Dissociation)	25	36.304	1	-2.494	MS2		50	38.7979	12168	F6	5	0.000460829	0.000553006	3.70744	1.70348e+06	38.66
		Checked	Protein Group ID	# Proteins	# Unique Peptides	# Peptides	# PSMs	Group Description
		TRUE	107	53	11	14	54	[Master Protein] Peroxidase OS=Zea mays OX=4577 GN=PER1_3 PE=3 SV=1
		TRUE	139	34	4	5	28	[Master Protein] Peroxidase OS=Zea mays OX=4577 GN=PER1_4 PE=3 SV=1
		TRUE	285	36	7	9	33	[Master Protein] ZmPrx49 Monocotyledons|Class_III_peroxidase|complete|
		TRUE	317	37	5	12	67	[Master Protein] Peroxidase OS=Zea mays OX=4577 GN=PER66_0 PE=3 SV=1
		TRUE	583	33	1	7	38	[Master Protein] Peroxidase OS=Zea mays OX=4577 PE=2 SV=2
	TRUE	High	CHIMERYS (A3)	Unambiguous	LHFHDcFVR	C6(Carbamidomethyl)	46	745; A0A3L6FIG4; A0A3L6G519; A0A8J8XIF2; Q9ZTS7	17; 166; 180; 723; 724; 739; 745; 747; 762; 792; 1158; 5970; 5973; 6712; A5H8G4; A0A1D6FHV4; A0A3L6DLS2; P17180; P24102; P59121; O80912; A0A1D6KQI0; A0A317YGH3; A0A3L6DAX0; A0A3L6E5S9; A0A3L6FIG4; A0A3L6G519; A0A804LXA6; A0A804LXA7; A0A804PY44; B7ZWU1; B4FRD6; B6STZ5; B6T6D4; B6TFD7; B6TMI9; B6TMY7; A0A8J8XIF2; B6U0D4; Q9ZTS7; A0A1D6NZH6; A0A1D6QSQ3; A0A3L6DG37; A0A3L6F777; C0PEC5; Q94EL6	FALSE	FALSE	0	3		0	1	1	410.866	1230.58	1230.58	0	0	HCD (High Energy Collision Dissociation)	25	36.304	1	-2.688	MS2		50	38.992	12278	F6	5	0.000460829	0.00211885	2.8597	1.70348e+06	38.66
		Checked	Protein Group ID	# Proteins	# Unique Peptides	# Peptides	# PSMs	Group Description
		TRUE	107	53	11	14	54	[Master Protein] Peroxidase OS=Zea mays OX=4577 GN=PER1_3 PE=3 SV=1
		TRUE	139	34	4	5	28	[Master Protein] Peroxidase OS=Zea mays OX=4577 GN=PER1_4 PE=3 SV=1
		TRUE	285	36	7	9	33	[Master Protein] ZmPrx49 Monocotyledons|Class_III_peroxidase|complete|
		TRUE	317	37	5	12	67	[Master Protein] Peroxidase OS=Zea mays OX=4577 GN=PER66_0 PE=3 SV=1
		TRUE	583	33	1	7	38	[Master Protein] Peroxidase OS=Zea mays OX=4577 PE=2 SV=2
	TRUE	High	CHIMERYS (A3)	Unambiguous	LHFHDcFVR	C6(Carbamidomethyl)	46	745; A0A3L6FIG4; A0A3L6G519; A0A8J8XIF2; Q9ZTS7	17; 166; 180; 723; 724; 739; 745; 747; 762; 792; 1158; 5970; 5973; 6712; A5H8G4; A0A1D6FHV4; A0A3L6DLS2; P17180; P24102; P59121; O80912; A0A1D6KQI0; A0A317YGH3; A0A3L6DAX0; A0A3L6E5S9; A0A3L6FIG4; A0A3L6G519; A0A804LXA6; A0A804LXA7; A0A804PY44; B7ZWU1; B4FRD6; B6STZ5; B6T6D4; B6TFD7; B6TMI9; B6TMY7; A0A8J8XIF2; B6U0D4; Q9ZTS7; A0A1D6NZH6; A0A1D6QSQ3; A0A3L6DG37; A0A3L6F777; C0PEC5; Q94EL6	FALSE	FALSE	0	3		0	1	1	410.866	1230.58	1230.58	0	0	HCD (High Energy Collision Dissociation)	25	36.304	0.5	-3.0474	MS2		50	39.3514	12475	F6	5	0.000460829	0.000104087	4.72804
		Checked	Protein Group ID	# Proteins	# Unique Peptides	# Peptides	# PSMs	Group Description
		TRUE	107	53	11	14	54	[Master Protein] Peroxidase OS=Zea mays OX=4577 GN=PER1_3 PE=3 SV=1
		TRUE	139	34	4	5	28	[Master Protein] Peroxidase OS=Zea mays OX=4577 GN=PER1_4 PE=3 SV=1
		TRUE	285	36	7	9	33	[Master Protein] ZmPrx49 Monocotyledons|Class_III_peroxidase|complete|
		TRUE	317	37	5	12	67	[Master Protein] Peroxidase OS=Zea mays OX=4577 GN=PER66_0 PE=3 SV=1
		TRUE	583	33	1	7	38	[Master Protein] Peroxidase OS=Zea mays OX=4577 PE=2 SV=2
	TRUE	High	CHIMERYS (A3)	Unambiguous	LHFHDcFVR	C6(Carbamidomethyl)	46	745; A0A3L6FIG4; A0A3L6G519; A0A8J8XIF2; Q9ZTS7	17; 166; 180; 723; 724; 739; 745; 747; 762; 792; 1158; 5970; 5973; 6712; A5H8G4; A0A1D6FHV4; A0A3L6DLS2; P17180; P24102; P59121; O80912; A0A1D6KQI0; A0A317YGH3; A0A3L6DAX0; A0A3L6E5S9; A0A3L6FIG4; A0A3L6G519; A0A804LXA6; A0A804LXA7; A0A804PY44; B7ZWU1; B4FRD6; B6STZ5; B6T6D4; B6TFD7; B6TMI9; B6TMY7; A0A8J8XIF2; B6U0D4; Q9ZTS7; A0A1D6NZH6; A0A1D6QSQ3; A0A3L6DG37; A0A3L6F777; C0PEC5; Q94EL6	FALSE	FALSE	0	3		0	1	1	410.866	1230.58	1230.58	0	0	HCD (High Energy Collision Dissociation)	25	36.304	0.31	-3.0587	MS2		50	39.3627	12481	F6	5	0.000460829	0.000393237	3.91716
		Checked	Protein Group ID	# Proteins	# Unique Peptides	# Peptides	# PSMs	Group Description
		TRUE	107	53	11	14	54	[Master Protein] Peroxidase OS=Zea mays OX=4577 GN=PER1_3 PE=3 SV=1
		TRUE	139	34	4	5	28	[Master Protein] Peroxidase OS=Zea mays OX=4577 GN=PER1_4 PE=3 SV=1
		TRUE	285	36	7	9	33	[Master Protein] ZmPrx49 Monocotyledons|Class_III_peroxidase|complete|
		TRUE	317	37	5	12	67	[Master Protein] Peroxidase OS=Zea mays OX=4577 GN=PER66_0 PE=3 SV=1
		TRUE	583	33	1	7	38	[Master Protein] Peroxidase OS=Zea mays OX=4577 PE=2 SV=2
	TRUE	High	CHIMERYS (A3)	Unambiguous	LHFHDcFVR	C6(Carbamidomethyl)	46	745; A0A3L6FIG4; A0A3L6G519; A0A8J8XIF2; Q9ZTS7	17; 166; 180; 723; 724; 739; 745; 747; 762; 792; 1158; 5970; 5973; 6712; A5H8G4; A0A1D6FHV4; A0A3L6DLS2; P17180; P24102; P59121; O80912; A0A1D6KQI0; A0A317YGH3; A0A3L6DAX0; A0A3L6E5S9; A0A3L6FIG4; A0A3L6G519; A0A804LXA6; A0A804LXA7; A0A804PY44; B7ZWU1; B4FRD6; B6STZ5; B6T6D4; B6TFD7; B6TMI9; B6TMY7; A0A8J8XIF2; B6U0D4; Q9ZTS7; A0A1D6NZH6; A0A1D6QSQ3; A0A3L6DG37; A0A3L6F777; C0PEC5; Q94EL6	FALSE	FALSE	0	3		0	1	1	410.866	1230.58	1230.58	0	0	HCD (High Energy Collision Dissociation)	25	36.304	1	-3.3729	MS2		50	39.6769	12635	F6	5	0.00261097	0.0202095	1.20483	385914	40.03
		Checked	Protein Group ID	# Proteins	# Unique Peptides	# Peptides	# PSMs	Group Description
		TRUE	107	53	11	14	54	[Master Protein] Peroxidase OS=Zea mays OX=4577 GN=PER1_3 PE=3 SV=1
		TRUE	139	34	4	5	28	[Master Protein] Peroxidase OS=Zea mays OX=4577 GN=PER1_4 PE=3 SV=1
		TRUE	285	36	7	9	33	[Master Protein] ZmPrx49 Monocotyledons|Class_III_peroxidase|complete|
		TRUE	317	37	5	12	67	[Master Protein] Peroxidase OS=Zea mays OX=4577 GN=PER66_0 PE=3 SV=1
		TRUE	583	33	1	7	38	[Master Protein] Peroxidase OS=Zea mays OX=4577 PE=2 SV=2
	TRUE	High	CHIMERYS (A3)	Unambiguous	LHFHDcFVR	C6(Carbamidomethyl)	46	745; A0A3L6FIG4; A0A3L6G519; A0A8J8XIF2; Q9ZTS7	17; 166; 180; 723; 724; 739; 745; 747; 762; 792; 1158; 5970; 5973; 6712; A5H8G4; A0A1D6FHV4; A0A3L6DLS2; P17180; P24102; P59121; O80912; A0A1D6KQI0; A0A317YGH3; A0A3L6DAX0; A0A3L6E5S9; A0A3L6FIG4; A0A3L6G519; A0A804LXA6; A0A804LXA7; A0A804PY44; B7ZWU1; B4FRD6; B6STZ5; B6T6D4; B6TFD7; B6TMI9; B6TMY7; A0A8J8XIF2; B6U0D4; Q9ZTS7; A0A1D6NZH6; A0A1D6QSQ3; A0A3L6DG37; A0A3L6F777; C0PEC5; Q94EL6	FALSE	FALSE	0	3		0	1	1	410.866	1230.58	1230.58	0	0	HCD (High Energy Collision Dissociation)	25	36.304	1	-3.7593	MS2		50	40.0633	12832	F6	5	0.000460829	0.00172047	2.995	385914	40.03
		Checked	Protein Group ID	# Proteins	# Unique Peptides	# Peptides	# PSMs	Group Description
		TRUE	107	53	11	14	54	[Master Protein] Peroxidase OS=Zea mays OX=4577 GN=PER1_3 PE=3 SV=1
		TRUE	139	34	4	5	28	[Master Protein] Peroxidase OS=Zea mays OX=4577 GN=PER1_4 PE=3 SV=1
		TRUE	285	36	7	9	33	[Master Protein] ZmPrx49 Monocotyledons|Class_III_peroxidase|complete|
		TRUE	317	37	5	12	67	[Master Protein] Peroxidase OS=Zea mays OX=4577 GN=PER66_0 PE=3 SV=1
		TRUE	583	33	1	7	38	[Master Protein] Peroxidase OS=Zea mays OX=4577 PE=2 SV=2
	TRUE	High	CHIMERYS (A3)	Unambiguous	LHFHDcFVR	C6(Carbamidomethyl)	46	745; A0A3L6FIG4; A0A3L6G519; A0A8J8XIF2; Q9ZTS7	17; 166; 180; 723; 724; 739; 745; 747; 762; 792; 1158; 5970; 5973; 6712; A5H8G4; A0A1D6FHV4; A0A3L6DLS2; P17180; P24102; P59121; O80912; A0A1D6KQI0; A0A317YGH3; A0A3L6DAX0; A0A3L6E5S9; A0A3L6FIG4; A0A3L6G519; A0A804LXA6; A0A804LXA7; A0A804PY44; B7ZWU1; B4FRD6; B6STZ5; B6T6D4; B6TFD7; B6TMI9; B6TMY7; A0A8J8XIF2; B6U0D4; Q9ZTS7; A0A1D6NZH6; A0A1D6QSQ3; A0A3L6DG37; A0A3L6F777; C0PEC5; Q94EL6	FALSE	FALSE	0	3		0	1	1	410.866	1230.58	1230.58	0	0	HCD (High Energy Collision Dissociation)	25	36.304	1	-3.7973	MS2		50	40.1013	12853	F6	5	0.00394407	0.0487192	0.704386	385914	40.03
		Checked	Protein Group ID	# Proteins	# Unique Peptides	# Peptides	# PSMs	Group Description
		TRUE	107	53	11	14	54	[Master Protein] Peroxidase OS=Zea mays OX=4577 GN=PER1_3 PE=3 SV=1
		TRUE	139	34	4	5	28	[Master Protein] Peroxidase OS=Zea mays OX=4577 GN=PER1_4 PE=3 SV=1
		TRUE	285	36	7	9	33	[Master Protein] ZmPrx49 Monocotyledons|Class_III_peroxidase|complete|
		TRUE	317	37	5	12	67	[Master Protein] Peroxidase OS=Zea mays OX=4577 GN=PER66_0 PE=3 SV=1
		TRUE	583	33	1	7	38	[Master Protein] Peroxidase OS=Zea mays OX=4577 PE=2 SV=2
	TRUE	High	CHIMERYS (A3)	Unambiguous	LHFHDcFVR	C6(Carbamidomethyl)	46	745; A0A3L6FIG4; A0A3L6G519; A0A8J8XIF2; Q9ZTS7	17; 166; 180; 723; 724; 739; 745; 747; 762; 792; 1158; 5970; 5973; 6712; A5H8G4; A0A1D6FHV4; A0A3L6DLS2; P17180; P24102; P59121; O80912; A0A1D6KQI0; A0A317YGH3; A0A3L6DAX0; A0A3L6E5S9; A0A3L6FIG4; A0A3L6G519; A0A804LXA6; A0A804LXA7; A0A804PY44; B7ZWU1; B4FRD6; B6STZ5; B6T6D4; B6TFD7; B6TMI9; B6TMY7; A0A8J8XIF2; B6U0D4; Q9ZTS7; A0A1D6NZH6; A0A1D6QSQ3; A0A3L6DG37; A0A3L6F777; C0PEC5; Q94EL6	FALSE	FALSE	0	3		0	1	1	410.866	1230.58	1230.58	0	0	HCD (High Energy Collision Dissociation)	25	36.304	1	-4.2362	MS2		50	40.5402	13089	F6	5	0.000460829	0.000621631	3.6352	335259	40.76
		Checked	Protein Group ID	# Proteins	# Unique Peptides	# Peptides	# PSMs	Group Description
		TRUE	107	53	11	14	54	[Master Protein] Peroxidase OS=Zea mays OX=4577 GN=PER1_3 PE=3 SV=1
		TRUE	139	34	4	5	28	[Master Protein] Peroxidase OS=Zea mays OX=4577 GN=PER1_4 PE=3 SV=1
		TRUE	285	36	7	9	33	[Master Protein] ZmPrx49 Monocotyledons|Class_III_peroxidase|complete|
		TRUE	317	37	5	12	67	[Master Protein] Peroxidase OS=Zea mays OX=4577 GN=PER66_0 PE=3 SV=1
		TRUE	583	33	1	7	38	[Master Protein] Peroxidase OS=Zea mays OX=4577 PE=2 SV=2
	TRUE	High	CHIMERYS (A3)	Unambiguous	LHFHDcFVR	C6(Carbamidomethyl)	46	745; A0A3L6FIG4; A0A3L6G519; A0A8J8XIF2; Q9ZTS7	17; 166; 180; 723; 724; 739; 745; 747; 762; 792; 1158; 5970; 5973; 6712; A5H8G4; A0A1D6FHV4; A0A3L6DLS2; P17180; P24102; P59121; O80912; A0A1D6KQI0; A0A317YGH3; A0A3L6DAX0; A0A3L6E5S9; A0A3L6FIG4; A0A3L6G519; A0A804LXA6; A0A804LXA7; A0A804PY44; B7ZWU1; B4FRD6; B6STZ5; B6T6D4; B6TFD7; B6TMI9; B6TMY7; A0A8J8XIF2; B6U0D4; Q9ZTS7; A0A1D6NZH6; A0A1D6QSQ3; A0A3L6DG37; A0A3L6F777; C0PEC5; Q94EL6	FALSE	FALSE	0	3		0	1	1	410.866	1230.58	1230.58	0	0	HCD (High Energy Collision Dissociation)	25	36.304	1	-4.7196	MS2		50	41.0236	13362	F6	5	0.000460829	0.00261875	2.71945	335259	40.76
		Checked	Protein Group ID	# Proteins	# Unique Peptides	# Peptides	# PSMs	Group Description
		TRUE	107	53	11	14	54	[Master Protein] Peroxidase OS=Zea mays OX=4577 GN=PER1_3 PE=3 SV=1
		TRUE	139	34	4	5	28	[Master Protein] Peroxidase OS=Zea mays OX=4577 GN=PER1_4 PE=3 SV=1
		TRUE	285	36	7	9	33	[Master Protein] ZmPrx49 Monocotyledons|Class_III_peroxidase|complete|
		TRUE	317	37	5	12	67	[Master Protein] Peroxidase OS=Zea mays OX=4577 GN=PER66_0 PE=3 SV=1
		TRUE	583	33	1	7	38	[Master Protein] Peroxidase OS=Zea mays OX=4577 PE=2 SV=2
	TRUE	High	CHIMERYS (A3)	Unambiguous	GFDVIDAAK		8	745; A0A8J8XIF2	17; 739; 745; 6470; A5H8G4; A0A3L6DLS2; A0A8J8XIF2; A0A3L6DV94	FALSE	FALSE	0	2		0	1	1	468.245	935.483	935.483	0	0	HCD (High Energy Collision Dissociation)	25	42.4098	1	-0.5333	MS2		50	42.9432	14419	F6	2	0.000460829	0.000441348	3.84629	107732800	43.04
		Checked	Protein Group ID	# Proteins	# Unique Peptides	# Peptides	# PSMs	Group Description
		TRUE	107	53	11	14	54	[Master Protein] Peroxidase OS=Zea mays OX=4577 GN=PER1_3 PE=3 SV=1
		TRUE	285	36	7	9	33	[Master Protein] ZmPrx49 Monocotyledons|Class_III_peroxidase|complete|
	TRUE	High	CHIMERYS (A3)	Unambiguous	GcDGSVLLTVNPGGGQTER	C2(Carbamidomethyl)	4	A0A8J8XIF2	17; 739; A5H8G4; A0A8J8XIF2	FALSE	FALSE	0	2		0	1	1	958.96	1916.91	1916.91	0	0	HCD (High Energy Collision Dissociation)	25	44.7439	1	0.2309	MS2		50	44.5129	15241	F6	1	0.000460829	2.53617e-06	6.9816	18161390	44.62
		Checked	Protein Group ID	# Proteins	# Unique Peptides	# Peptides	# PSMs	Group Description
		TRUE	107	53	11	14	54	[Master Protein] Peroxidase OS=Zea mays OX=4577 GN=PER1_3 PE=3 SV=1
	TRUE	High	CHIMERYS (A3)	Unambiguous	GcDGSVLLTVNPGGGQTER	C2(Carbamidomethyl)	4	A0A8J8XIF2	17; 739; A5H8G4; A0A8J8XIF2	FALSE	FALSE	0	3		0	1	1	639.643	1916.91	1916.91	0	0	HCD (High Energy Collision Dissociation)	25	44.7439	1	0.2168	MS2		50	44.5271	15246	F6	1	0.000460829	3.03533e-06	6.87266	11645907	44.62
		Checked	Protein Group ID	# Proteins	# Unique Peptides	# Peptides	# PSMs	Group Description
		TRUE	107	53	11	14	54	[Master Protein] Peroxidase OS=Zea mays OX=4577 GN=PER1_3 PE=3 SV=1
	TRUE	High	CHIMERYS (A3)	Unambiguous	ELSVEDmVVLSGAHTVGR	M7(Oxidation)	4	A0A8J8XIF2	17; 739; A5H8G4; A0A8J8XIF2	FALSE	FALSE	0	3		0	1	1	638.991	1914.96	1914.96	0	0	HCD (High Energy Collision Dissociation)	25	46.849	1	1.055	MS2		50	45.794	15927	F6	1	0.000460829	7.15335e-07	7.74897	13805994	45.87
		Checked	Protein Group ID	# Proteins	# Unique Peptides	# Peptides	# PSMs	Group Description
		TRUE	107	53	11	14	54	[Master Protein] Peroxidase OS=Zea mays OX=4577 GN=PER1_3 PE=3 SV=1
	TRUE	High	CHIMERYS (A3)	Unambiguous	DAGIAAGLIR		4	A0A8J8XIF2	17; 739; A5H8G4; A0A8J8XIF2	TRUE	FALSE	0	2		0	1	1	478.78	956.552	956.552	0	0	HCD (High Energy Collision Dissociation)	25	45.5735	0.5	-0.6061	MS2		50	46.1796	16107	F6	1	0.000460829	0.000704334	3.55786	84723528	46.28
		Checked	Protein Group ID	# Proteins	# Unique Peptides	# Peptides	# PSMs	Group Description
		TRUE	107	53	11	14	54	[Master Protein] Peroxidase OS=Zea mays OX=4577 GN=PER1_3 PE=3 SV=1
	TRUE	High	CHIMERYS (A3)	Unambiguous	DAGIAAGLIR		4	A0A8J8XIF2	17; 739; A5H8G4; A0A8J8XIF2	TRUE	FALSE	0	2		0	1	1	478.78	956.552	956.552	0	0	HCD (High Energy Collision Dissociation)	25	45.5735	0.5	-1.1078	MS2		50	46.6813	16369	F6	1	0.00261097	0.0250963	1.06945	84723528	46.28
		Checked	Protein Group ID	# Proteins	# Unique Peptides	# Peptides	# PSMs	Group Description
		TRUE	107	53	11	14	54	[Master Protein] Peroxidase OS=Zea mays OX=4577 GN=PER1_3 PE=3 SV=1
	TRUE	High	CHIMERYS (A3)	Unambiguous	DSISLTGSVSYQVPAGR		4	A0A8J8XIF2	17; 739; A5H8G4; A0A8J8XIF2	FALSE	FALSE	0	2		0	1	1	868.944	1736.88	1736.88	0	0	HCD (High Energy Collision Dissociation)	25	48.1215	1	0.5054	MS2		50	47.6161	16859	F6	1	0.000460829	1.74454e-12	15.5847	19637750	47.55
		Checked	Protein Group ID	# Proteins	# Unique Peptides	# Peptides	# PSMs	Group Description
		TRUE	107	53	11	14	54	[Master Protein] Peroxidase OS=Zea mays OX=4577 GN=PER1_3 PE=3 SV=1
	TRUE	High	CHIMERYS (A3)	Unambiguous	DSISLTGSVSYQVPAGR		4	A0A8J8XIF2	17; 739; A5H8G4; A0A8J8XIF2	FALSE	FALSE	0	2		0	1	1	868.944	1736.88	1736.88	0	0	HCD (High Energy Collision Dissociation)	25	48.1215	1	0.1645	MS2		50	47.957	17030	F6	1	0.000460829	1.46194e-06	7.31561	19637750	47.55
		Checked	Protein Group ID	# Proteins	# Unique Peptides	# Peptides	# PSMs	Group Description
		TRUE	107	53	11	14	54	[Master Protein] Peroxidase OS=Zea mays OX=4577 GN=PER1_3 PE=3 SV=1
	TRUE	High	CHIMERYS (A3)	Unambiguous	ELSVEDmVVLSGAHTVGR	M7(Oxidation)	4	A0A8J8XIF2	17; 739; A5H8G4; A0A8J8XIF2	FALSE	FALSE	0	3		0	1	1	638.991	1914.96	1914.96	0	0	HCD (High Energy Collision Dissociation)	25	46.849	1	-1.6608	MS2		50	48.5098	17300	F6	1	0.00166806	0.00811545	1.88292
		Checked	Protein Group ID	# Proteins	# Unique Peptides	# Peptides	# PSMs	Group Description
		TRUE	107	53	11	14	54	[Master Protein] Peroxidase OS=Zea mays OX=4577 GN=PER1_3 PE=3 SV=1
	TRUE	High	CHIMERYS (A3)	Unambiguous	DSISLTGSVSYQVPAGR		4	A0A8J8XIF2	17; 739; A5H8G4; A0A8J8XIF2	FALSE	FALSE	0	2		0	1	1	868.944	1736.88	1736.88	0	0	HCD (High Energy Collision Dissociation)	25	48.1215	1	-0.3981	MS2		50	48.5196	17307	F6	1	0.00331126	0.0359789	0.863799	387199	48.68
		Checked	Protein Group ID	# Proteins	# Unique Peptides	# Peptides	# PSMs	Group Description
		TRUE	107	53	11	14	54	[Master Protein] Peroxidase OS=Zea mays OX=4577 GN=PER1_3 PE=3 SV=1
	TRUE	High	CHIMERYS (A3)	Unambiguous	SFcASFFK	C3(Carbamidomethyl)	4	A0A8J8XIF2	17; 739; A5H8G4; A0A8J8XIF2	FALSE	FALSE	0	2		0	1	1	497.229	993.45	993.45	0	0	HCD (High Energy Collision Dissociation)	25	49.1556	1	0.0268	MS2		50	49.1288	17640	F6	1	0.000460829	1.65368e-13	17.0131	49298940	49.21
		Checked	Protein Group ID	# Proteins	# Unique Peptides	# Peptides	# PSMs	Group Description
		TRUE	107	53	11	14	54	[Master Protein] Peroxidase OS=Zea mays OX=4577 GN=PER1_3 PE=3 SV=1
	TRUE	High	CHIMERYS (A3)	Unambiguous	VGFYDTScPNAEALVR	C8(Carbamidomethyl)	4	A0A8J8XIF2	17; 739; A5H8G4; A0A8J8XIF2	FALSE	FALSE	0	2		0	1	1	899.925	1798.84	1798.84	0	0	HCD (High Energy Collision Dissociation)	25	48.4278	1	-0.9417	MS2		50	49.3694	17761	F6	1	0.000460829	1.75556e-11	14.1848	46429884	49.31
		Checked	Protein Group ID	# Proteins	# Unique Peptides	# Peptides	# PSMs	Group Description
		TRUE	107	53	11	14	54	[Master Protein] Peroxidase OS=Zea mays OX=4577 GN=PER1_3 PE=3 SV=1
	TRUE	High	CHIMERYS (A3)	Unambiguous	TVScADIVAFAAR	C4(Carbamidomethyl)	28	6678; A0A8J8XIF2	17; 175; 177; 8009; 731; 739; 758; 797; 6678; 6682; 8010; ZmPrx[P]23; A5H8G4; A0A3L6FTC7; A0A3L6FY75; A0A3L6G648; A0A3L6G6C4; A0A3L6GBC9; A0A3L6GBT3; A0A3L6GD27; A0A3L6GD67; A0A804RDN1; B6T173; A0A8J8XIF2; A0A1D6F265; A0A804RGA5; A0A804MTB6; K7TMC0	FALSE	FALSE	0	2		0	1	1	690.851	1380.69	1380.69	0	0	HCD (High Energy Collision Dissociation)	25	49.7399	1	-0.3734	MS2		50	50.1133	18169	F6	2	0.000460829	1.22188e-05	6.0282	68606320	50.21
		Checked	Protein Group ID	# Proteins	# Unique Peptides	# Peptides	# PSMs	Group Description
		TRUE	107	53	11	14	54	[Master Protein] Peroxidase OS=Zea mays OX=4577 GN=PER1_3 PE=3 SV=1
		TRUE	456	46	1	3	12	[Master Protein] ZmPrx118 Monocotyledons|Class_III_peroxidase|complete|
	TRUE	High	CHIMERYS (A3)	Unambiguous	TVScADIVAFAAR	C4(Carbamidomethyl)	28	6678; A0A8J8XIF2	17; 175; 177; 8009; 731; 739; 758; 797; 6678; 6682; 8010; ZmPrx[P]23; A5H8G4; A0A3L6FTC7; A0A3L6FY75; A0A3L6G648; A0A3L6G6C4; A0A3L6GBC9; A0A3L6GBT3; A0A3L6GD27; A0A3L6GD67; A0A804RDN1; B6T173; A0A8J8XIF2; A0A1D6F265; A0A804RGA5; A0A804MTB6; K7TMC0	FALSE	FALSE	0	3		0	1	1	460.903	1380.69	1380.69	0	0	HCD (High Energy Collision Dissociation)	25	49.7399	1	-0.4159	MS2		50	50.1557	18193	F6	2	0.000460829	1.30684e-07	8.77965	15186711	50.21
		Checked	Protein Group ID	# Proteins	# Unique Peptides	# Peptides	# PSMs	Group Description
		TRUE	107	53	11	14	54	[Master Protein] Peroxidase OS=Zea mays OX=4577 GN=PER1_3 PE=3 SV=1
		TRUE	456	46	1	3	12	[Master Protein] ZmPrx118 Monocotyledons|Class_III_peroxidase|complete|
	TRUE	High	CHIMERYS (A3)	Unambiguous	AKELSVEDMVVLSGAHTVGR		3	A0A8J8XIF2	17; A5H8G4; A0A8J8XIF2	FALSE	FALSE	1	4		0	1	1	525.279	2098.1	2098.1	0	0	HCD (High Energy Collision Dissociation)	25	51.5916	1	0.9569	MS2		50	50.6346	18473	F6	1	0.000460829	1.20881e-06	7.43088	2.4813e+06	50.68
		Checked	Protein Group ID	# Proteins	# Unique Peptides	# Peptides	# PSMs	Group Description
		TRUE	107	53	11	14	54	[Master Protein] Peroxidase OS=Zea mays OX=4577 GN=PER1_3 PE=3 SV=1
	TRUE	High	CHIMERYS (A3)	Unambiguous	AKELSVEDMVVLSGAHTVGR		3	A0A8J8XIF2	17; A5H8G4; A0A8J8XIF2	FALSE	FALSE	1	3		0	1	1	700.037	2098.1	2098.1	0	0	HCD (High Energy Collision Dissociation)	25	51.5916	1	0.9118	MS2		50	50.6797	18498	F6	1	0.000460829	7.45557e-05	4.93081	973722	50.66
		Checked	Protein Group ID	# Proteins	# Unique Peptides	# Peptides	# PSMs	Group Description
		TRUE	107	53	11	14	54	[Master Protein] Peroxidase OS=Zea mays OX=4577 GN=PER1_3 PE=3 SV=1
	TRUE	High	CHIMERYS (A3)	Unambiguous	ELSVEDMVVLSGAHTVGR		4	A0A8J8XIF2	17; 739; A5H8G4; A0A8J8XIF2	FALSE	FALSE	0	3		0	1	1	633.66	1898.96	1898.96	0	0	HCD (High Energy Collision Dissociation)	25	56.2526	0.88	0.7492	MS2		50	55.5034	21019	F6	1	0.000460829	5.80394e-09	10.6678	37774884	55.59
		Checked	Protein Group ID	# Proteins	# Unique Peptides	# Peptides	# PSMs	Group Description
		TRUE	107	53	11	14	54	[Master Protein] Peroxidase OS=Zea mays OX=4577 GN=PER1_3 PE=3 SV=1
	TRUE	High	CHIMERYS (A3)	Unambiguous	ELSVEDMVVLSGAHTVGR		4	A0A8J8XIF2	17; 739; A5H8G4; A0A8J8XIF2	FALSE	FALSE	0	2		0	1	1	949.986	1898.96	1898.96	0	0	HCD (High Energy Collision Dissociation)	25	56.2526	1	0.6608	MS2		50	55.5919	21063	F6	1	0.000460829	1.76408e-10	12.7859	853906	55.6
		Checked	Protein Group ID	# Proteins	# Unique Peptides	# Peptides	# PSMs	Group Description
		TRUE	107	53	11	14	54	[Master Protein] Peroxidase OS=Zea mays OX=4577 GN=PER1_3 PE=3 SV=1
TRUE	A0A8J8XL66	Peroxidase OS=Zea mays OX=4577 GN=PER52_1 PE=3 SV=1	12	30	11	7.89
	Checked	Confidence	Identifying Node	PSM Ambiguity	Annotated Sequence	Modifications	# Proteins	Master Protein Accessions	Protein Accessions	I/L Ambiguity	Identified by Inclusion File	# Missed Cleavages	Charge	DeltaScore	DeltaCn	Rank	Search Engine Rank	m/z [Da]	MH+ [Da]	Theo. MH+ [Da]	DeltaM [ppm]	Deltam/z [Da]	Activation Type	NCE [%]	Predicted RT [min]	Normalized CHIMERYS Coefficient	DeltaRT	MS Order	Isolation Interference [%]	Ion Inject Time [ms]	RT [min]	First Scan	File ID	# Protein Groups	q-Value	PEP	SVM Score	Precursor Abundance	Apex RT [min]
	TRUE	High	CHIMERYS (A3)	Unambiguous	TAGPNLNSVR		2	744	744; A0A8J8XL66	FALSE	FALSE	0	2		0	1	1	514.778	1028.55	1028.55	0	0	HCD (High Energy Collision Dissociation)	25	31.0126	1	-0.2763	MS2		50	31.2889	8554	F6	1	0.000460829	3.6426e-07	8.15815	60025904	31.37
		Checked	Protein Group ID	# Proteins	# Unique Peptides	# Peptides	# PSMs	Group Description
		TRUE	132	4	12	13	33	[Master Protein] ZmPrx48 Monocotyledons|Class_III_peroxidase|complete|
	TRUE	High	CHIMERYS (A3)	Unambiguous	DmTALSGAHTIGQAR	M2(Oxidation)	2	744	744; A0A8J8XL66	FALSE	FALSE	0	2		0	1	1	772.878	1544.75	1544.75	0	0	HCD (High Energy Collision Dissociation)	25	31.0994	1	-0.3373	MS2		50	31.4367	8626	F6	1	0.000460829	9.3627e-05	4.79242	902511	31.44
		Checked	Protein Group ID	# Proteins	# Unique Peptides	# Peptides	# PSMs	Group Description
		TRUE	132	4	12	13	33	[Master Protein] ZmPrx48 Monocotyledons|Class_III_peroxidase|complete|
	TRUE	High	CHIMERYS (A3)	Unambiguous	DmTALSGAHTIGQAR	M2(Oxidation)	2	744	744; A0A8J8XL66	FALSE	FALSE	0	3		0	1	1	515.588	1544.75	1544.75	0	0	HCD (High Energy Collision Dissociation)	25	31.0994	0.6	-0.3599	MS2		50	31.4593	8635	F6	1	0.000460829	5.67209e-09	10.6817	8515668	31.44
		Checked	Protein Group ID	# Proteins	# Unique Peptides	# Peptides	# PSMs	Group Description
		TRUE	132	4	12	13	33	[Master Protein] ZmPrx48 Monocotyledons|Class_III_peroxidase|complete|
	TRUE	High	CHIMERYS (A3)	Unambiguous	TAGPNLNSVR		2	744	744; A0A8J8XL66	FALSE	FALSE	0	2		0	1	1	514.778	1028.55	1028.55	0	0	HCD (High Energy Collision Dissociation)	25	31.0126	0.2	-0.4468	MS2		50	31.4593	8635	F6	1	0.000460829	0.000185493	4.3764	60025904	31.37
		Checked	Protein Group ID	# Proteins	# Unique Peptides	# Peptides	# PSMs	Group Description
		TRUE	132	4	12	13	33	[Master Protein] ZmPrx48 Monocotyledons|Class_III_peroxidase|complete|
	TRUE	High	CHIMERYS (A3)	Unambiguous	DmTALSGAHTIGQAR	M2(Oxidation)	2	744	744; A0A8J8XL66	FALSE	FALSE	0	3		0	1	1	515.588	1544.75	1544.75	0	0	HCD (High Energy Collision Dissociation)	25	31.0994	1	-0.4076	MS2		50	31.5071	8654	F6	1	0.000460829	0.000957239	3.36677	8515668	31.44
		Checked	Protein Group ID	# Proteins	# Unique Peptides	# Peptides	# PSMs	Group Description
		TRUE	132	4	12	13	33	[Master Protein] ZmPrx48 Monocotyledons|Class_III_peroxidase|complete|
	TRUE	High	CHIMERYS (A3)	Unambiguous	DMTALSGAHTIGQAR		2	744	744; A0A8J8XL66	FALSE	FALSE	0	3		0	1	1	510.256	1528.75	1528.75	0	0	HCD (High Energy Collision Dissociation)	25	37.5553	0.73	0.1025	MS2		50	37.4527	11462	F6	1	0.000460829	6.69731e-09	10.581	16235160	37.49
		Checked	Protein Group ID	# Proteins	# Unique Peptides	# Peptides	# PSMs	Group Description
		TRUE	132	4	12	13	33	[Master Protein] ZmPrx48 Monocotyledons|Class_III_peroxidase|complete|
	TRUE	High	CHIMERYS (A3)	Unambiguous	DMTALSGAHTIGQAR		2	744	744; A0A8J8XL66	FALSE	FALSE	0	2		0	1	1	764.88	1528.75	1528.75	0	0	HCD (High Energy Collision Dissociation)	25	37.5553	1	0.073	MS2		50	37.4823	11479	F6	1	0.000460829	7.81273e-12	14.6757	3.24717e+06	37.49
		Checked	Protein Group ID	# Proteins	# Unique Peptides	# Peptides	# PSMs	Group Description
		TRUE	132	4	12	13	33	[Master Protein] ZmPrx48 Monocotyledons|Class_III_peroxidase|complete|
	TRUE	High	CHIMERYS (A3)	Unambiguous	mGNVGVLTGTAGQIR	M1(Oxidation)	2	744	744; A0A8J8XL66	FALSE	FALSE	0	2		0	1	1	745.393	1489.78	1489.78	0	0	HCD (High Energy Collision Dissociation)	25	39.7392	1	-1.4303	MS2		50	41.1695	13444	F6	1	0.000460829	7.95501e-07	7.68457	5.82525e+06	41.22
		Checked	Protein Group ID	# Proteins	# Unique Peptides	# Peptides	# PSMs	Group Description
		TRUE	132	4	12	13	33	[Master Protein] ZmPrx48 Monocotyledons|Class_III_peroxidase|complete|
	TRUE	High	CHIMERYS (A3)	Unambiguous	mGNVGVLTGTAGQIR	M1(Oxidation)	2	744	744; A0A8J8XL66	FALSE	FALSE	0	3		0	1	1	497.265	1489.78	1489.78	0	0	HCD (High Energy Collision Dissociation)	25	39.7392	1	-1.464	MS2		50	41.2032	13464	F6	1	0.000460829	1.882e-05	5.76624	1.39511e+06	41.22
		Checked	Protein Group ID	# Proteins	# Unique Peptides	# Peptides	# PSMs	Group Description
		TRUE	132	4	12	13	33	[Master Protein] ZmPrx48 Monocotyledons|Class_III_peroxidase|complete|
	TRUE	High	CHIMERYS (A3)	Unambiguous	MGNVGVLTGTAGQIR		2	744	744; A0A8J8XL66	FALSE	FALSE	0	2		0	1	1	737.396	1473.78	1473.78	0	0	HCD (High Energy Collision Dissociation)	25	44.0817	1	-0.7463	MS2		50	44.8281	15415	F6	1	0.000460829	1.40432e-08	10.1321	12397107	44.88
		Checked	Protein Group ID	# Proteins	# Unique Peptides	# Peptides	# PSMs	Group Description
		TRUE	132	4	12	13	33	[Master Protein] ZmPrx48 Monocotyledons|Class_III_peroxidase|complete|
	TRUE	High	CHIMERYS (A3)	Unambiguous	MGNVGVLTGTAGQIR		2	744	744; A0A8J8XL66	FALSE	FALSE	0	3		0	1	1	491.933	1473.78	1473.78	0	0	HCD (High Energy Collision Dissociation)	25	44.0817	0.83	-0.7688	MS2		50	44.8506	15429	F6	1	0.000460829	3.58539e-05	5.37523	2673405	44.88
		Checked	Protein Group ID	# Proteins	# Unique Peptides	# Peptides	# PSMs	Group Description
		TRUE	132	4	12	13	33	[Master Protein] ZmPrx48 Monocotyledons|Class_III_peroxidase|complete|
	TRUE	High	CHIMERYS (A3)	Unambiguous	SGGDGNLAPIDVQTPVR		2	744	744; A0A8J8XL66	FALSE	FALSE	0	2		0	1	1	848.437	1695.87	1695.87	0	0	HCD (High Energy Collision Dissociation)	25	45.9454	1	0.0369	MS2		50	45.9086	15972	F6	1	0.000460829	5.58882e-09	10.6907	21652668	46
		Checked	Protein Group ID	# Proteins	# Unique Peptides	# Peptides	# PSMs	Group Description
		TRUE	132	4	12	13	33	[Master Protein] ZmPrx48 Monocotyledons|Class_III_peroxidase|complete|
	TRUE	High	CHIMERYS (A3)	Unambiguous	SGGDGNLAPIDVQTPVR		2	744	744; A0A8J8XL66	FALSE	FALSE	0	3		0	1	1	565.96	1695.87	1695.87	0	0	HCD (High Energy Collision Dissociation)	25	45.9454	1	-0.0349	MS2		50	45.9804	16003	F6	1	0.000460829	2.11037e-06	7.09303	1.9531e+06	46
		Checked	Protein Group ID	# Proteins	# Unique Peptides	# Peptides	# PSMs	Group Description
		TRUE	132	4	12	13	33	[Master Protein] ZmPrx48 Monocotyledons|Class_III_peroxidase|complete|
	TRUE	High	CHIMERYS (A3)	Unambiguous	GFEVIDTIK		5	744; P22195	744; P22195; Q39034; Q42517; A0A8J8XL66	FALSE	FALSE	0	2		0	1	1	511.282	1021.56	1021.56	0	0	HCD (High Energy Collision Dissociation)	25	49.2361	1	0.529	MS2		50	48.7071	17401	F6	2	0.000460829	3.412e-05	5.40531	29978872	48.78
		Checked	Protein Group ID	# Proteins	# Unique Peptides	# Peptides	# PSMs	Group Description
		TRUE	132	4	12	13	33	[Master Protein] ZmPrx48 Monocotyledons|Class_III_peroxidase|complete|
		TRUE	103	3	1	2	3	[Master Protein] Cationic peroxidase 1 OS=Arachis hypogaea OX=3818 GN=PNC1 PE=1 SV=2
	TRUE	High	CHIMERYS (A3)	Unambiguous	GLFHSDQELFNGGSQDALVR		2	744	744; A0A8J8XL66	FALSE	FALSE	0	3		0	1	1	730.691	2190.06	2190.06	0	0	HCD (High Energy Collision Dissociation)	25	51.7764	1	0.0428	MS2		50	51.7336	19116	F6	1	0.000460829	6.64686e-08	9.18953	10273790	51.79
		Checked	Protein Group ID	# Proteins	# Unique Peptides	# Peptides	# PSMs	Group Description
		TRUE	132	4	12	13	33	[Master Protein] ZmPrx48 Monocotyledons|Class_III_peroxidase|complete|
	TRUE	High	CHIMERYS (A3)	Unambiguous	GLFHSDQELFNGGSQDALVR		2	744	744; A0A8J8XL66	FALSE	FALSE	0	3		0	1	1	730.691	2190.06	2190.06	0	0	HCD (High Energy Collision Dissociation)	25	51.7764	1	-0.9822	MS2		50	52.7585	19667	F6	1	0.000460829	0.000658079	3.59995
		Checked	Protein Group ID	# Proteins	# Unique Peptides	# Peptides	# PSMs	Group Description
		TRUE	132	4	12	13	33	[Master Protein] ZmPrx48 Monocotyledons|Class_III_peroxidase|complete|
	TRUE	High	CHIMERYS (A3)	Unambiguous	GLFHSDQELFNGGSQDALVR		2	744	744; A0A8J8XL66	FALSE	FALSE	0	3		0	1	1	730.691	2190.06	2190.06	0	0	HCD (High Energy Collision Dissociation)	25	51.7764	1	-1.2648	MS2		50	53.0412	19796	F6	1	0.000460829	0.00400339	2.42625
		Checked	Protein Group ID	# Proteins	# Unique Peptides	# Peptides	# PSMs	Group Description
		TRUE	132	4	12	13	33	[Master Protein] ZmPrx48 Monocotyledons|Class_III_peroxidase|complete|
	TRUE	High	CHIMERYS (A3)	Unambiguous	IYGDTDINASFAALR		2	744	744; A0A8J8XL66	FALSE	FALSE	0	2		0	1	1	813.91	1626.81	1626.81	0	0	HCD (High Energy Collision Dissociation)	25	54.2817	1	0.8819	MS2		50	53.3997	19958	F6	1	0.000460829	7.83457e-07	7.69382	15811798	53.48
		Checked	Protein Group ID	# Proteins	# Unique Peptides	# Peptides	# PSMs	Group Description
		TRUE	132	4	12	13	33	[Master Protein] ZmPrx48 Monocotyledons|Class_III_peroxidase|complete|
	TRUE	High	CHIMERYS (A3)	Unambiguous	IYGDTDINASFAALR		2	744	744; A0A8J8XL66	FALSE	FALSE	0	3		0	1	1	542.942	1626.81	1626.81	0	0	HCD (High Energy Collision Dissociation)	25	54.2817	1	0.8273	MS2		50	53.4544	19985	F6	1	0.000460829	0.000853631	3.43833	1.07794e+06	53.49
		Checked	Protein Group ID	# Proteins	# Unique Peptides	# Peptides	# PSMs	Group Description
		TRUE	132	4	12	13	33	[Master Protein] ZmPrx48 Monocotyledons|Class_III_peroxidase|complete|
	TRUE	High	CHIMERYS (A3)	Unambiguous	RNVEAAcPGVVScADILALAAR	C7(Carbamidomethyl); C13(Carbamidomethyl)	2	744	744; A0A8J8XL66	FALSE	FALSE	1	3		0	1	1	771.732	2313.18	2313.18	0	0	HCD (High Energy Collision Dissociation)	25	56.663	1	-0.0156	MS2		50	56.6786	21584	F6	1	0.00524659	0.0721584	0.510676
		Checked	Protein Group ID	# Proteins	# Unique Peptides	# Peptides	# PSMs	Group Description
		TRUE	132	4	12	13	33	[Master Protein] ZmPrx48 Monocotyledons|Class_III_peroxidase|complete|
	TRUE	High	CHIMERYS (A3)	Unambiguous	FDTAYFTNLLSR		2	744	744; A0A8J8XL66	FALSE	FALSE	0	2		0	1	1	724.364	1447.72	1447.72	0	0	HCD (High Energy Collision Dissociation)	25	62.6978	1	3.171	MS2		50	59.5268	22961	F6	1	0.000460829	1.38107e-05	5.95393	1.0949e+06	59.52
		Checked	Protein Group ID	# Proteins	# Unique Peptides	# Peptides	# PSMs	Group Description
		TRUE	132	4	12	13	33	[Master Protein] ZmPrx48 Monocotyledons|Class_III_peroxidase|complete|
	TRUE	High	CHIMERYS (A3)	Unambiguous	LFFHDcFVQGcDGSILLDAGGEK	C6(Carbamidomethyl); C11(Carbamidomethyl)	2	744	744; A0A8J8XL66	FALSE	FALSE	0	3		0	1	1	862.398	2585.18	2585.18	0	0	HCD (High Energy Collision Dissociation)	25	59.7682	1	0.1875	MS2		50	59.5807	22991	F6	1	0.000460829	1.73259e-07	8.60867	7850206	59.64
		Checked	Protein Group ID	# Proteins	# Unique Peptides	# Peptides	# PSMs	Group Description
		TRUE	132	4	12	13	33	[Master Protein] ZmPrx48 Monocotyledons|Class_III_peroxidase|complete|
	TRUE	High	CHIMERYS (A3)	Unambiguous	NVEAAcPGVVScADILALAAR	C6(Carbamidomethyl); C12(Carbamidomethyl)	2	744	744; A0A8J8XL66	FALSE	FALSE	0	3		0	1	1	719.698	2157.08	2157.08	0	0	HCD (High Energy Collision Dissociation)	25	60.1253	1	-0.7569	MS2		50	60.8822	23520	F6	1	0.000460829	6.83779e-09	10.5684	12100091	60.95
		Checked	Protein Group ID	# Proteins	# Unique Peptides	# Peptides	# PSMs	Group Description
		TRUE	132	4	12	13	33	[Master Protein] ZmPrx48 Monocotyledons|Class_III_peroxidase|complete|
	TRUE	High	CHIMERYS (A3)	Unambiguous	NVEAAcPGVVScADILALAAR	C6(Carbamidomethyl); C12(Carbamidomethyl)	2	744	744; A0A8J8XL66	FALSE	FALSE	0	2		0	1	1	1079.04	2157.08	2157.08	0	0	HCD (High Energy Collision Dissociation)	25	60.1253	1	-0.7966	MS2		50	60.9219	23536	F6	1	0.000460829	1.04189e-09	11.7091	2.2936e+06	60.95
		Checked	Protein Group ID	# Proteins	# Unique Peptides	# Peptides	# PSMs	Group Description
		TRUE	132	4	12	13	33	[Master Protein] ZmPrx48 Monocotyledons|Class_III_peroxidase|complete|
	TRUE	High	CHIMERYS (A3)	Unambiguous	DGTNLLGGPTWSVPLGR		2	744	744; A0A8J8XL66	FALSE	FALSE	0	2		0	1	1	870.457	1739.91	1739.91	0	0	HCD (High Energy Collision Dissociation)	25	62.5182	1	1.1991	MS2		50	61.3191	23728	F6	1	0.000460829	1.17335e-05	6.05278	10607253	61.41
		Checked	Protein Group ID	# Proteins	# Unique Peptides	# Peptides	# PSMs	Group Description
		TRUE	132	4	12	13	33	[Master Protein] ZmPrx48 Monocotyledons|Class_III_peroxidase|complete|
	TRUE	High	CHIMERYS (A3)	Unambiguous	DGTNLLGGPTWSVPLGR		2	744	744; A0A8J8XL66	FALSE	FALSE	0	3		0	1	1	580.641	1739.91	1739.91	0	0	HCD (High Energy Collision Dissociation)	25	62.5182	1	1.136	MS2		50	61.3822	23753	F6	1	0.00261097	0.0243422	1.08791	1.08966e+06	61.41
		Checked	Protein Group ID	# Proteins	# Unique Peptides	# Peptides	# PSMs	Group Description
		TRUE	132	4	12	13	33	[Master Protein] ZmPrx48 Monocotyledons|Class_III_peroxidase|complete|
	TRUE	High	CHIMERYS (A3)	Unambiguous	DGTNLLGGPTWSVPLGR		2	744	744; A0A8J8XL66	FALSE	FALSE	0	3		0	1	1	580.641	1739.91	1739.91	0	0	HCD (High Energy Collision Dissociation)	25	62.5182	1	1.1039	MS2		50	61.4143	23768	F6	1	0.000460829	0.00351473	2.51839	1.08966e+06	61.41
		Checked	Protein Group ID	# Proteins	# Unique Peptides	# Peptides	# PSMs	Group Description
		TRUE	132	4	12	13	33	[Master Protein] ZmPrx48 Monocotyledons|Class_III_peroxidase|complete|
	TRUE	High	CHIMERYS (A3)	Unambiguous	DGTNLLGGPTWSVPLGR		2	744	744; A0A8J8XL66	FALSE	FALSE	0	3		0	1	1	580.641	1739.91	1739.91	0	0	HCD (High Energy Collision Dissociation)	25	62.5182	1	1.0686	MS2		50	61.4496	23786	F6	1	0.00261097	0.031797	0.932066	1.08966e+06	61.41
		Checked	Protein Group ID	# Proteins	# Unique Peptides	# Peptides	# PSMs	Group Description
		TRUE	132	4	12	13	33	[Master Protein] ZmPrx48 Monocotyledons|Class_III_peroxidase|complete|
	TRUE	High	CHIMERYS (A3)	Unambiguous	FDTAYFTNLLSR		2	744	744; A0A8J8XL66	FALSE	FALSE	0	2		0	1	1	724.364	1447.72	1447.72	0	0	HCD (High Energy Collision Dissociation)	25	62.6978	1	-0.2298	MS2		50	62.9277	24382	F6	1	0.000460829	6.1301e-11	13.4267	15362272	62.98
		Checked	Protein Group ID	# Proteins	# Unique Peptides	# Peptides	# PSMs	Group Description
		TRUE	132	4	12	13	33	[Master Protein] ZmPrx48 Monocotyledons|Class_III_peroxidase|complete|
	TRUE	High	CHIMERYS (A3)	Unambiguous	DGTNLLGGPTWSVPLGR		2	744	744; A0A8J8XL66	FALSE	FALSE	0	2		0	1	1	870.457	1739.91	1739.91	0	0	HCD (High Energy Collision Dissociation)	25	62.5182	1	-3.6784	MS2		50	66.1966	25491	F6	1	0.0049435	0.0671464	0.545395
		Checked	Protein Group ID	# Proteins	# Unique Peptides	# Peptides	# PSMs	Group Description
		TRUE	132	4	12	13	33	[Master Protein] ZmPrx48 Monocotyledons|Class_III_peroxidase|complete|
TRUE	A0A1D6F4D0	Peroxidase OS=Zea mays OX=4577 GN=ZEAMMB73_Zm00001d007160 PE=3 SV=1	11	47	5	13.08
	Checked	Confidence	Identifying Node	PSM Ambiguity	Annotated Sequence	Modifications	# Proteins	Master Protein Accessions	Protein Accessions	I/L Ambiguity	Identified by Inclusion File	# Missed Cleavages	Charge	DeltaScore	DeltaCn	Rank	Search Engine Rank	m/z [Da]	MH+ [Da]	Theo. MH+ [Da]	DeltaM [ppm]	Deltam/z [Da]	Activation Type	NCE [%]	Predicted RT [min]	Normalized CHIMERYS Coefficient	DeltaRT	MS Order	Isolation Interference [%]	Ion Inject Time [ms]	RT [min]	First Scan	File ID	# Protein Groups	q-Value	PEP	SVM Score	Precursor Abundance	Apex RT [min]
	TRUE	High	CHIMERYS (A3)	Unambiguous	mGNLSPQTGTQGQIR	M1(Oxidation)	5	A0A3L6G519	180; 762; A0A1D6F4D0; A0A3L6G519; A0A1D6F4C9	FALSE	FALSE	0	2		0	1	1	802.396	1603.79	1603.79	0	0	HCD (High Energy Collision Dissociation)	25	29.1563	1	-0.8578	MS2		50	30.014	7995	F6	1	0.000460829	1.53432e-06	7.28631	23632834	30.11
		Checked	Protein Group ID	# Proteins	# Unique Peptides	# Peptides	# PSMs	Group Description
		TRUE	317	37	5	12	67	[Master Protein] Peroxidase OS=Zea mays OX=4577 GN=PER66_0 PE=3 SV=1
	TRUE	High	CHIMERYS (A3)	Unambiguous	mGNLSPQTGTQGQIR	M1(Oxidation)	5	A0A3L6G519	180; 762; A0A1D6F4D0; A0A3L6G519; A0A1D6F4C9	FALSE	FALSE	0	3		0	1	1	535.267	1603.79	1603.79	0	0	HCD (High Energy Collision Dissociation)	25	29.1563	1	-0.9687	MS2		50	30.125	8045	F6	1	0.000460829	5.31562e-06	6.53292	8724645	30.11
		Checked	Protein Group ID	# Proteins	# Unique Peptides	# Peptides	# PSMs	Group Description
		TRUE	317	37	5	12	67	[Master Protein] Peroxidase OS=Zea mays OX=4577 GN=PER66_0 PE=3 SV=1
	TRUE	High	CHIMERYS (A3)	Unambiguous	mGNLSPQTGTQGQIR	M1(Oxidation)	5	A0A3L6G519	180; 762; A0A1D6F4D0; A0A3L6G519; A0A1D6F4C9	FALSE	FALSE	0	2		0	1	1	802.396	1603.79	1603.79	0	0	HCD (High Energy Collision Dissociation)	25	29.1563	1	-1.1987	MS2		50	30.355	8144	F6	1	0.000460829	5.83046e-05	5.08011	4600894	30.43
		Checked	Protein Group ID	# Proteins	# Unique Peptides	# Peptides	# PSMs	Group Description
		TRUE	317	37	5	12	67	[Master Protein] Peroxidase OS=Zea mays OX=4577 GN=PER66_0 PE=3 SV=1
	TRUE	High	CHIMERYS (A3)	Unambiguous	mGNLSPQTGTQGQIR	M1(Oxidation)	5	A0A3L6G519	180; 762; A0A1D6F4D0; A0A3L6G519; A0A1D6F4C9	FALSE	FALSE	0	2		0	1	1	802.396	1603.79	1603.79	0	0	HCD (High Energy Collision Dissociation)	25	29.1563	1	-1.5802	MS2		50	30.7365	8320	F6	1	0.000460829	0.000101639	4.74251	2.30436e+06	30.73
		Checked	Protein Group ID	# Proteins	# Unique Peptides	# Peptides	# PSMs	Group Description
		TRUE	317	37	5	12	67	[Master Protein] Peroxidase OS=Zea mays OX=4577 GN=PER66_0 PE=3 SV=1
	TRUE	High	CHIMERYS (A3)	Unambiguous	ScPNALSTIR	C2(Carbamidomethyl)	6	A0A3L6G519; Q9ZTS7	180; 762; A0A1D6F4D0; A0A3L6G519; Q9ZTS7; Q94EL6	FALSE	FALSE	0	2		0	1	1	559.785	1118.56	1118.56	0	0	HCD (High Energy Collision Dissociation)	25	35.2773	1	2.3678	MS2		50	32.9095	9245	F6	2	0.00166806	0.00983552	1.73013	906975	33.22
		Checked	Protein Group ID	# Proteins	# Unique Peptides	# Peptides	# PSMs	Group Description
		TRUE	317	37	5	12	67	[Master Protein] Peroxidase OS=Zea mays OX=4577 GN=PER66_0 PE=3 SV=1
		TRUE	583	33	1	7	38	[Master Protein] Peroxidase OS=Zea mays OX=4577 PE=2 SV=2
	TRUE	High	CHIMERYS (A3)	Unambiguous	QLLSAYNK		4	A0A3L6G519; Q9ZTS7	180; A0A1D6F4D0; A0A3L6G519; Q9ZTS7	FALSE	FALSE	0	2		0	1	1	468.761	936.515	936.515	0	0	HCD (High Energy Collision Dissociation)	25	33.0273	0.81	-0.4341	MS2		50	33.4614	9494	F6	2	0.00261097	0.020807	1.18601	7.75085e+06	33.52
		Checked	Protein Group ID	# Proteins	# Unique Peptides	# Peptides	# PSMs	Group Description
		TRUE	317	37	5	12	67	[Master Protein] Peroxidase OS=Zea mays OX=4577 GN=PER66_0 PE=3 SV=1
		TRUE	583	33	1	7	38	[Master Protein] Peroxidase OS=Zea mays OX=4577 PE=2 SV=2
	TRUE	High	CHIMERYS (A3)	Unambiguous	QLLSAYNK		4	A0A3L6G519; Q9ZTS7	180; A0A1D6F4D0; A0A3L6G519; Q9ZTS7	FALSE	FALSE	0	2		0	1	1	468.761	936.515	936.515	0	0	HCD (High Energy Collision Dissociation)	25	33.0273	1	-0.602	MS2		50	33.6293	9572	F6	2	0.00840054	0.148005	0.173199	7.75085e+06	33.52
		Checked	Protein Group ID	# Proteins	# Unique Peptides	# Peptides	# PSMs	Group Description
		TRUE	317	37	5	12	67	[Master Protein] Peroxidase OS=Zea mays OX=4577 GN=PER66_0 PE=3 SV=1
		TRUE	583	33	1	7	38	[Master Protein] Peroxidase OS=Zea mays OX=4577 PE=2 SV=2
	TRUE	High	CHIMERYS (A3)	Unambiguous	MGNLSPQTGTQGQIR		5	A0A3L6G519	180; 762; A0A1D6F4D0; A0A3L6G519; A0A1D6F4C9	FALSE	FALSE	0	2		0	1	1	794.399	1587.79	1587.79	0	0	HCD (High Energy Collision Dissociation)	25	33.4681	1	-0.3218	MS2		50	33.7898	9650	F6	1	0.000460829	2.49533e-06	6.99144	47285336	33.9
		Checked	Protein Group ID	# Proteins	# Unique Peptides	# Peptides	# PSMs	Group Description
		TRUE	317	37	5	12	67	[Master Protein] Peroxidase OS=Zea mays OX=4577 GN=PER66_0 PE=3 SV=1
	TRUE	High	CHIMERYS (A3)	Unambiguous	MGNLSPQTGTQGQIR		5	A0A3L6G519	180; 762; A0A1D6F4D0; A0A3L6G519; A0A1D6F4C9	FALSE	FALSE	0	3		0	1	1	529.935	1587.79	1587.79	0	0	HCD (High Energy Collision Dissociation)	25	33.4681	1	-0.3453	MS2		50	33.8134	9659	F6	1	0.000460829	0.00020535	4.3144	9863455	33.9
		Checked	Protein Group ID	# Proteins	# Unique Peptides	# Peptides	# PSMs	Group Description
		TRUE	317	37	5	12	67	[Master Protein] Peroxidase OS=Zea mays OX=4577 GN=PER66_0 PE=3 SV=1
	TRUE	High	CHIMERYS (A3)	Unambiguous	MGNLSPQTGTQGQIR		5	A0A3L6G519	180; 762; A0A1D6F4D0; A0A3L6G519; A0A1D6F4C9	FALSE	FALSE	0	2		0	1	1	794.399	1587.79	1587.79	0	0	HCD (High Energy Collision Dissociation)	25	33.4681	1	-0.5734	MS2		50	34.0414	9764	F6	1	0.000460829	1.65833e-05	5.84298	47285336	33.9
		Checked	Protein Group ID	# Proteins	# Unique Peptides	# Peptides	# PSMs	Group Description
		TRUE	317	37	5	12	67	[Master Protein] Peroxidase OS=Zea mays OX=4577 GN=PER66_0 PE=3 SV=1
	TRUE	High	CHIMERYS (A3)	Unambiguous	ScPNALSTIR	C2(Carbamidomethyl)	6	A0A3L6G519; Q9ZTS7	180; 762; A0A1D6F4D0; A0A3L6G519; Q9ZTS7; Q94EL6	FALSE	FALSE	0	2		0	1	1	559.785	1118.56	1118.56	0	0	HCD (High Energy Collision Dissociation)	25	35.2773	1	0.1686	MS2		50	35.1086	10264	F6	2	0.000460829	2.32393e-05	5.6383	214910624	35.23
		Checked	Protein Group ID	# Proteins	# Unique Peptides	# Peptides	# PSMs	Group Description
		TRUE	317	37	5	12	67	[Master Protein] Peroxidase OS=Zea mays OX=4577 GN=PER66_0 PE=3 SV=1
		TRUE	583	33	1	7	38	[Master Protein] Peroxidase OS=Zea mays OX=4577 PE=2 SV=2
	TRUE	High	CHIMERYS (A3)	Unambiguous	ScPNALSTIR	C2(Carbamidomethyl)	6	A0A3L6G519; Q9ZTS7	180; 762; A0A1D6F4D0; A0A3L6G519; Q9ZTS7; Q94EL6	FALSE	FALSE	0	2		0	1	1	559.785	1118.56	1118.56	0	0	HCD (High Energy Collision Dissociation)	25	35.2773	1	-0.2168	MS2		50	35.494	10445	F6	2	0.000460829	0.00116598	3.24285	214910624	35.23
		Checked	Protein Group ID	# Proteins	# Unique Peptides	# Peptides	# PSMs	Group Description
		TRUE	317	37	5	12	67	[Master Protein] Peroxidase OS=Zea mays OX=4577 GN=PER66_0 PE=3 SV=1
		TRUE	583	33	1	7	38	[Master Protein] Peroxidase OS=Zea mays OX=4577 PE=2 SV=2
	TRUE	High	CHIMERYS (A3)	Unambiguous	RDSTASFPGQTSDLPPPTSSLR		3	A0A3L6G519	180; A0A1D6F4D0; A0A3L6G519	FALSE	FALSE	1	3		0	1	1	773.052	2317.14	2317.14	0	0	HCD (High Energy Collision Dissociation)	25	43.9555	1	0.4039	MS2		50	43.5516	14759	F6	1	0.00166806	0.0062039	2.09613	19846772	43.88
		Checked	Protein Group ID	# Proteins	# Unique Peptides	# Peptides	# PSMs	Group Description
		TRUE	317	37	5	12	67	[Master Protein] Peroxidase OS=Zea mays OX=4577 GN=PER66_0 PE=3 SV=1
	TRUE	High	CHIMERYS (A3)	Unambiguous	RDSTASFPGQTSDLPPPTSSLR		3	A0A3L6G519	180; A0A1D6F4D0; A0A3L6G519	FALSE	FALSE	1	3		0	1	1	773.052	2317.14	2317.14	0	0	HCD (High Energy Collision Dissociation)	25	43.9555	1	0.066	MS2		50	43.8895	14930	F6	1	0.000460829	4.12658e-07	8.08251	19846772	43.88
		Checked	Protein Group ID	# Proteins	# Unique Peptides	# Peptides	# PSMs	Group Description
		TRUE	317	37	5	12	67	[Master Protein] Peroxidase OS=Zea mays OX=4577 GN=PER66_0 PE=3 SV=1
	TRUE	High	CHIMERYS (A3)	Unambiguous	GFVVVNSIK		5	A0A3L6G519; Q9ZTS7	180; 762; A0A1D6F4D0; A0A3L6G519; Q9ZTS7	FALSE	FALSE	0	2		0	1	1	481.787	962.567	962.567	0	0	HCD (High Energy Collision Dissociation)	25	43.6095	1	-0.6204	MS2		50	44.2299	15101	F6	2	0.000460829	0.000195778	4.34351	168194304	44.33
		Checked	Protein Group ID	# Proteins	# Unique Peptides	# Peptides	# PSMs	Group Description
		TRUE	317	37	5	12	67	[Master Protein] Peroxidase OS=Zea mays OX=4577 GN=PER66_0 PE=3 SV=1
		TRUE	583	33	1	7	38	[Master Protein] Peroxidase OS=Zea mays OX=4577 PE=2 SV=2
	TRUE	High	CHIMERYS (A3)	Unambiguous	RDSTASFPGQTSDLPPPTSSLR		3	A0A3L6G519	180; A0A1D6F4D0; A0A3L6G519	FALSE	FALSE	1	3		0	1	1	773.052	2317.14	2317.14	0	0	HCD (High Energy Collision Dissociation)	25	43.9555	1	-0.2815	MS2		50	44.237	15104	F6	1	0.000460829	0.00114508	3.25426	19846772	43.88
		Checked	Protein Group ID	# Proteins	# Unique Peptides	# Peptides	# PSMs	Group Description
		TRUE	317	37	5	12	67	[Master Protein] Peroxidase OS=Zea mays OX=4577 GN=PER66_0 PE=3 SV=1
	TRUE	High	CHIMERYS (A3)	Unambiguous	GFVVVNSIK		5	A0A3L6G519; Q9ZTS7	180; 762; A0A1D6F4D0; A0A3L6G519; Q9ZTS7	FALSE	FALSE	0	2		0	1	1	481.787	962.567	962.567	0	0	HCD (High Energy Collision Dissociation)	25	43.6095	1	-0.9578	MS2		50	44.5672	15270	F6	2	0.000460829	0.00182817	2.95578	168194304	44.33
		Checked	Protein Group ID	# Proteins	# Unique Peptides	# Peptides	# PSMs	Group Description
		TRUE	317	37	5	12	67	[Master Protein] Peroxidase OS=Zea mays OX=4577 GN=PER66_0 PE=3 SV=1
		TRUE	583	33	1	7	38	[Master Protein] Peroxidase OS=Zea mays OX=4577 PE=2 SV=2
	TRUE	High	CHIMERYS (A3)	Unambiguous	GFVVVNSIK		5	A0A3L6G519; Q9ZTS7	180; 762; A0A1D6F4D0; A0A3L6G519; Q9ZTS7	FALSE	FALSE	0	2		0	1	1	481.787	962.567	962.567	0	0	HCD (High Energy Collision Dissociation)	25	43.6095	1	-0.9747	MS2		50	44.5841	15280	F6	2	0.000460829	0.00364047	2.49374	168194304	44.33
		Checked	Protein Group ID	# Proteins	# Unique Peptides	# Peptides	# PSMs	Group Description
		TRUE	317	37	5	12	67	[Master Protein] Peroxidase OS=Zea mays OX=4577 GN=PER66_0 PE=3 SV=1
		TRUE	583	33	1	7	38	[Master Protein] Peroxidase OS=Zea mays OX=4577 PE=2 SV=2
	TRUE	High	CHIMERYS (A3)	Unambiguous	GLLHSDQELFNSGSTDSTVR		5	A0A3L6G519	180; 762; A0A1D6F4D0; A0A3L6G519; A0A1D6F4C9	FALSE	FALSE	0	3		0	1	1	721.682	2163.03	2163.03	0	0	HCD (High Energy Collision Dissociation)	25	44.9291	0.63	0.3301	MS2		50	44.599	15288	F6	1	0.000460829	3.07403e-17	22.2214	210986624	44.67
		Checked	Protein Group ID	# Proteins	# Unique Peptides	# Peptides	# PSMs	Group Description
		TRUE	317	37	5	12	67	[Master Protein] Peroxidase OS=Zea mays OX=4577 GN=PER66_0 PE=3 SV=1
	TRUE	High	CHIMERYS (A3)	Unambiguous	GLLHSDQELFNSGSTDSTVR		5	A0A3L6G519	180; 762; A0A1D6F4D0; A0A3L6G519; A0A1D6F4C9	FALSE	FALSE	0	2		0	1	1	1082.02	2163.03	2163.03	0	0	HCD (High Energy Collision Dissociation)	25	44.9291	1	0.2886	MS2		50	44.6404	15313	F6	1	0.000460829	4.07908e-08	9.48557	2.34802e+06	44.67
		Checked	Protein Group ID	# Proteins	# Unique Peptides	# Peptides	# PSMs	Group Description
		TRUE	317	37	5	12	67	[Master Protein] Peroxidase OS=Zea mays OX=4577 GN=PER66_0 PE=3 SV=1
	TRUE	High	CHIMERYS (A3)	Unambiguous	GFVVVNSIK		5	A0A3L6G519; Q9ZTS7	180; 762; A0A1D6F4D0; A0A3L6G519; Q9ZTS7	FALSE	FALSE	0	2		0	1	1	481.787	962.567	962.567	0	0	HCD (High Energy Collision Dissociation)	25	43.6095	1	-1.0451	MS2		50	44.6545	15321	F6	2	0.000460829	8.24027e-05	4.87001	168194304	44.33
		Checked	Protein Group ID	# Proteins	# Unique Peptides	# Peptides	# PSMs	Group Description
		TRUE	317	37	5	12	67	[Master Protein] Peroxidase OS=Zea mays OX=4577 GN=PER66_0 PE=3 SV=1
		TRUE	583	33	1	7	38	[Master Protein] Peroxidase OS=Zea mays OX=4577 PE=2 SV=2
	TRUE	High	CHIMERYS (A3)	Unambiguous	GLLHSDQELFNSGSTDSTVR		5	A0A3L6G519	180; 762; A0A1D6F4D0; A0A3L6G519; A0A1D6F4C9	FALSE	FALSE	0	3		0	1	1	721.682	2163.03	2163.03	0	0	HCD (High Energy Collision Dissociation)	25	44.9291	0.07	-0.0119	MS2		50	44.9409	15476	F6	1	0.0049435	0.0656144	0.556588	210986624	44.67
		Checked	Protein Group ID	# Proteins	# Unique Peptides	# Peptides	# PSMs	Group Description
		TRUE	317	37	5	12	67	[Master Protein] Peroxidase OS=Zea mays OX=4577 GN=PER66_0 PE=3 SV=1
	TRUE	High	CHIMERYS (A3)	Unambiguous	GLLHSDQELFNSGSTDSTVR		5	A0A3L6G519	180; 762; A0A1D6F4D0; A0A3L6G519; A0A1D6F4C9	FALSE	FALSE	0	3		0	1	1	721.682	2163.03	2163.03	0	0	HCD (High Energy Collision Dissociation)	25	44.9291	1	-0.5191	MS2		50	45.4481	15741	F6	1	0.000460829	3.18769e-11	13.8232
		Checked	Protein Group ID	# Proteins	# Unique Peptides	# Peptides	# PSMs	Group Description
		TRUE	317	37	5	12	67	[Master Protein] Peroxidase OS=Zea mays OX=4577 GN=PER66_0 PE=3 SV=1
	TRUE	High	CHIMERYS (A3)	Unambiguous	DSTASFPGQTSDLPPPTSSLR		3	A0A3L6G519	180; A0A1D6F4D0; A0A3L6G519	FALSE	FALSE	0	2		0	1	1	1081.02	2161.04	2161.04	0	0	HCD (High Energy Collision Dissociation)	25	46.8676	1	-0.2281	MS2		50	47.0957	16583	F6	1	0.000460829	7.01305e-07	7.76098	22382852	47.36
		Checked	Protein Group ID	# Proteins	# Unique Peptides	# Peptides	# PSMs	Group Description
		TRUE	317	37	5	12	67	[Master Protein] Peroxidase OS=Zea mays OX=4577 GN=PER66_0 PE=3 SV=1
	TRUE	High	CHIMERYS (A3)	Unambiguous	DSTASFPGQTSDLPPPTSSLR		3	A0A3L6G519	180; A0A1D6F4D0; A0A3L6G519	FALSE	FALSE	0	3		0	1	1	721.018	2161.04	2161.04	0	0	HCD (High Energy Collision Dissociation)	25	46.8676	0.72	-0.3708	MS2		50	47.2384	16659	F6	1	0.000460829	2.52858e-07	8.37947
		Checked	Protein Group ID	# Proteins	# Unique Peptides	# Peptides	# PSMs	Group Description
		TRUE	317	37	5	12	67	[Master Protein] Peroxidase OS=Zea mays OX=4577 GN=PER66_0 PE=3 SV=1
	TRUE	High	CHIMERYS (A3)	Unambiguous	DSTASFPGQTSDLPPPTSSLR		3	A0A3L6G519	180; A0A1D6F4D0; A0A3L6G519	FALSE	FALSE	0	2		0	1	1	1081.02	2161.04	2161.04	0	0	HCD (High Energy Collision Dissociation)	25	46.8676	1	-0.5652	MS2		50	47.4327	16755	F6	1	0.000460829	1.56319e-08	10.0671	22382852	47.36
		Checked	Protein Group ID	# Proteins	# Unique Peptides	# Peptides	# PSMs	Group Description
		TRUE	317	37	5	12	67	[Master Protein] Peroxidase OS=Zea mays OX=4577 GN=PER66_0 PE=3 SV=1
	TRUE	High	CHIMERYS (A3)	Unambiguous	DSTASFPGQTSDLPPPTSSLR		3	A0A3L6G519	180; A0A1D6F4D0; A0A3L6G519	FALSE	FALSE	0	3		0	1	1	721.018	2161.04	2161.04	0	0	HCD (High Energy Collision Dissociation)	25	46.8676	0.46	-0.8662	MS2		50	47.7337	16920	F6	1	0.000460829	1.66524e-05	5.84045	92273560	47.38
		Checked	Protein Group ID	# Proteins	# Unique Peptides	# Peptides	# PSMs	Group Description
		TRUE	317	37	5	12	67	[Master Protein] Peroxidase OS=Zea mays OX=4577 GN=PER66_0 PE=3 SV=1
	TRUE	High	CHIMERYS (A3)	Unambiguous	SFASSTSAFNSAFATAmVK	M17(Oxidation)	5	A0A3L6G519	180; 762; A0A1D6F4D0; A0A3L6G519; A0A1D6F4C9	FALSE	FALSE	0	2		0	1	1	970.957	1940.91	1940.91	0	0	HCD (High Energy Collision Dissociation)	25	51.6719	1	-0.7795	MS2		50	52.4514	19490	F6	1	0.000460829	1.25531e-07	8.80404
		Checked	Protein Group ID	# Proteins	# Unique Peptides	# Peptides	# PSMs	Group Description
		TRUE	317	37	5	12	67	[Master Protein] Peroxidase OS=Zea mays OX=4577 GN=PER66_0 PE=3 SV=1
	TRUE	High	CHIMERYS (A3)	Unambiguous	SFASSTSAFNSAFATAmVK	M17(Oxidation)	5	A0A3L6G519	180; 762; A0A1D6F4D0; A0A3L6G519; A0A1D6F4C9	FALSE	FALSE	0	3		0	1	1	647.64	1940.91	1940.91	0	0	HCD (High Energy Collision Dissociation)	25	51.6719	1	-0.8036	MS2		50	52.4755	19503	F6	1	0.000460829	1.7445e-06	7.20847
		Checked	Protein Group ID	# Proteins	# Unique Peptides	# Peptides	# PSMs	Group Description
		TRUE	317	37	5	12	67	[Master Protein] Peroxidase OS=Zea mays OX=4577 GN=PER66_0 PE=3 SV=1
	TRUE	High	CHIMERYS (A3)	Unambiguous	SFASSTSAFNSAFATAmVK	M17(Oxidation)	5	A0A3L6G519	180; 762; A0A1D6F4D0; A0A3L6G519; A0A1D6F4C9	FALSE	FALSE	0	3		0	1	1	647.64	1940.91	1940.91	0	0	HCD (High Energy Collision Dissociation)	25	51.6719	1	-1.5643	MS2		50	53.2362	19877	F6	1	0.00261097	0.0312695	0.941474
		Checked	Protein Group ID	# Proteins	# Unique Peptides	# Peptides	# PSMs	Group Description
		TRUE	317	37	5	12	67	[Master Protein] Peroxidase OS=Zea mays OX=4577 GN=PER66_0 PE=3 SV=1
	TRUE	High	CHIMERYS (A3)	Unambiguous	SFASSTSAFNSAFATAmVK	M17(Oxidation)	5	A0A3L6G519	180; 762; A0A1D6F4D0; A0A3L6G519; A0A1D6F4C9	FALSE	FALSE	0	2		0	1	1	970.957	1940.91	1940.91	0	0	HCD (High Energy Collision Dissociation)	25	51.6719	1	-1.6337	MS2		50	53.3056	19913	F6	1	0.000460829	0.00331007	2.56011	369905	52.98
		Checked	Protein Group ID	# Proteins	# Unique Peptides	# Peptides	# PSMs	Group Description
		TRUE	317	37	5	12	67	[Master Protein] Peroxidase OS=Zea mays OX=4577 GN=PER66_0 PE=3 SV=1
	TRUE	High	CHIMERYS (A3)	Unambiguous	SFASSTSAFNSAFATAmVK	M17(Oxidation)	5	A0A3L6G519	180; 762; A0A1D6F4D0; A0A3L6G519; A0A1D6F4C9	FALSE	FALSE	0	2		0	1	1	970.957	1940.91	1940.91	0	0	HCD (High Energy Collision Dissociation)	25	51.6719	1	-2.0457	MS2		50	53.7176	20123	F6	1	0.000460829	0.00150426	3.08117
		Checked	Protein Group ID	# Proteins	# Unique Peptides	# Peptides	# PSMs	Group Description
		TRUE	317	37	5	12	67	[Master Protein] Peroxidase OS=Zea mays OX=4577 GN=PER66_0 PE=3 SV=1
	TRUE	High	CHIMERYS (A3)	Unambiguous	SFASSTSAFNSAFATAmVK	M17(Oxidation)	5	A0A3L6G519	180; 762; A0A1D6F4D0; A0A3L6G519; A0A1D6F4C9	FALSE	FALSE	0	3		0	1	1	647.64	1940.91	1940.91	0	0	HCD (High Energy Collision Dissociation)	25	51.6719	0.52	-2.0725	MS2		50	53.7444	20140	F6	1	0.00261097	0.0320799	0.9271
		Checked	Protein Group ID	# Proteins	# Unique Peptides	# Peptides	# PSMs	Group Description
		TRUE	317	37	5	12	67	[Master Protein] Peroxidase OS=Zea mays OX=4577 GN=PER66_0 PE=3 SV=1
	TRUE	High	CHIMERYS (A3)	Unambiguous	SFASSTSAFNSAFATAMVK		5	A0A3L6G519	180; 762; A0A1D6F4D0; A0A3L6G519; A0A1D6F4C9	FALSE	FALSE	0	2		0	1	1	962.959	1924.91	1924.91	0	0	HCD (High Energy Collision Dissociation)	25	56.909	1	-1.189	MS2		50	58.098	22267	F6	1	0.000460829	1.3242e-10	12.9597	17216810	58.17
		Checked	Protein Group ID	# Proteins	# Unique Peptides	# Peptides	# PSMs	Group Description
		TRUE	317	37	5	12	67	[Master Protein] Peroxidase OS=Zea mays OX=4577 GN=PER66_0 PE=3 SV=1
	TRUE	High	CHIMERYS (A3)	Unambiguous	SFASSTSAFNSAFATAMVK		5	A0A3L6G519	180; 762; A0A1D6F4D0; A0A3L6G519; A0A1D6F4C9	FALSE	FALSE	0	3		0	1	1	642.308	1924.91	1924.91	0	0	HCD (High Energy Collision Dissociation)	25	56.909	1	-1.1918	MS2		50	58.1008	22269	F6	1	0.000460829	4.01206e-06	6.70351	10483998	58.17
		Checked	Protein Group ID	# Proteins	# Unique Peptides	# Peptides	# PSMs	Group Description
		TRUE	317	37	5	12	67	[Master Protein] Peroxidase OS=Zea mays OX=4577 GN=PER66_0 PE=3 SV=1
	TRUE	High	CHIMERYS (A3)	Unambiguous	AQVESVcPGIVScADILAVAAR	C7(Carbamidomethyl); C13(Carbamidomethyl)	5	A0A3L6G519; Q9ZTS7	180; 762; A0A1D6F4D0; A0A3L6G519; Q9ZTS7	FALSE	FALSE	0	3		0	1	1	762.724	2286.16	2286.16	0	0	HCD (High Energy Collision Dissociation)	25	61.0745	1	0.0662	MS2		50	61.0083	23577	F6	2	0.00133097	0.00519349	2.23379	148036368	61.2
		Checked	Protein Group ID	# Proteins	# Unique Peptides	# Peptides	# PSMs	Group Description
		TRUE	317	37	5	12	67	[Master Protein] Peroxidase OS=Zea mays OX=4577 GN=PER66_0 PE=3 SV=1
		TRUE	583	33	1	7	38	[Master Protein] Peroxidase OS=Zea mays OX=4577 PE=2 SV=2
	TRUE	High	CHIMERYS (A3)	Unambiguous	AQVESVcPGIVScADILAVAAR	C7(Carbamidomethyl); C13(Carbamidomethyl)	5	A0A3L6G519; Q9ZTS7	180; 762; A0A1D6F4D0; A0A3L6G519; Q9ZTS7	FALSE	FALSE	0	3		0	1	1	762.724	2286.16	2286.16	0	0	HCD (High Energy Collision Dissociation)	25	61.0745	1	-0.0356	MS2		50	61.1101	23628	F6	2	0.000460829	8.79479e-12	14.6039	148036368	61.2
		Checked	Protein Group ID	# Proteins	# Unique Peptides	# Peptides	# PSMs	Group Description
		TRUE	317	37	5	12	67	[Master Protein] Peroxidase OS=Zea mays OX=4577 GN=PER66_0 PE=3 SV=1
		TRUE	583	33	1	7	38	[Master Protein] Peroxidase OS=Zea mays OX=4577 PE=2 SV=2
	TRUE	High	CHIMERYS (A3)	Unambiguous	AQVESVcPGIVScADILAVAAR	C7(Carbamidomethyl); C13(Carbamidomethyl)	5	A0A3L6G519; Q9ZTS7	180; 762; A0A1D6F4D0; A0A3L6G519; Q9ZTS7	FALSE	FALSE	0	2		0	1	1	1143.58	2286.16	2286.16	0	0	HCD (High Energy Collision Dissociation)	25	61.0745	1	-0.0498	MS2		50	61.1243	23633	F6	2	0.000460829	7.12236e-10	11.9397	13911931	61.2
		Checked	Protein Group ID	# Proteins	# Unique Peptides	# Peptides	# PSMs	Group Description
		TRUE	317	37	5	12	67	[Master Protein] Peroxidase OS=Zea mays OX=4577 GN=PER66_0 PE=3 SV=1
		TRUE	583	33	1	7	38	[Master Protein] Peroxidase OS=Zea mays OX=4577 PE=2 SV=2
	TRUE	High	CHIMERYS (A3)	Unambiguous	AQVESVcPGIVScADILAVAAR	C7(Carbamidomethyl); C13(Carbamidomethyl)	5	A0A3L6G519; Q9ZTS7	180; 762; A0A1D6F4D0; A0A3L6G519; Q9ZTS7	FALSE	FALSE	0	4		0	1	1	572.295	2286.16	2286.16	0	0	HCD (High Energy Collision Dissociation)	25	61.0745	1	-0.1106	MS2		50	61.1851	23660	F6	2	0.000460829	9.55197e-07	7.57365	1.03076e+06	61.2
		Checked	Protein Group ID	# Proteins	# Unique Peptides	# Peptides	# PSMs	Group Description
		TRUE	317	37	5	12	67	[Master Protein] Peroxidase OS=Zea mays OX=4577 GN=PER66_0 PE=3 SV=1
		TRUE	583	33	1	7	38	[Master Protein] Peroxidase OS=Zea mays OX=4577 PE=2 SV=2
	TRUE	High	CHIMERYS (A3)	Unambiguous	AQVESVcPGIVScADILAVAAR	C7(Carbamidomethyl); C13(Carbamidomethyl)	5	A0A3L6G519; Q9ZTS7	180; 762; A0A1D6F4D0; A0A3L6G519; Q9ZTS7	FALSE	FALSE	0	3		0	1	1	762.724	2286.16	2286.16	0	0	HCD (High Energy Collision Dissociation)	25	61.0745	1	-0.3893	MS2		50	61.4638	23794	F6	2	0.000460829	6.48764e-05	5.01526	148036368	61.2
		Checked	Protein Group ID	# Proteins	# Unique Peptides	# Peptides	# PSMs	Group Description
		TRUE	317	37	5	12	67	[Master Protein] Peroxidase OS=Zea mays OX=4577 GN=PER66_0 PE=3 SV=1
		TRUE	583	33	1	7	38	[Master Protein] Peroxidase OS=Zea mays OX=4577 PE=2 SV=2
	TRUE	High	CHIMERYS (A3)	Unambiguous	AGSTALAPLDTTTPNAFDNAYYTNLLSQK		6	A0A3L6G519; Q9ZTS7	180; 762; A0A1D6F4D0; A0A3L6G519; Q9ZTS7; A0A1D6F4C9	FALSE	FALSE	0	3		0	1	1	1020.17	3058.5	3058.5	0	0	HCD (High Energy Collision Dissociation)	25	58.7864	1	-3.6	MS2		50	62.3863	24179	F6	2	0.000460829	0.00135898	3.14589
		Checked	Protein Group ID	# Proteins	# Unique Peptides	# Peptides	# PSMs	Group Description
		TRUE	317	37	5	12	67	[Master Protein] Peroxidase OS=Zea mays OX=4577 GN=PER66_0 PE=3 SV=1
		TRUE	583	33	1	7	38	[Master Protein] Peroxidase OS=Zea mays OX=4577 PE=2 SV=2
	TRUE	High	CHIMERYS (A3)	Unambiguous	AGSTALAPLDTTTPNAFDNAYYTNLLSQK		6	A0A3L6G519; Q9ZTS7	180; 762; A0A1D6F4D0; A0A3L6G519; Q9ZTS7; A0A1D6F4C9	FALSE	FALSE	0	3		0	1	1	1020.17	3058.5	3058.5	0	0	HCD (High Energy Collision Dissociation)	25	58.7864	1	-3.9397	MS2		50	62.726	24299	F6	2	0.000460829	0.00213398	2.85504	34111628	63.01
		Checked	Protein Group ID	# Proteins	# Unique Peptides	# Peptides	# PSMs	Group Description
		TRUE	317	37	5	12	67	[Master Protein] Peroxidase OS=Zea mays OX=4577 GN=PER66_0 PE=3 SV=1
		TRUE	583	33	1	7	38	[Master Protein] Peroxidase OS=Zea mays OX=4577 PE=2 SV=2
	TRUE	High	CHIMERYS (A3)	Unambiguous	AGSTALAPLDTTTPNAFDNAYYTNLLSQK		6	A0A3L6G519; Q9ZTS7	180; 762; A0A1D6F4D0; A0A3L6G519; Q9ZTS7; A0A1D6F4C9	FALSE	FALSE	0	3		0	1	1	1020.17	3058.5	3058.5	0	0	HCD (High Energy Collision Dissociation)	25	58.7864	1	-4.2748	MS2		50	63.0612	24444	F6	2	0.000460829	2.84368e-10	12.4964	34111628	63.01
		Checked	Protein Group ID	# Proteins	# Unique Peptides	# Peptides	# PSMs	Group Description
		TRUE	317	37	5	12	67	[Master Protein] Peroxidase OS=Zea mays OX=4577 GN=PER66_0 PE=3 SV=1
		TRUE	583	33	1	7	38	[Master Protein] Peroxidase OS=Zea mays OX=4577 PE=2 SV=2
	TRUE	High	CHIMERYS (A3)	Unambiguous	DGVVALGGPSWTVLLGR		9	A0A3L6G519; B6T4Q8	180; 738; 762; A5H453; C4J6E4; A0A1D6F4D0; A0A3L6DZ47; A0A3L6G519; B6T4Q8	FALSE	FALSE	0	2		0	1	1	848.973	1696.94	1696.94	0	0	HCD (High Energy Collision Dissociation)	25	69.1391	1	0.6807	MS2		50	68.4584	26227	F6	2	0.000460829	1.47803e-06	7.30897	61546328	68.57
		Checked	Protein Group ID	# Proteins	# Unique Peptides	# Peptides	# PSMs	Group Description
		TRUE	317	37	5	12	67	[Master Protein] Peroxidase OS=Zea mays OX=4577 GN=PER66_0 PE=3 SV=1
		TRUE	254	5	1	2	5	[Master Protein] Peroxidase OS=Zea mays OX=4577 PE=2 SV=1
	TRUE	High	CHIMERYS (A3)	Unambiguous	DGVVALGGPSWTVLLGR		9	A0A3L6G519; B6T4Q8	180; 738; 762; A5H453; C4J6E4; A0A1D6F4D0; A0A3L6DZ47; A0A3L6G519; B6T4Q8	FALSE	FALSE	0	3		0	1	1	566.318	1696.94	1696.94	0	0	HCD (High Energy Collision Dissociation)	25	69.1391	1	0.6183	MS2		50	68.5208	26247	F6	2	0.000460829	3.2846e-05	5.4284	3.34268e+06	68.57
		Checked	Protein Group ID	# Proteins	# Unique Peptides	# Peptides	# PSMs	Group Description
		TRUE	317	37	5	12	67	[Master Protein] Peroxidase OS=Zea mays OX=4577 GN=PER66_0 PE=3 SV=1
		TRUE	254	5	1	2	5	[Master Protein] Peroxidase OS=Zea mays OX=4577 PE=2 SV=1
	TRUE	High	CHIMERYS (A3)	Unambiguous	DGVVALGGPSWTVLLGR		9	A0A3L6G519; B6T4Q8	180; 738; 762; A5H453; C4J6E4; A0A1D6F4D0; A0A3L6DZ47; A0A3L6G519; B6T4Q8	FALSE	FALSE	0	2		0	1	1	848.973	1696.94	1696.94	0	0	HCD (High Energy Collision Dissociation)	25	69.1391	1	0.34	MS2		50	68.7991	26329	F6	2	0.000460829	0.000127671	4.60384	61546328	68.57
		Checked	Protein Group ID	# Proteins	# Unique Peptides	# Peptides	# PSMs	Group Description
		TRUE	317	37	5	12	67	[Master Protein] Peroxidase OS=Zea mays OX=4577 GN=PER66_0 PE=3 SV=1
		TRUE	254	5	1	2	5	[Master Protein] Peroxidase OS=Zea mays OX=4577 PE=2 SV=1
	TRUE	High	CHIMERYS (A3)	Unambiguous	DGVVALGGPSWTVLLGR		9	A0A3L6G519; B6T4Q8	180; 738; 762; A5H453; C4J6E4; A0A1D6F4D0; A0A3L6DZ47; A0A3L6G519; B6T4Q8	FALSE	FALSE	0	2		0	1	1	848.973	1696.94	1696.94	0	0	HCD (High Energy Collision Dissociation)	25	69.1391	1	-1.3747	MS2		50	70.5137	26807	F6	2	0.000460829	9.66323e-08	8.96267	2465567	70.57
		Checked	Protein Group ID	# Proteins	# Unique Peptides	# Peptides	# PSMs	Group Description
		TRUE	317	37	5	12	67	[Master Protein] Peroxidase OS=Zea mays OX=4577 GN=PER66_0 PE=3 SV=1
		TRUE	254	5	1	2	5	[Master Protein] Peroxidase OS=Zea mays OX=4577 PE=2 SV=1
TRUE	3817	Monocotyledons|Class_III_peroxidase|partial|	11	48	1	18.12
	Checked	Confidence	Identifying Node	PSM Ambiguity	Annotated Sequence	Modifications	# Proteins	Master Protein Accessions	Protein Accessions	I/L Ambiguity	Identified by Inclusion File	# Missed Cleavages	Charge	DeltaScore	DeltaCn	Rank	Search Engine Rank	m/z [Da]	MH+ [Da]	Theo. MH+ [Da]	DeltaM [ppm]	Deltam/z [Da]	Activation Type	NCE [%]	Predicted RT [min]	Normalized CHIMERYS Coefficient	DeltaRT	MS Order	Isolation Interference [%]	Ion Inject Time [ms]	RT [min]	First Scan	File ID	# Protein Groups	q-Value	PEP	SVM Score	Precursor Abundance	Apex RT [min]
	TRUE	High	CHIMERYS (A3)	Unambiguous	DAPPNNPSLR		8	19; 3817	19; 3817; 3818; 3819; 3820; 3821; Q6RFK3; A0A3L6E8Q5	FALSE	FALSE	0	2		0	1	1	540.775	1080.54	1080.54	0	0	HCD (High Energy Collision Dissociation)	25	26.9888	1	0.8438	MS2		50	26.145	6463	F6	2	0.000460829	0.00389073	2.44666	351170720	26.48
		Checked	Protein Group ID	# Proteins	# Unique Peptides	# Peptides	# PSMs	Group Description
		TRUE	140	30	1	11	50	[Master Protein] Monocotyledons|Class_III_peroxidase|complete|
		TRUE	20	26	1	11	48	[Master Protein] Monocotyledons|Class_III_peroxidase|partial|
	TRUE	High	CHIMERYS (A3)	Unambiguous	DAPPNNPSLR		8	19; 3817	19; 3817; 3818; 3819; 3820; 3821; Q6RFK3; A0A3L6E8Q5	FALSE	FALSE	0	2		0	1	1	540.775	1080.54	1080.54	0	0	HCD (High Energy Collision Dissociation)	25	26.9888	1	0.5002	MS2		9.839	26.4886	6593	F6	2	0.000460829	4.50138e-09	10.8219	351170720	26.48
		Checked	Protein Group ID	# Proteins	# Unique Peptides	# Peptides	# PSMs	Group Description
		TRUE	140	30	1	11	50	[Master Protein] Monocotyledons|Class_III_peroxidase|complete|
		TRUE	20	26	1	11	48	[Master Protein] Monocotyledons|Class_III_peroxidase|partial|
	TRUE	High	CHIMERYS (A3)	Unambiguous	DAPPNNPSLR		8	19; 3817	19; 3817; 3818; 3819; 3820; 3821; Q6RFK3; A0A3L6E8Q5	FALSE	FALSE	0	2		0	1	1	540.775	1080.54	1080.54	0	0	HCD (High Energy Collision Dissociation)	25	26.9888	1	0.1623	MS2		50	26.8265	6730	F6	2	0.000460829	3.91114e-10	12.3031	351170720	26.48
		Checked	Protein Group ID	# Proteins	# Unique Peptides	# Peptides	# PSMs	Group Description
		TRUE	140	30	1	11	50	[Master Protein] Monocotyledons|Class_III_peroxidase|complete|
		TRUE	20	26	1	11	48	[Master Protein] Monocotyledons|Class_III_peroxidase|partial|
	TRUE	High	CHIMERYS (A3)	Unambiguous	MHFHDcFVR	C6(Carbamidomethyl)	49	19; 3817; 6678; A7QEU4; A0A3L6E5G9	19; 8009; 731; 735; 797; 1160; 3817; 3818; 3819; 3820; 3821; 5971; 6678; 6698; 8010; 13290; 13291; ZmPrx[P]23; Q6RFK3; A0A1D6H7N5; A0A1D6H7N3; Q9SUT2; P0DI10; P37834; O23044; A7QEU4; Q43872; Q9LSY7; A0A1D6FP28; A0A1D6FUY7; A0A3L6D7Z3; A0A3L6D817; A0A3L6DVJ4; A0A3L6E5G9; A0A3L6E8Q5; A0A3L6ECH5; A0A3L6G6C4; A0A3L6GBT3; A0A3L6GC37; A0A3L6GD27; A0A3L6GD67; A0A804PZT1; A0A804QMF0; A0A804QQ37; A0A804RD…	FALSE	FALSE	0	3		0	1	1	416.852	1248.54	1248.54	0	0	HCD (High Energy Collision Dissociation)	25	34.8181	1	0.1146	MS2		50	34.7035	10083	F6	5	0.000460829	1.7752e-05	5.80167	46732116	34.86
		Checked	Protein Group ID	# Proteins	# Unique Peptides	# Peptides	# PSMs	Group Description
		TRUE	140	30	1	11	50	[Master Protein] Monocotyledons|Class_III_peroxidase|complete|
		TRUE	456	46	1	3	12	[Master Protein] ZmPrx118 Monocotyledons|Class_III_peroxidase|complete|
		TRUE	20	26	1	11	48	[Master Protein] Monocotyledons|Class_III_peroxidase|partial|
		TRUE	62	25	5	9	23	[Master Protein] Peroxidase OS=Zea mays OX=4577 GN=GSVIVT00037159001_13 PE=3 SV=1
		TRUE	482	23	1	2	10	[Master Protein] Peroxidase 5 OS=Vitis vinifera OX=29760 GN=GSVIVT00037159001 PE=1 SV=2
	TRUE	High	CHIMERYS (A3)	Unambiguous	MHFHDcFVR	C6(Carbamidomethyl)	49	19; 3817; 6678; A7QEU4; A0A3L6E5G9	19; 8009; 731; 735; 797; 1160; 3817; 3818; 3819; 3820; 3821; 5971; 6678; 6698; 8010; 13290; 13291; ZmPrx[P]23; Q6RFK3; A0A1D6H7N5; A0A1D6H7N3; Q9SUT2; P0DI10; P37834; O23044; A7QEU4; Q43872; Q9LSY7; A0A1D6FP28; A0A1D6FUY7; A0A3L6D7Z3; A0A3L6D817; A0A3L6DVJ4; A0A3L6E5G9; A0A3L6E8Q5; A0A3L6ECH5; A0A3L6G6C4; A0A3L6GBT3; A0A3L6GC37; A0A3L6GD27; A0A3L6GD67; A0A804PZT1; A0A804QMF0; A0A804QQ37; A0A804RD…	FALSE	FALSE	0	2		0	1	1	624.774	1248.54	1248.54	0	0	HCD (High Energy Collision Dissociation)	25	34.8181	1	0.0751	MS2		50	34.743	10099	F6	5	0.00427807	0.0582012	0.615286	1.29873e+06	34.84
		Checked	Protein Group ID	# Proteins	# Unique Peptides	# Peptides	# PSMs	Group Description
		TRUE	140	30	1	11	50	[Master Protein] Monocotyledons|Class_III_peroxidase|complete|
		TRUE	456	46	1	3	12	[Master Protein] ZmPrx118 Monocotyledons|Class_III_peroxidase|complete|
		TRUE	20	26	1	11	48	[Master Protein] Monocotyledons|Class_III_peroxidase|partial|
		TRUE	62	25	5	9	23	[Master Protein] Peroxidase OS=Zea mays OX=4577 GN=GSVIVT00037159001_13 PE=3 SV=1
		TRUE	482	23	1	2	10	[Master Protein] Peroxidase 5 OS=Vitis vinifera OX=29760 GN=GSVIVT00037159001 PE=1 SV=2
	TRUE	High	CHIMERYS (A3)	Unambiguous	MHFHDcFVR	C6(Carbamidomethyl)	49	19; 3817; 6678; A7QEU4; A0A3L6E5G9	19; 8009; 731; 735; 797; 1160; 3817; 3818; 3819; 3820; 3821; 5971; 6678; 6698; 8010; 13290; 13291; ZmPrx[P]23; Q6RFK3; A0A1D6H7N5; A0A1D6H7N3; Q9SUT2; P0DI10; P37834; O23044; A7QEU4; Q43872; Q9LSY7; A0A1D6FP28; A0A1D6FUY7; A0A3L6D7Z3; A0A3L6D817; A0A3L6DVJ4; A0A3L6E5G9; A0A3L6E8Q5; A0A3L6ECH5; A0A3L6G6C4; A0A3L6GBT3; A0A3L6GC37; A0A3L6GD27; A0A3L6GD67; A0A804PZT1; A0A804QMF0; A0A804QQ37; A0A804RD…	FALSE	FALSE	0	3		0	1	1	416.852	1248.54	1248.54	0	0	HCD (High Energy Collision Dissociation)	25	34.8181	1	-0.2218	MS2		50	35.0399	10235	F6	5	0.000460829	2.81443e-07	8.31453	46732116	34.86
		Checked	Protein Group ID	# Proteins	# Unique Peptides	# Peptides	# PSMs	Group Description
		TRUE	140	30	1	11	50	[Master Protein] Monocotyledons|Class_III_peroxidase|complete|
		TRUE	456	46	1	3	12	[Master Protein] ZmPrx118 Monocotyledons|Class_III_peroxidase|complete|
		TRUE	20	26	1	11	48	[Master Protein] Monocotyledons|Class_III_peroxidase|partial|
		TRUE	62	25	5	9	23	[Master Protein] Peroxidase OS=Zea mays OX=4577 GN=GSVIVT00037159001_13 PE=3 SV=1
		TRUE	482	23	1	2	10	[Master Protein] Peroxidase 5 OS=Vitis vinifera OX=29760 GN=GSVIVT00037159001 PE=1 SV=2
	TRUE	High	CHIMERYS (A3)	Unambiguous	MHFHDcFVR	C6(Carbamidomethyl)	49	19; 3817; 6678; A7QEU4; A0A3L6E5G9	19; 8009; 731; 735; 797; 1160; 3817; 3818; 3819; 3820; 3821; 5971; 6678; 6698; 8010; 13290; 13291; ZmPrx[P]23; Q6RFK3; A0A1D6H7N5; A0A1D6H7N3; Q9SUT2; P0DI10; P37834; O23044; A7QEU4; Q43872; Q9LSY7; A0A1D6FP28; A0A1D6FUY7; A0A3L6D7Z3; A0A3L6D817; A0A3L6DVJ4; A0A3L6E5G9; A0A3L6E8Q5; A0A3L6ECH5; A0A3L6G6C4; A0A3L6GBT3; A0A3L6GC37; A0A3L6GD27; A0A3L6GD67; A0A804PZT1; A0A804QMF0; A0A804QQ37; A0A804RD…	FALSE	FALSE	0	3		0	1	1	416.852	1248.54	1248.54	0	0	HCD (High Energy Collision Dissociation)	25	34.8181	1	-0.5591	MS2		50	35.3773	10393	F6	5	0.000460829	1.75869e-05	5.80734	46732116	34.86
		Checked	Protein Group ID	# Proteins	# Unique Peptides	# Peptides	# PSMs	Group Description
		TRUE	140	30	1	11	50	[Master Protein] Monocotyledons|Class_III_peroxidase|complete|
		TRUE	456	46	1	3	12	[Master Protein] ZmPrx118 Monocotyledons|Class_III_peroxidase|complete|
		TRUE	20	26	1	11	48	[Master Protein] Monocotyledons|Class_III_peroxidase|partial|
		TRUE	62	25	5	9	23	[Master Protein] Peroxidase OS=Zea mays OX=4577 GN=GSVIVT00037159001_13 PE=3 SV=1
		TRUE	482	23	1	2	10	[Master Protein] Peroxidase 5 OS=Vitis vinifera OX=29760 GN=GSVIVT00037159001 PE=1 SV=2
	TRUE	High	CHIMERYS (A3)	Unambiguous	MHFHDcFVR	C6(Carbamidomethyl)	49	19; 3817; 6678; A7QEU4; A0A3L6E5G9	19; 8009; 731; 735; 797; 1160; 3817; 3818; 3819; 3820; 3821; 5971; 6678; 6698; 8010; 13290; 13291; ZmPrx[P]23; Q6RFK3; A0A1D6H7N5; A0A1D6H7N3; Q9SUT2; P0DI10; P37834; O23044; A7QEU4; Q43872; Q9LSY7; A0A1D6FP28; A0A1D6FUY7; A0A3L6D7Z3; A0A3L6D817; A0A3L6DVJ4; A0A3L6E5G9; A0A3L6E8Q5; A0A3L6ECH5; A0A3L6G6C4; A0A3L6GBT3; A0A3L6GC37; A0A3L6GD27; A0A3L6GD67; A0A804PZT1; A0A804QMF0; A0A804QQ37; A0A804RD…	FALSE	FALSE	0	3		0	1	1	416.852	1248.54	1248.54	0	0	HCD (High Energy Collision Dissociation)	25	34.8181	1	-0.9221	MS2		50	35.7402	10556	F6	5	0.000460829	6.00676e-06	6.4588	4.7511e+06	35.87
		Checked	Protein Group ID	# Proteins	# Unique Peptides	# Peptides	# PSMs	Group Description
		TRUE	140	30	1	11	50	[Master Protein] Monocotyledons|Class_III_peroxidase|complete|
		TRUE	456	46	1	3	12	[Master Protein] ZmPrx118 Monocotyledons|Class_III_peroxidase|complete|
		TRUE	20	26	1	11	48	[Master Protein] Monocotyledons|Class_III_peroxidase|partial|
		TRUE	62	25	5	9	23	[Master Protein] Peroxidase OS=Zea mays OX=4577 GN=GSVIVT00037159001_13 PE=3 SV=1
		TRUE	482	23	1	2	10	[Master Protein] Peroxidase 5 OS=Vitis vinifera OX=29760 GN=GSVIVT00037159001 PE=1 SV=2
	TRUE	High	CHIMERYS (A3)	Unambiguous	MHFHDcFVR	C6(Carbamidomethyl)	49	19; 3817; 6678; A7QEU4; A0A3L6E5G9	19; 8009; 731; 735; 797; 1160; 3817; 3818; 3819; 3820; 3821; 5971; 6678; 6698; 8010; 13290; 13291; ZmPrx[P]23; Q6RFK3; A0A1D6H7N5; A0A1D6H7N3; Q9SUT2; P0DI10; P37834; O23044; A7QEU4; Q43872; Q9LSY7; A0A1D6FP28; A0A1D6FUY7; A0A3L6D7Z3; A0A3L6D817; A0A3L6DVJ4; A0A3L6E5G9; A0A3L6E8Q5; A0A3L6ECH5; A0A3L6G6C4; A0A3L6GBT3; A0A3L6GC37; A0A3L6GD27; A0A3L6GD67; A0A804PZT1; A0A804QMF0; A0A804QQ37; A0A804RD…	FALSE	FALSE	0	3		0	1	1	416.852	1248.54	1248.54	0	0	HCD (High Energy Collision Dissociation)	25	34.8181	1	-1.0215	MS2		50	35.8396	10603	F6	5	0.000460829	0.00122437	3.212	4.7511e+06	35.87
		Checked	Protein Group ID	# Proteins	# Unique Peptides	# Peptides	# PSMs	Group Description
		TRUE	140	30	1	11	50	[Master Protein] Monocotyledons|Class_III_peroxidase|complete|
		TRUE	456	46	1	3	12	[Master Protein] ZmPrx118 Monocotyledons|Class_III_peroxidase|complete|
		TRUE	20	26	1	11	48	[Master Protein] Monocotyledons|Class_III_peroxidase|partial|
		TRUE	62	25	5	9	23	[Master Protein] Peroxidase OS=Zea mays OX=4577 GN=GSVIVT00037159001_13 PE=3 SV=1
		TRUE	482	23	1	2	10	[Master Protein] Peroxidase 5 OS=Vitis vinifera OX=29760 GN=GSVIVT00037159001 PE=1 SV=2
	TRUE	High	CHIMERYS (A3)	Unambiguous	MHFHDcFVR	C6(Carbamidomethyl)	49	19; 3817; 6678; A7QEU4; A0A3L6E5G9	19; 8009; 731; 735; 797; 1160; 3817; 3818; 3819; 3820; 3821; 5971; 6678; 6698; 8010; 13290; 13291; ZmPrx[P]23; Q6RFK3; A0A1D6H7N5; A0A1D6H7N3; Q9SUT2; P0DI10; P37834; O23044; A7QEU4; Q43872; Q9LSY7; A0A1D6FP28; A0A1D6FUY7; A0A3L6D7Z3; A0A3L6D817; A0A3L6DVJ4; A0A3L6E5G9; A0A3L6E8Q5; A0A3L6ECH5; A0A3L6G6C4; A0A3L6GBT3; A0A3L6GC37; A0A3L6GD27; A0A3L6GD67; A0A804PZT1; A0A804QMF0; A0A804QQ37; A0A804RD…	FALSE	FALSE	0	3		0	1	1	416.852	1248.54	1248.54	0	0	HCD (High Energy Collision Dissociation)	25	34.8181	1	-1.2535	MS2		50	36.0717	10707	F6	5	0.000460829	0.0035707	2.50733	4.7511e+06	35.87
		Checked	Protein Group ID	# Proteins	# Unique Peptides	# Peptides	# PSMs	Group Description
		TRUE	140	30	1	11	50	[Master Protein] Monocotyledons|Class_III_peroxidase|complete|
		TRUE	456	46	1	3	12	[Master Protein] ZmPrx118 Monocotyledons|Class_III_peroxidase|complete|
		TRUE	20	26	1	11	48	[Master Protein] Monocotyledons|Class_III_peroxidase|partial|
		TRUE	62	25	5	9	23	[Master Protein] Peroxidase OS=Zea mays OX=4577 GN=GSVIVT00037159001_13 PE=3 SV=1
		TRUE	482	23	1	2	10	[Master Protein] Peroxidase 5 OS=Vitis vinifera OX=29760 GN=GSVIVT00037159001 PE=1 SV=2
	TRUE	High	CHIMERYS (A3)	Unambiguous	MHFHDcFVR	C6(Carbamidomethyl)	49	19; 3817; 6678; A7QEU4; A0A3L6E5G9	19; 8009; 731; 735; 797; 1160; 3817; 3818; 3819; 3820; 3821; 5971; 6678; 6698; 8010; 13290; 13291; ZmPrx[P]23; Q6RFK3; A0A1D6H7N5; A0A1D6H7N3; Q9SUT2; P0DI10; P37834; O23044; A7QEU4; Q43872; Q9LSY7; A0A1D6FP28; A0A1D6FUY7; A0A3L6D7Z3; A0A3L6D817; A0A3L6DVJ4; A0A3L6E5G9; A0A3L6E8Q5; A0A3L6ECH5; A0A3L6G6C4; A0A3L6GBT3; A0A3L6GC37; A0A3L6GD27; A0A3L6GD67; A0A804PZT1; A0A804QMF0; A0A804QQ37; A0A804RD…	FALSE	FALSE	0	3		0	1	1	416.852	1248.54	1248.54	0	0	HCD (High Energy Collision Dissociation)	25	34.8181	1	-1.7834	MS2		50	36.6015	11007	F6	5	0.000460829	0.00273061	2.69137
		Checked	Protein Group ID	# Proteins	# Unique Peptides	# Peptides	# PSMs	Group Description
		TRUE	140	30	1	11	50	[Master Protein] Monocotyledons|Class_III_peroxidase|complete|
		TRUE	456	46	1	3	12	[Master Protein] ZmPrx118 Monocotyledons|Class_III_peroxidase|complete|
		TRUE	20	26	1	11	48	[Master Protein] Monocotyledons|Class_III_peroxidase|partial|
		TRUE	62	25	5	9	23	[Master Protein] Peroxidase OS=Zea mays OX=4577 GN=GSVIVT00037159001_13 PE=3 SV=1
		TRUE	482	23	1	2	10	[Master Protein] Peroxidase 5 OS=Vitis vinifera OX=29760 GN=GSVIVT00037159001 PE=1 SV=2
	TRUE	High	CHIMERYS (A3)	Unambiguous	MHFHDcFVR	C6(Carbamidomethyl)	49	19; 3817; 6678; A7QEU4; A0A3L6E5G9	19; 8009; 731; 735; 797; 1160; 3817; 3818; 3819; 3820; 3821; 5971; 6678; 6698; 8010; 13290; 13291; ZmPrx[P]23; Q6RFK3; A0A1D6H7N5; A0A1D6H7N3; Q9SUT2; P0DI10; P37834; O23044; A7QEU4; Q43872; Q9LSY7; A0A1D6FP28; A0A1D6FUY7; A0A3L6D7Z3; A0A3L6D817; A0A3L6DVJ4; A0A3L6E5G9; A0A3L6E8Q5; A0A3L6ECH5; A0A3L6G6C4; A0A3L6GBT3; A0A3L6GC37; A0A3L6GD27; A0A3L6GD67; A0A804PZT1; A0A804QMF0; A0A804QQ37; A0A804RD…	FALSE	FALSE	0	3		0	1	1	416.852	1248.54	1248.54	0	0	HCD (High Energy Collision Dissociation)	25	34.8181	1	-2.5466	MS2		50	37.3647	11412	F6	5	0.00813008	0.129055	0.237244	869349	37.25
		Checked	Protein Group ID	# Proteins	# Unique Peptides	# Peptides	# PSMs	Group Description
		TRUE	140	30	1	11	50	[Master Protein] Monocotyledons|Class_III_peroxidase|complete|
		TRUE	456	46	1	3	12	[Master Protein] ZmPrx118 Monocotyledons|Class_III_peroxidase|complete|
		TRUE	20	26	1	11	48	[Master Protein] Monocotyledons|Class_III_peroxidase|partial|
		TRUE	62	25	5	9	23	[Master Protein] Peroxidase OS=Zea mays OX=4577 GN=GSVIVT00037159001_13 PE=3 SV=1
		TRUE	482	23	1	2	10	[Master Protein] Peroxidase 5 OS=Vitis vinifera OX=29760 GN=GSVIVT00037159001 PE=1 SV=2
	TRUE	High	CHIMERYS (A3)	Unambiguous	mGQIEVLTGTQGEIR	M1(Oxidation)	12	19; 3817	19; 735; 3817; 3818; 3819; 3820; 3821; Q6RFK3; P84752; A0A3L6E8Q5; A0A804PZT1; C0PG62	FALSE	FALSE	0	2		0	1	1	824.422	1647.84	1647.84	0	0	HCD (High Energy Collision Dissociation)	25	43.1797	1	-0.8749	MS2		50	44.0546	15010	F6	2	0.000460829	1.47572e-07	8.70596	15548325	44.13
		Checked	Protein Group ID	# Proteins	# Unique Peptides	# Peptides	# PSMs	Group Description
		TRUE	140	30	1	11	50	[Master Protein] Monocotyledons|Class_III_peroxidase|complete|
		TRUE	20	26	1	11	48	[Master Protein] Monocotyledons|Class_III_peroxidase|partial|
	TRUE	High	CHIMERYS (A3)	Unambiguous	mGQIEVLTGTQGEIR	M1(Oxidation)	12	19; 3817	19; 735; 3817; 3818; 3819; 3820; 3821; Q6RFK3; P84752; A0A3L6E8Q5; A0A804PZT1; C0PG62	FALSE	FALSE	0	3		0	1	1	549.951	1647.84	1647.84	0	0	HCD (High Energy Collision Dissociation)	25	43.1797	1	-0.8975	MS2		50	44.0772	15022	F6	2	0.000460829	2.40122e-05	5.61845	4.84277e+06	44.14
		Checked	Protein Group ID	# Proteins	# Unique Peptides	# Peptides	# PSMs	Group Description
		TRUE	140	30	1	11	50	[Master Protein] Monocotyledons|Class_III_peroxidase|complete|
		TRUE	20	26	1	11	48	[Master Protein] Monocotyledons|Class_III_peroxidase|partial|
	TRUE	High	CHIMERYS (A3)	Unambiguous	mGQIEVLTGTQGEIR	M1(Oxidation)	12	19; 3817	19; 735; 3817; 3818; 3819; 3820; 3821; Q6RFK3; P84752; A0A3L6E8Q5; A0A804PZT1; C0PG62	FALSE	FALSE	0	3		0	1	1	549.951	1647.84	1647.84	0	0	HCD (High Energy Collision Dissociation)	25	43.1797	1	-1.2429	MS2		50	44.4226	15203	F6	2	0.00840054	0.144441	0.184624	4.84277e+06	44.14
		Checked	Protein Group ID	# Proteins	# Unique Peptides	# Peptides	# PSMs	Group Description
		TRUE	140	30	1	11	50	[Master Protein] Monocotyledons|Class_III_peroxidase|complete|
		TRUE	20	26	1	11	48	[Master Protein] Monocotyledons|Class_III_peroxidase|partial|
	TRUE	High	CHIMERYS (A3)	Unambiguous	FFDVVDR		13	19; 3817; A0A3L6E5G9	19; 735; 3817; 3818; 3819; 3820; 3821; Q6RFK3; A0A3L6E5G9; A0A3L6E8Q5; A0A804PZT1; C0PNJ0; C0PNM3	FALSE	FALSE	0	2		0	1	1	449.227	897.446	897.446	0	0	HCD (High Energy Collision Dissociation)	25	44.9445	0.97	0.2266	MS2		15.265	44.718	15353	F6	3	0.000460829	7.7284e-12	14.6823	229249616	44.77
		Checked	Protein Group ID	# Proteins	# Unique Peptides	# Peptides	# PSMs	Group Description
		TRUE	140	30	1	11	50	[Master Protein] Monocotyledons|Class_III_peroxidase|complete|
[truncated: 6,060 more rows]

## Sheet: 1Control_5
Checked	Accession	Description	# Peptides	# PSMs	# Unique Peptides	Score CHIMERY: CHIMERYS
TRUE	B6UB73	L-ascorbate peroxidase OS=Zea mays OX=4577 PE=2 SV=1	15	95	4	30.75
	Checked	Confidence	Identifying Node	PSM Ambiguity	Annotated Sequence	Modifications	# Proteins	Master Protein Accessions	Protein Accessions	I/L Ambiguity	Identified by Inclusion File	# Missed Cleavages	Charge	DeltaScore	DeltaCn	Rank	Search Engine Rank	m/z [Da]	MH+ [Da]	Theo. MH+ [Da]	DeltaM [ppm]	Deltam/z [Da]	Activation Type	NCE [%]	Predicted RT [min]	Normalized CHIMERYS Coefficient	DeltaRT	MS Order	Isolation Interference [%]	Ion Inject Time [ms]	RT [min]	First Scan	File ID	# Protein Groups	q-Value	PEP	SVM Score	Precursor Abundance	Apex RT [min]
	TRUE	High	CHIMERYS (A3)	Unambiguous	EDKPQPPPEGR		13	Q05431; A0A1D6PD14; B6UB73	A0A1D6JYW8; A0A3L6DFG2; Q05431; A0A1D6JYW7; A0A1D6JYX5; A0A1D6PD09; A0A1D6PD13; A0A1D6PD14; A0A804UKE7; B4FS18; B6U9S6; B6UB73; A0A1D6PD12	FALSE	FALSE	0	3		0	1	1	417.211	1249.62	1249.62	0	0	HCD (High Energy Collision Dissociation)	25	20.538	0.7	1.3126	MS2		50	19.2254	4338	F1	3	9.44822e-05	0.00022578	5.0414	1084544512	20.47
		Checked	Protein Group ID	# Proteins	# Unique Peptides	# Peptides	# PSMs	Group Description
		TRUE	2231	21	4	15	95	[Master Protein] L-ascorbate peroxidase OS=Zea mays OX=4577 PE=2 SV=1
		TRUE	1578	1	2	5	11	[Master Protein] L-ascorbate peroxidase 1, cytosolic OS=Arabidopsis thaliana OX=3702 GN=APX1 PE=1 SV=2
		TRUE	708	15	3	11	51	[Master Protein] L-ascorbate peroxidase OS=Zea mays OX=4577 GN=ZEAMMB73_Zm00001d047757 PE=3 SV=1
	TRUE	High	CHIMERYS (A3)	Unambiguous	EDKPQPPPEGR		13	Q05431; A0A1D6PD14; B6UB73	A0A1D6JYW8; A0A3L6DFG2; Q05431; A0A1D6JYW7; A0A1D6JYX5; A0A1D6PD09; A0A1D6PD13; A0A1D6PD14; A0A804UKE7; B4FS18; B6U9S6; B6UB73; A0A1D6PD12	FALSE	FALSE	0	3		0	1	1	417.211	1249.62	1249.62	0	0	HCD (High Energy Collision Dissociation)	25	20.538	0.77	0.9706	MS2		50	19.5674	4419	F1	3	9.44822e-05	2.16813e-05	6.76176	1084544512	20.47
		Checked	Protein Group ID	# Proteins	# Unique Peptides	# Peptides	# PSMs	Group Description
		TRUE	2231	21	4	15	95	[Master Protein] L-ascorbate peroxidase OS=Zea mays OX=4577 PE=2 SV=1
		TRUE	1578	1	2	5	11	[Master Protein] L-ascorbate peroxidase 1, cytosolic OS=Arabidopsis thaliana OX=3702 GN=APX1 PE=1 SV=2
		TRUE	708	15	3	11	51	[Master Protein] L-ascorbate peroxidase OS=Zea mays OX=4577 GN=ZEAMMB73_Zm00001d047757 PE=3 SV=1
	TRUE	High	CHIMERYS (A3)	Unambiguous	EDKPQPPPEGR		13	Q05431; A0A1D6PD14; B6UB73	A0A1D6JYW8; A0A3L6DFG2; Q05431; A0A1D6JYW7; A0A1D6JYX5; A0A1D6PD09; A0A1D6PD13; A0A1D6PD14; A0A804UKE7; B4FS18; B6U9S6; B6UB73; A0A1D6PD12	FALSE	FALSE	0	3		0	1	1	417.211	1249.62	1249.62	0	0	HCD (High Energy Collision Dissociation)	25	20.538	0.73	0.633	MS2		50	19.905	4507	F1	3	9.44822e-05	3.25731e-08	11.4716	1084544512	20.47
		Checked	Protein Group ID	# Proteins	# Unique Peptides	# Peptides	# PSMs	Group Description
		TRUE	2231	21	4	15	95	[Master Protein] L-ascorbate peroxidase OS=Zea mays OX=4577 PE=2 SV=1
		TRUE	1578	1	2	5	11	[Master Protein] L-ascorbate peroxidase 1, cytosolic OS=Arabidopsis thaliana OX=3702 GN=APX1 PE=1 SV=2
		TRUE	708	15	3	11	51	[Master Protein] L-ascorbate peroxidase OS=Zea mays OX=4577 GN=ZEAMMB73_Zm00001d047757 PE=3 SV=1
	TRUE	High	CHIMERYS (A3)	Unambiguous	EDKPQPPPEGR		13	Q05431; A0A1D6PD14; B6UB73	A0A1D6JYW8; A0A3L6DFG2; Q05431; A0A1D6JYW7; A0A1D6JYX5; A0A1D6PD09; A0A1D6PD13; A0A1D6PD14; A0A804UKE7; B4FS18; B6U9S6; B6UB73; A0A1D6PD12	FALSE	FALSE	0	3		0	1	1	417.211	1249.62	1249.62	0	0	HCD (High Energy Collision Dissociation)	25	20.538	0.75	0.292	MS2		10.136	20.246	4594	F1	3	9.44822e-05	5.55229e-08	11.0854	1084544512	20.47
		Checked	Protein Group ID	# Proteins	# Unique Peptides	# Peptides	# PSMs	Group Description
		TRUE	2231	21	4	15	95	[Master Protein] L-ascorbate peroxidase OS=Zea mays OX=4577 PE=2 SV=1
		TRUE	1578	1	2	5	11	[Master Protein] L-ascorbate peroxidase 1, cytosolic OS=Arabidopsis thaliana OX=3702 GN=APX1 PE=1 SV=2
		TRUE	708	15	3	11	51	[Master Protein] L-ascorbate peroxidase OS=Zea mays OX=4577 GN=ZEAMMB73_Zm00001d047757 PE=3 SV=1
	TRUE	High	CHIMERYS (A3)	Unambiguous	EDKPQPPPEGR		13	Q05431; A0A1D6PD14; B6UB73	A0A1D6JYW8; A0A3L6DFG2; Q05431; A0A1D6JYW7; A0A1D6JYX5; A0A1D6PD09; A0A1D6PD13; A0A1D6PD14; A0A804UKE7; B4FS18; B6U9S6; B6UB73; A0A1D6PD12	FALSE	FALSE	0	3		0	1	1	417.211	1249.62	1249.62	0	0	HCD (High Energy Collision Dissociation)	25	20.538	0.76	-0.0437	MS2		3.792	20.5817	4694	F1	3	9.44822e-05	8.43772e-08	10.7823	1084544512	20.47
		Checked	Protein Group ID	# Proteins	# Unique Peptides	# Peptides	# PSMs	Group Description
		TRUE	2231	21	4	15	95	[Master Protein] L-ascorbate peroxidase OS=Zea mays OX=4577 PE=2 SV=1
		TRUE	1578	1	2	5	11	[Master Protein] L-ascorbate peroxidase 1, cytosolic OS=Arabidopsis thaliana OX=3702 GN=APX1 PE=1 SV=2
		TRUE	708	15	3	11	51	[Master Protein] L-ascorbate peroxidase OS=Zea mays OX=4577 GN=ZEAMMB73_Zm00001d047757 PE=3 SV=1
	TRUE	High	CHIMERYS (A3)	Unambiguous	EDKPQPPPEGR		13	Q05431; A0A1D6PD14; B6UB73	A0A1D6JYW8; A0A3L6DFG2; Q05431; A0A1D6JYW7; A0A1D6JYX5; A0A1D6PD09; A0A1D6PD13; A0A1D6PD14; A0A804UKE7; B4FS18; B6U9S6; B6UB73; A0A1D6PD12	FALSE	FALSE	0	3		0	1	1	417.211	1249.62	1249.62	0	0	HCD (High Energy Collision Dissociation)	25	20.538	0.72	-0.3806	MS2		10.841	20.9186	4801	F1	3	9.44822e-05	5.98906e-08	11.0306	1084544512	20.47
		Checked	Protein Group ID	# Proteins	# Unique Peptides	# Peptides	# PSMs	Group Description
		TRUE	2231	21	4	15	95	[Master Protein] L-ascorbate peroxidase OS=Zea mays OX=4577 PE=2 SV=1
		TRUE	1578	1	2	5	11	[Master Protein] L-ascorbate peroxidase 1, cytosolic OS=Arabidopsis thaliana OX=3702 GN=APX1 PE=1 SV=2
		TRUE	708	15	3	11	51	[Master Protein] L-ascorbate peroxidase OS=Zea mays OX=4577 GN=ZEAMMB73_Zm00001d047757 PE=3 SV=1
	TRUE	High	CHIMERYS (A3)	Unambiguous	EDKPQPPPEGR		13	Q05431; A0A1D6PD14; B6UB73	A0A1D6JYW8; A0A3L6DFG2; Q05431; A0A1D6JYW7; A0A1D6JYX5; A0A1D6PD09; A0A1D6PD13; A0A1D6PD14; A0A804UKE7; B4FS18; B6U9S6; B6UB73; A0A1D6PD12	FALSE	FALSE	0	3		0	1	1	417.211	1249.62	1249.62	0	0	HCD (High Energy Collision Dissociation)	25	20.538	0.71	-0.7188	MS2		50	21.2568	4910	F1	3	9.44822e-05	2.37715e-05	6.69489
		Checked	Protein Group ID	# Proteins	# Unique Peptides	# Peptides	# PSMs	Group Description
		TRUE	2231	21	4	15	95	[Master Protein] L-ascorbate peroxidase OS=Zea mays OX=4577 PE=2 SV=1
		TRUE	1578	1	2	5	11	[Master Protein] L-ascorbate peroxidase 1, cytosolic OS=Arabidopsis thaliana OX=3702 GN=APX1 PE=1 SV=2
		TRUE	708	15	3	11	51	[Master Protein] L-ascorbate peroxidase OS=Zea mays OX=4577 GN=ZEAMMB73_Zm00001d047757 PE=3 SV=1
	TRUE	High	CHIMERYS (A3)	Unambiguous	TGGPFGTmK	M8(Oxidation)	31	A0A8J8Y5K3; B6UB73; C3VQ48	A0A1D6PD08; A0A1D6F788; A0A1D6JYW8; A0A3L6DFG2; Q9FE01; Q10N21; A2XFC7; A0A1D6F519; A0A1D6F521; A0A1D6JYW6; A0A1D6JYW7; A0A1D6JYX5; A0A1D6PD09; A0A1D6PD13; A0A317YFV6; A0A804LIC6; A0A804MUC9; A0A804UKE7; A0A8J8Y5K3; B4FS18; B6TVL8; B6U9S6; B6UB73; Q41772; A0A1D6HUY9; A0A1D6JYW9; A0A1D6JYX0; A0A1D6JYX4; A0A1D6PD10; A0A1D6PD12; C3VQ48	FALSE	FALSE	0	2		0	1	1	456.218	911.429	911.429	0	0	HCD (High Energy Collision Dissociation)	25	28.1005	0.81	0.1092	MS2		50	27.9912	7687	F1	3	9.44822e-05	4.13199e-07	9.63184	164046720	28.25
		Checked	Protein Group ID	# Proteins	# Unique Peptides	# Peptides	# PSMs	Group Description
		TRUE	1870	10	2	11	31	[Master Protein] L-ascorbate peroxidase OS=Zea mays OX=4577 GN=APX2 PE=3 SV=1
		TRUE	2231	21	4	15	95	[Master Protein] L-ascorbate peroxidase OS=Zea mays OX=4577 PE=2 SV=1
		TRUE	272	2	2	5	24	[Master Protein] Ascorbate peroxidase OS=Zea mays OX=4577 GN=POD PE=2 SV=1
	TRUE	High	CHIMERYS (A3)	Unambiguous	TGGPFGTmK	M8(Oxidation)	31	A0A8J8Y5K3; B6UB73; C3VQ48	A0A1D6PD08; A0A1D6F788; A0A1D6JYW8; A0A3L6DFG2; Q9FE01; Q10N21; A2XFC7; A0A1D6F519; A0A1D6F521; A0A1D6JYW6; A0A1D6JYW7; A0A1D6JYX5; A0A1D6PD09; A0A1D6PD13; A0A317YFV6; A0A804LIC6; A0A804MUC9; A0A804UKE7; A0A8J8Y5K3; B4FS18; B6TVL8; B6U9S6; B6UB73; Q41772; A0A1D6HUY9; A0A1D6JYW9; A0A1D6JYX0; A0A1D6JYX4; A0A1D6PD10; A0A1D6PD12; C3VQ48	FALSE	FALSE	0	2		0	1	1	456.218	911.429	911.429	0	0	HCD (High Energy Collision Dissociation)	25	28.1005	1	-0.233	MS2		18.536	28.3335	7838	F1	3	9.44822e-05	1.02704e-08	12.3075	164046720	28.25
		Checked	Protein Group ID	# Proteins	# Unique Peptides	# Peptides	# PSMs	Group Description
		TRUE	1870	10	2	11	31	[Master Protein] L-ascorbate peroxidase OS=Zea mays OX=4577 GN=APX2 PE=3 SV=1
		TRUE	2231	21	4	15	95	[Master Protein] L-ascorbate peroxidase OS=Zea mays OX=4577 PE=2 SV=1
		TRUE	272	2	2	5	24	[Master Protein] Ascorbate peroxidase OS=Zea mays OX=4577 GN=POD PE=2 SV=1
	TRUE	High	CHIMERYS (A3)	Unambiguous	TGGPFGTmK	M8(Oxidation)	31	A0A8J8Y5K3; B6UB73; C3VQ48	A0A1D6PD08; A0A1D6F788; A0A1D6JYW8; A0A3L6DFG2; Q9FE01; Q10N21; A2XFC7; A0A1D6F519; A0A1D6F521; A0A1D6JYW6; A0A1D6JYW7; A0A1D6JYX5; A0A1D6PD09; A0A1D6PD13; A0A317YFV6; A0A804LIC6; A0A804MUC9; A0A804UKE7; A0A8J8Y5K3; B4FS18; B6TVL8; B6U9S6; B6UB73; Q41772; A0A1D6HUY9; A0A1D6JYW9; A0A1D6JYX0; A0A1D6JYX4; A0A1D6PD10; A0A1D6PD12; C3VQ48	FALSE	FALSE	0	2		0	1	1	456.218	911.429	911.429	0	0	HCD (High Energy Collision Dissociation)	25	28.1005	0.38	-0.3982	MS2		50	28.4987	7919	F1	3	9.44822e-05	2.87504e-05	6.55667	164046720	28.25
		Checked	Protein Group ID	# Proteins	# Unique Peptides	# Peptides	# PSMs	Group Description
		TRUE	1870	10	2	11	31	[Master Protein] L-ascorbate peroxidase OS=Zea mays OX=4577 GN=APX2 PE=3 SV=1
		TRUE	2231	21	4	15	95	[Master Protein] L-ascorbate peroxidase OS=Zea mays OX=4577 PE=2 SV=1
		TRUE	272	2	2	5	24	[Master Protein] Ascorbate peroxidase OS=Zea mays OX=4577 GN=POD PE=2 SV=1
	TRUE	High	CHIMERYS (A3)	Unambiguous	TGGPFGTmK	M8(Oxidation)	31	A0A8J8Y5K3; B6UB73; C3VQ48	A0A1D6PD08; A0A1D6F788; A0A1D6JYW8; A0A3L6DFG2; Q9FE01; Q10N21; A2XFC7; A0A1D6F519; A0A1D6F521; A0A1D6JYW6; A0A1D6JYW7; A0A1D6JYX5; A0A1D6PD09; A0A1D6PD13; A0A317YFV6; A0A804LIC6; A0A804MUC9; A0A804UKE7; A0A8J8Y5K3; B4FS18; B6TVL8; B6U9S6; B6UB73; Q41772; A0A1D6HUY9; A0A1D6JYW9; A0A1D6JYX0; A0A1D6JYX4; A0A1D6PD10; A0A1D6PD12; C3VQ48	FALSE	FALSE	0	2		0	1	1	456.218	911.429	911.429	0	0	HCD (High Energy Collision Dissociation)	25	28.1005	0.09	-0.4896	MS2		50	28.5901	7967	F1	3	0.00400203	0.0622938	0.675917	164046720	28.25
		Checked	Protein Group ID	# Proteins	# Unique Peptides	# Peptides	# PSMs	Group Description
		TRUE	1870	10	2	11	31	[Master Protein] L-ascorbate peroxidase OS=Zea mays OX=4577 GN=APX2 PE=3 SV=1
		TRUE	2231	21	4	15	95	[Master Protein] L-ascorbate peroxidase OS=Zea mays OX=4577 PE=2 SV=1
		TRUE	272	2	2	5	24	[Master Protein] Ascorbate peroxidase OS=Zea mays OX=4577 GN=POD PE=2 SV=1
	TRUE	High	CHIMERYS (A3)	Unambiguous	TGGPFGTmK	M8(Oxidation)	31	A0A8J8Y5K3; B6UB73; C3VQ48	A0A1D6PD08; A0A1D6F788; A0A1D6JYW8; A0A3L6DFG2; Q9FE01; Q10N21; A2XFC7; A0A1D6F519; A0A1D6F521; A0A1D6JYW6; A0A1D6JYW7; A0A1D6JYX5; A0A1D6PD09; A0A1D6PD13; A0A317YFV6; A0A804LIC6; A0A804MUC9; A0A804UKE7; A0A8J8Y5K3; B4FS18; B6TVL8; B6U9S6; B6UB73; Q41772; A0A1D6HUY9; A0A1D6JYW9; A0A1D6JYX0; A0A1D6JYX4; A0A1D6PD10; A0A1D6PD12; C3VQ48	FALSE	FALSE	0	2		0	1	1	456.218	911.429	911.429	0	0	HCD (High Energy Collision Dissociation)	25	28.1005	1	-0.66	MS2		50	28.7605	8049	F1	3	9.44822e-05	0.000174729	5.23323	15651537	29.06
		Checked	Protein Group ID	# Proteins	# Unique Peptides	# Peptides	# PSMs	Group Description
		TRUE	1870	10	2	11	31	[Master Protein] L-ascorbate peroxidase OS=Zea mays OX=4577 GN=APX2 PE=3 SV=1
		TRUE	2231	21	4	15	95	[Master Protein] L-ascorbate peroxidase OS=Zea mays OX=4577 PE=2 SV=1
		TRUE	272	2	2	5	24	[Master Protein] Ascorbate peroxidase OS=Zea mays OX=4577 GN=POD PE=2 SV=1
	TRUE	High	CHIMERYS (A3)	Unambiguous	TGGPFGTmK	M8(Oxidation)	31	A0A8J8Y5K3; B6UB73; C3VQ48	A0A1D6PD08; A0A1D6F788; A0A1D6JYW8; A0A3L6DFG2; Q9FE01; Q10N21; A2XFC7; A0A1D6F519; A0A1D6F521; A0A1D6JYW6; A0A1D6JYW7; A0A1D6JYX5; A0A1D6PD09; A0A1D6PD13; A0A317YFV6; A0A804LIC6; A0A804MUC9; A0A804UKE7; A0A8J8Y5K3; B4FS18; B6TVL8; B6U9S6; B6UB73; Q41772; A0A1D6HUY9; A0A1D6JYW9; A0A1D6JYX0; A0A1D6JYX4; A0A1D6PD10; A0A1D6PD12; C3VQ48	FALSE	FALSE	0	2		0	1	1	456.218	911.429	911.429	0	0	HCD (High Energy Collision Dissociation)	25	28.1005	1	-0.7625	MS2		50	28.863	8097	F1	3	9.44822e-05	8.33422e-08	10.7913	15651537	29.06
		Checked	Protein Group ID	# Proteins	# Unique Peptides	# Peptides	# PSMs	Group Description
		TRUE	1870	10	2	11	31	[Master Protein] L-ascorbate peroxidase OS=Zea mays OX=4577 GN=APX2 PE=3 SV=1
		TRUE	2231	21	4	15	95	[Master Protein] L-ascorbate peroxidase OS=Zea mays OX=4577 PE=2 SV=1
		TRUE	272	2	2	5	24	[Master Protein] Ascorbate peroxidase OS=Zea mays OX=4577 GN=POD PE=2 SV=1
	TRUE	High	CHIMERYS (A3)	Unambiguous	TGGPFGTmK	M8(Oxidation)	31	A0A8J8Y5K3; B6UB73; C3VQ48	A0A1D6PD08; A0A1D6F788; A0A1D6JYW8; A0A3L6DFG2; Q9FE01; Q10N21; A2XFC7; A0A1D6F519; A0A1D6F521; A0A1D6JYW6; A0A1D6JYW7; A0A1D6JYX5; A0A1D6PD09; A0A1D6PD13; A0A317YFV6; A0A804LIC6; A0A804MUC9; A0A804UKE7; A0A8J8Y5K3; B4FS18; B6TVL8; B6U9S6; B6UB73; Q41772; A0A1D6HUY9; A0A1D6JYW9; A0A1D6JYX0; A0A1D6JYX4; A0A1D6PD10; A0A1D6PD12; C3VQ48	FALSE	FALSE	0	2		0	1	1	456.218	911.429	911.429	0	0	HCD (High Energy Collision Dissociation)	25	28.1005	0.26	-1.1802	MS2		50	29.2806	8300	F1	3	9.44822e-05	6.29677e-06	7.65869	22228626	29.24
		Checked	Protein Group ID	# Proteins	# Unique Peptides	# Peptides	# PSMs	Group Description
		TRUE	1870	10	2	11	31	[Master Protein] L-ascorbate peroxidase OS=Zea mays OX=4577 GN=APX2 PE=3 SV=1
		TRUE	2231	21	4	15	95	[Master Protein] L-ascorbate peroxidase OS=Zea mays OX=4577 PE=2 SV=1
		TRUE	272	2	2	5	24	[Master Protein] Ascorbate peroxidase OS=Zea mays OX=4577 GN=POD PE=2 SV=1
	TRUE	High	CHIMERYS (A3)	Unambiguous	TGGPFGTmK	M8(Oxidation)	31	A0A8J8Y5K3; B6UB73; C3VQ48	A0A1D6PD08; A0A1D6F788; A0A1D6JYW8; A0A3L6DFG2; Q9FE01; Q10N21; A2XFC7; A0A1D6F519; A0A1D6F521; A0A1D6JYW6; A0A1D6JYW7; A0A1D6JYX5; A0A1D6PD09; A0A1D6PD13; A0A317YFV6; A0A804LIC6; A0A804MUC9; A0A804UKE7; A0A8J8Y5K3; B4FS18; B6TVL8; B6U9S6; B6UB73; Q41772; A0A1D6HUY9; A0A1D6JYW9; A0A1D6JYX0; A0A1D6JYX4; A0A1D6PD10; A0A1D6PD12; C3VQ48	FALSE	FALSE	0	2		0	1	1	456.218	911.429	911.429	0	0	HCD (High Energy Collision Dissociation)	25	28.1005	1	-1.6914	MS2		50	29.7919	8546	F1	3	9.44822e-05	4.17183e-06	7.95702	11754851	29.82
		Checked	Protein Group ID	# Proteins	# Unique Peptides	# Peptides	# PSMs	Group Description
		TRUE	1870	10	2	11	31	[Master Protein] L-ascorbate peroxidase OS=Zea mays OX=4577 GN=APX2 PE=3 SV=1
		TRUE	2231	21	4	15	95	[Master Protein] L-ascorbate peroxidase OS=Zea mays OX=4577 PE=2 SV=1
		TRUE	272	2	2	5	24	[Master Protein] Ascorbate peroxidase OS=Zea mays OX=4577 GN=POD PE=2 SV=1
	TRUE	High	CHIMERYS (A3)	Unambiguous	TGGPFGTmK	M8(Oxidation)	31	A0A8J8Y5K3; B6UB73; C3VQ48	A0A1D6PD08; A0A1D6F788; A0A1D6JYW8; A0A3L6DFG2; Q9FE01; Q10N21; A2XFC7; A0A1D6F519; A0A1D6F521; A0A1D6JYW6; A0A1D6JYW7; A0A1D6JYX5; A0A1D6PD09; A0A1D6PD13; A0A317YFV6; A0A804LIC6; A0A804MUC9; A0A804UKE7; A0A8J8Y5K3; B4FS18; B6TVL8; B6U9S6; B6UB73; Q41772; A0A1D6HUY9; A0A1D6JYW9; A0A1D6JYX0; A0A1D6JYX4; A0A1D6PD10; A0A1D6PD12; C3VQ48	FALSE	FALSE	0	2		0	1	1	456.218	911.429	911.429	0	0	HCD (High Energy Collision Dissociation)	25	28.1005	1	-2.0292	MS2		50	30.1296	8709	F1	3	9.44822e-05	1.21529e-05	7.18194	12948183	30.06
		Checked	Protein Group ID	# Proteins	# Unique Peptides	# Peptides	# PSMs	Group Description
		TRUE	1870	10	2	11	31	[Master Protein] L-ascorbate peroxidase OS=Zea mays OX=4577 GN=APX2 PE=3 SV=1
		TRUE	2231	21	4	15	95	[Master Protein] L-ascorbate peroxidase OS=Zea mays OX=4577 PE=2 SV=1
		TRUE	272	2	2	5	24	[Master Protein] Ascorbate peroxidase OS=Zea mays OX=4577 GN=POD PE=2 SV=1
	TRUE	High	CHIMERYS (A3)	Unambiguous	TGGPFGTmK	M8(Oxidation)	31	A0A8J8Y5K3; B6UB73; C3VQ48	A0A1D6PD08; A0A1D6F788; A0A1D6JYW8; A0A3L6DFG2; Q9FE01; Q10N21; A2XFC7; A0A1D6F519; A0A1D6F521; A0A1D6JYW6; A0A1D6JYW7; A0A1D6JYX5; A0A1D6PD09; A0A1D6PD13; A0A317YFV6; A0A804LIC6; A0A804MUC9; A0A804UKE7; A0A8J8Y5K3; B4FS18; B6TVL8; B6U9S6; B6UB73; Q41772; A0A1D6HUY9; A0A1D6JYW9; A0A1D6JYX0; A0A1D6JYX4; A0A1D6PD10; A0A1D6PD12; C3VQ48	FALSE	FALSE	0	2		0	1	1	456.218	911.429	911.429	0	0	HCD (High Energy Collision Dissociation)	25	28.1005	0.3	-2.2556	MS2		47.13	30.3561	8819	F1	3	0.00899704	0.144811	0.207582	12948183	30.06
		Checked	Protein Group ID	# Proteins	# Unique Peptides	# Peptides	# PSMs	Group Description
		TRUE	1870	10	2	11	31	[Master Protein] L-ascorbate peroxidase OS=Zea mays OX=4577 GN=APX2 PE=3 SV=1
		TRUE	2231	21	4	15	95	[Master Protein] L-ascorbate peroxidase OS=Zea mays OX=4577 PE=2 SV=1
		TRUE	272	2	2	5	24	[Master Protein] Ascorbate peroxidase OS=Zea mays OX=4577 GN=POD PE=2 SV=1
	TRUE	High	CHIMERYS (A3)	Unambiguous	TGGPFGTmK	M8(Oxidation)	31	A0A8J8Y5K3; B6UB73; C3VQ48	A0A1D6PD08; A0A1D6F788; A0A1D6JYW8; A0A3L6DFG2; Q9FE01; Q10N21; A2XFC7; A0A1D6F519; A0A1D6F521; A0A1D6JYW6; A0A1D6JYW7; A0A1D6JYX5; A0A1D6PD09; A0A1D6PD13; A0A317YFV6; A0A804LIC6; A0A804MUC9; A0A804UKE7; A0A8J8Y5K3; B4FS18; B6TVL8; B6U9S6; B6UB73; Q41772; A0A1D6HUY9; A0A1D6JYW9; A0A1D6JYX0; A0A1D6JYX4; A0A1D6PD10; A0A1D6PD12; C3VQ48	FALSE	FALSE	0	2		0	1	1	456.218	911.429	911.429	0	0	HCD (High Energy Collision Dissociation)	25	28.1005	1	-2.8774	MS2		50	30.9779	9143	F1	3	9.44822e-05	0.000500665	4.42853	1.57854e+06	30.96
		Checked	Protein Group ID	# Proteins	# Unique Peptides	# Peptides	# PSMs	Group Description
		TRUE	1870	10	2	11	31	[Master Protein] L-ascorbate peroxidase OS=Zea mays OX=4577 GN=APX2 PE=3 SV=1
		TRUE	2231	21	4	15	95	[Master Protein] L-ascorbate peroxidase OS=Zea mays OX=4577 PE=2 SV=1
		TRUE	272	2	2	5	24	[Master Protein] Ascorbate peroxidase OS=Zea mays OX=4577 GN=POD PE=2 SV=1
	TRUE	High	CHIMERYS (A3)	Unambiguous	TGGPFGTmK	M8(Oxidation)	31	A0A8J8Y5K3; B6UB73; C3VQ48	A0A1D6PD08; A0A1D6F788; A0A1D6JYW8; A0A3L6DFG2; Q9FE01; Q10N21; A2XFC7; A0A1D6F519; A0A1D6F521; A0A1D6JYW6; A0A1D6JYW7; A0A1D6JYX5; A0A1D6PD09; A0A1D6PD13; A0A317YFV6; A0A804LIC6; A0A804MUC9; A0A804UKE7; A0A8J8Y5K3; B4FS18; B6TVL8; B6U9S6; B6UB73; Q41772; A0A1D6HUY9; A0A1D6JYW9; A0A1D6JYX0; A0A1D6JYX4; A0A1D6PD10; A0A1D6PD12; C3VQ48	FALSE	FALSE	0	2		0	1	1	456.218	911.429	911.429	0	0	HCD (High Energy Collision Dissociation)	25	28.1005	0.14	-2.9955	MS2		50	31.096	9208	F1	3	0.000737953	0.00699769	2.0859	1.57854e+06	30.96
		Checked	Protein Group ID	# Proteins	# Unique Peptides	# Peptides	# PSMs	Group Description
		TRUE	1870	10	2	11	31	[Master Protein] L-ascorbate peroxidase OS=Zea mays OX=4577 GN=APX2 PE=3 SV=1
		TRUE	2231	21	4	15	95	[Master Protein] L-ascorbate peroxidase OS=Zea mays OX=4577 PE=2 SV=1
		TRUE	272	2	2	5	24	[Master Protein] Ascorbate peroxidase OS=Zea mays OX=4577 GN=POD PE=2 SV=1
	TRUE	High	CHIMERYS (A3)	Unambiguous	TGGPFGTmK	M8(Oxidation)	31	A0A8J8Y5K3; B6UB73; C3VQ48	A0A1D6PD08; A0A1D6F788; A0A1D6JYW8; A0A3L6DFG2; Q9FE01; Q10N21; A2XFC7; A0A1D6F519; A0A1D6F521; A0A1D6JYW6; A0A1D6JYW7; A0A1D6JYX5; A0A1D6PD09; A0A1D6PD13; A0A317YFV6; A0A804LIC6; A0A804MUC9; A0A804UKE7; A0A8J8Y5K3; B4FS18; B6TVL8; B6U9S6; B6UB73; Q41772; A0A1D6HUY9; A0A1D6JYW9; A0A1D6JYX0; A0A1D6JYX4; A0A1D6PD10; A0A1D6PD12; C3VQ48	FALSE	FALSE	0	2		0	1	1	456.218	911.429	911.429	0	0	HCD (High Energy Collision Dissociation)	25	28.1005	1	-3.0936	MS2		50	31.1941	9261	F1	3	0.000173506	0.000665361	4.19863	1.57854e+06	30.96
		Checked	Protein Group ID	# Proteins	# Unique Peptides	# Peptides	# PSMs	Group Description
		TRUE	1870	10	2	11	31	[Master Protein] L-ascorbate peroxidase OS=Zea mays OX=4577 GN=APX2 PE=3 SV=1
		TRUE	2231	21	4	15	95	[Master Protein] L-ascorbate peroxidase OS=Zea mays OX=4577 PE=2 SV=1
		TRUE	272	2	2	5	24	[Master Protein] Ascorbate peroxidase OS=Zea mays OX=4577 GN=POD PE=2 SV=1
	TRUE	High	CHIMERYS (A3)	Unambiguous	TGGPFGTmK	M8(Oxidation)	31	A0A8J8Y5K3; B6UB73; C3VQ48	A0A1D6PD08; A0A1D6F788; A0A1D6JYW8; A0A3L6DFG2; Q9FE01; Q10N21; A2XFC7; A0A1D6F519; A0A1D6F521; A0A1D6JYW6; A0A1D6JYW7; A0A1D6JYX5; A0A1D6PD09; A0A1D6PD13; A0A317YFV6; A0A804LIC6; A0A804MUC9; A0A804UKE7; A0A8J8Y5K3; B4FS18; B6TVL8; B6U9S6; B6UB73; Q41772; A0A1D6HUY9; A0A1D6JYW9; A0A1D6JYX0; A0A1D6JYX4; A0A1D6PD10; A0A1D6PD12; C3VQ48	FALSE	FALSE	0	2		0	1	1	456.218	911.429	911.429	0	0	HCD (High Energy Collision Dissociation)	25	28.1005	0.04	-3.3374	MS2		50	31.4379	9395	F1	3	0.00257647	0.0347045	1.00494	538434	31.64
		Checked	Protein Group ID	# Proteins	# Unique Peptides	# Peptides	# PSMs	Group Description
		TRUE	1870	10	2	11	31	[Master Protein] L-ascorbate peroxidase OS=Zea mays OX=4577 GN=APX2 PE=3 SV=1
		TRUE	2231	21	4	15	95	[Master Protein] L-ascorbate peroxidase OS=Zea mays OX=4577 PE=2 SV=1
		TRUE	272	2	2	5	24	[Master Protein] Ascorbate peroxidase OS=Zea mays OX=4577 GN=POD PE=2 SV=1
	TRUE	High	CHIMERYS (A3)	Unambiguous	TGGPFGTMK		31	A0A8J8Y5K3; B6UB73; C3VQ48	A0A1D6PD08; A0A1D6F788; A0A1D6JYW8; A0A3L6DFG2; Q9FE01; Q10N21; A2XFC7; A0A1D6F519; A0A1D6F521; A0A1D6JYW6; A0A1D6JYW7; A0A1D6JYX5; A0A1D6PD09; A0A1D6PD13; A0A317YFV6; A0A804LIC6; A0A804MUC9; A0A804UKE7; A0A8J8Y5K3; B4FS18; B6TVL8; B6U9S6; B6UB73; Q41772; A0A1D6HUY9; A0A1D6JYW9; A0A1D6JYX0; A0A1D6JYX4; A0A1D6PD10; A0A1D6PD12; C3VQ48	FALSE	FALSE	0	2		0	1	1	448.221	895.434	895.434	0	0	HCD (High Energy Collision Dissociation)	25	35.9884	0.4	0.1855	MS2		50	35.8029	11821	F1	3	9.44822e-05	1.41791e-05	7.07007	282171872	36.09
		Checked	Protein Group ID	# Proteins	# Unique Peptides	# Peptides	# PSMs	Group Description
		TRUE	1870	10	2	11	31	[Master Protein] L-ascorbate peroxidase OS=Zea mays OX=4577 GN=APX2 PE=3 SV=1
		TRUE	2231	21	4	15	95	[Master Protein] L-ascorbate peroxidase OS=Zea mays OX=4577 PE=2 SV=1
		TRUE	272	2	2	5	24	[Master Protein] Ascorbate peroxidase OS=Zea mays OX=4577 GN=POD PE=2 SV=1
	TRUE	High	CHIMERYS (A3)	Unambiguous	TGGPFGTMK		31	A0A8J8Y5K3; B6UB73; C3VQ48	A0A1D6PD08; A0A1D6F788; A0A1D6JYW8; A0A3L6DFG2; Q9FE01; Q10N21; A2XFC7; A0A1D6F519; A0A1D6F521; A0A1D6JYW6; A0A1D6JYW7; A0A1D6JYX5; A0A1D6PD09; A0A1D6PD13; A0A317YFV6; A0A804LIC6; A0A804MUC9; A0A804UKE7; A0A8J8Y5K3; B4FS18; B6TVL8; B6U9S6; B6UB73; Q41772; A0A1D6HUY9; A0A1D6JYW9; A0A1D6JYX0; A0A1D6JYX4; A0A1D6PD10; A0A1D6PD12; C3VQ48	FALSE	FALSE	0	2		0	1	1	448.221	895.434	895.434	0	0	HCD (High Energy Collision Dissociation)	25	35.9884	1	-0.1634	MS2		10.453	36.1518	12025	F1	3	9.44822e-05	7.81199e-09	12.5057	282171872	36.09
		Checked	Protein Group ID	# Proteins	# Unique Peptides	# Peptides	# PSMs	Group Description
		TRUE	1870	10	2	11	31	[Master Protein] L-ascorbate peroxidase OS=Zea mays OX=4577 GN=APX2 PE=3 SV=1
		TRUE	2231	21	4	15	95	[Master Protein] L-ascorbate peroxidase OS=Zea mays OX=4577 PE=2 SV=1
		TRUE	272	2	2	5	24	[Master Protein] Ascorbate peroxidase OS=Zea mays OX=4577 GN=POD PE=2 SV=1
	TRUE	High	CHIMERYS (A3)	Unambiguous	AKNYPTVSAEYSEAVEK		8	B6UB73	A0A1D6PD08; A0A3L6DFG2; A0A1D6PD09; A0A1D6PD13; A0A317YFV6; B6UB73; A0A1D6PD10; A0A1D6PD12	FALSE	FALSE	1	3		0	1	1	629.311	1885.92	1885.92	0	0	HCD (High Energy Collision Dissociation)	25	37.3075	1	0.3835	MS2		50	36.924	12486	F1	1	9.44822e-05	0.000504885	4.42186	2.85609e+06	37.02
		Checked	Protein Group ID	# Proteins	# Unique Peptides	# Peptides	# PSMs	Group Description
		TRUE	2231	21	4	15	95	[Master Protein] L-ascorbate peroxidase OS=Zea mays OX=4577 PE=2 SV=1
	TRUE	High	CHIMERYS (A3)	Unambiguous	ScAPLmLR	C2(Carbamidomethyl); M6(Oxidation)	17	B6UB73	A0A1D6PD08; A0A1D6JYW8; A0A3L6DFG2; Q10N21; A2XFC7; A0A1D6JYW6; A0A1D6JYW7; A0A1D6PD09; A0A1D6PD13; A0A317YFV6; A0A804LIC6; B6U9S6; B6UB73; A0A1D6JYW9; A0A1D6JYX0; A0A1D6PD10; A0A1D6PD12	TRUE	FALSE	0	2		0	1	1	482.241	963.475	963.475	0	0	HCD (High Energy Collision Dissociation)	25	35.8694	0.31	-1.2267	MS2		38.764	37.0961	12590	F1	1	0.00293236	0.0427585	0.885002	44085944	37.13
		Checked	Protein Group ID	# Proteins	# Unique Peptides	# Peptides	# PSMs	Group Description
		TRUE	2231	21	4	15	95	[Master Protein] L-ascorbate peroxidase OS=Zea mays OX=4577 PE=2 SV=1
	TRUE	High	CHIMERYS (A3)	Unambiguous	ScAPLmLR	C2(Carbamidomethyl); M6(Oxidation)	17	B6UB73	A0A1D6PD08; A0A1D6JYW8; A0A3L6DFG2; Q10N21; A2XFC7; A0A1D6JYW6; A0A1D6JYW7; A0A1D6PD09; A0A1D6PD13; A0A317YFV6; A0A804LIC6; B6U9S6; B6UB73; A0A1D6JYW9; A0A1D6JYX0; A0A1D6PD10; A0A1D6PD12	TRUE	FALSE	0	2		0	1	1	482.241	963.475	963.475	0	0	HCD (High Energy Collision Dissociation)	25	35.8694	0.43	-1.5426	MS2		20.701	37.412	12783	F1	1	9.44822e-05	0.000202166	5.1243	50943900	37.37
		Checked	Protein Group ID	# Proteins	# Unique Peptides	# Peptides	# PSMs	Group Description
		TRUE	2231	21	4	15	95	[Master Protein] L-ascorbate peroxidase OS=Zea mays OX=4577 PE=2 SV=1
	TRUE	High	CHIMERYS (A3)	Unambiguous	ScAPLmLR	C2(Carbamidomethyl); M6(Oxidation)	17	B6UB73	A0A1D6PD08; A0A1D6JYW8; A0A3L6DFG2; Q10N21; A2XFC7; A0A1D6JYW6; A0A1D6JYW7; A0A1D6PD09; A0A1D6PD13; A0A317YFV6; A0A804LIC6; B6U9S6; B6UB73; A0A1D6JYW9; A0A1D6JYX0; A0A1D6PD10; A0A1D6PD12	TRUE	FALSE	0	2		0	1	1	482.241	963.475	963.475	0	0	HCD (High Energy Collision Dissociation)	25	35.8694	0.42	-2.1196	MS2		50	37.989	13111	F1	1	0.000326904	0.00220301	3.11984	55111052	37.65
		Checked	Protein Group ID	# Proteins	# Unique Peptides	# Peptides	# PSMs	Group Description
		TRUE	2231	21	4	15	95	[Master Protein] L-ascorbate peroxidase OS=Zea mays OX=4577 PE=2 SV=1
	TRUE	High	CHIMERYS (A3)	Unambiguous	ScAPLmLR	C2(Carbamidomethyl); M6(Oxidation)	17	B6UB73	A0A1D6PD08; A0A1D6JYW8; A0A3L6DFG2; Q10N21; A2XFC7; A0A1D6JYW6; A0A1D6JYW7; A0A1D6PD09; A0A1D6PD13; A0A317YFV6; A0A804LIC6; B6U9S6; B6UB73; A0A1D6JYW9; A0A1D6JYX0; A0A1D6PD10; A0A1D6PD12	TRUE	FALSE	0	2		0	1	1	482.241	963.475	963.475	0	0	HCD (High Energy Collision Dissociation)	25	35.8694	0.22	-2.1865	MS2		50	38.0559	13150	F1	1	0.000399329	0.00309883	2.79801	55111052	37.65
		Checked	Protein Group ID	# Proteins	# Unique Peptides	# Peptides	# PSMs	Group Description
		TRUE	2231	21	4	15	95	[Master Protein] L-ascorbate peroxidase OS=Zea mays OX=4577 PE=2 SV=1
	TRUE	High	CHIMERYS (A3)	Unambiguous	ScAPLmLR	C2(Carbamidomethyl); M6(Oxidation)	17	B6UB73	A0A1D6PD08; A0A1D6JYW8; A0A3L6DFG2; Q10N21; A2XFC7; A0A1D6JYW6; A0A1D6JYW7; A0A1D6PD09; A0A1D6PD13; A0A317YFV6; A0A804LIC6; B6U9S6; B6UB73; A0A1D6JYW9; A0A1D6JYX0; A0A1D6PD10; A0A1D6PD12	TRUE	FALSE	0	2		0	1	1	482.241	963.475	963.475	0	0	HCD (High Energy Collision Dissociation)	25	35.8694	0.44	-2.4786	MS2		50	38.348	13323	F1	1	0.000737953	0.00660959	2.13226	16431390	38.14
		Checked	Protein Group ID	# Proteins	# Unique Peptides	# Peptides	# PSMs	Group Description
		TRUE	2231	21	4	15	95	[Master Protein] L-ascorbate peroxidase OS=Zea mays OX=4577 PE=2 SV=1
	TRUE	High	CHIMERYS (A3)	Unambiguous	HQSELAHGANAGLDIAVR		12	B6UB73	A0A1D6JYW8; A0A1D6JYW6; A0A1D6JYW7; A0A1D6JYX5; A0A317YFV6; A0A804LIC6; B4FS18; B6U9S6; B6UB73; A0A1D6JYW9; A0A1D6JYX0; A0A1D6JYX4	FALSE	FALSE	0	3		0	1	1	620.322	1858.95	1858.95	0	0	HCD (High Energy Collision Dissociation)	25	39.0857	1	0.2722	MS2		50	38.8135	13604	F1	1	9.44822e-05	6.53567e-12	17.6374	59062628	38.88
		Checked	Protein Group ID	# Proteins	# Unique Peptides	# Peptides	# PSMs	Group Description
		TRUE	2231	21	4	15	95	[Master Protein] L-ascorbate peroxidase OS=Zea mays OX=4577 PE=2 SV=1
	TRUE	High	CHIMERYS (A3)	Unambiguous	HQSELAHGANAGLDIAVR		12	B6UB73	A0A1D6JYW8; A0A1D6JYW6; A0A1D6JYW7; A0A1D6JYX5; A0A317YFV6; A0A804LIC6; B4FS18; B6U9S6; B6UB73; A0A1D6JYW9; A0A1D6JYX0; A0A1D6JYX4	FALSE	FALSE	0	4		0	1	1	465.493	1858.95	1858.95	0	0	HCD (High Energy Collision Dissociation)	25	39.0857	0.76	0.2323	MS2		26.463	38.8534	13628	F1	1	9.44822e-05	1.54118e-10	15.3487	58407408	38.88
		Checked	Protein Group ID	# Proteins	# Unique Peptides	# Peptides	# PSMs	Group Description
		TRUE	2231	21	4	15	95	[Master Protein] L-ascorbate peroxidase OS=Zea mays OX=4577 PE=2 SV=1
	TRUE	High	CHIMERYS (A3)	Unambiguous	HQSELAHGANAGLDIAVR		12	B6UB73	A0A1D6JYW8; A0A1D6JYW6; A0A1D6JYW7; A0A1D6JYX5; A0A317YFV6; A0A804LIC6; B4FS18; B6U9S6; B6UB73; A0A1D6JYW9; A0A1D6JYX0; A0A1D6JYX4	FALSE	FALSE	0	4		0	1	1	465.493	1858.95	1858.95	0	0	HCD (High Energy Collision Dissociation)	25	39.0857	0.29	-0.0195	MS2		27.8	39.1052	13775	F1	1	9.44822e-05	3.47046e-06	8.09039	58407408	38.88
		Checked	Protein Group ID	# Proteins	# Unique Peptides	# Peptides	# PSMs	Group Description
		TRUE	2231	21	4	15	95	[Master Protein] L-ascorbate peroxidase OS=Zea mays OX=4577 PE=2 SV=1
	TRUE	High	CHIMERYS (A3)	Unambiguous	HQSELAHGANAGLDIAVR		12	B6UB73	A0A1D6JYW8; A0A1D6JYW6; A0A1D6JYW7; A0A1D6JYX5; A0A317YFV6; A0A804LIC6; B4FS18; B6U9S6; B6UB73; A0A1D6JYW9; A0A1D6JYX0; A0A1D6JYX4	FALSE	FALSE	0	3		0	1	1	620.322	1858.95	1858.95	0	0	HCD (High Energy Collision Dissociation)	25	39.0857	1	-0.0903	MS2		50	39.176	13818	F1	1	9.44822e-05	1.10758e-08	12.2529	59062628	38.88
		Checked	Protein Group ID	# Proteins	# Unique Peptides	# Peptides	# PSMs	Group Description
		TRUE	2231	21	4	15	95	[Master Protein] L-ascorbate peroxidase OS=Zea mays OX=4577 PE=2 SV=1
	TRUE	High	CHIMERYS (A3)	Unambiguous	HQSELAHGANAGLDIAVR		12	B6UB73	A0A1D6JYW8; A0A1D6JYW6; A0A1D6JYW7; A0A1D6JYX5; A0A317YFV6; A0A804LIC6; B4FS18; B6U9S6; B6UB73; A0A1D6JYW9; A0A1D6JYX0; A0A1D6JYX4	FALSE	FALSE	0	3		0	1	1	620.322	1858.95	1858.95	0	0	HCD (High Energy Collision Dissociation)	25	39.0857	0.32	-0.1689	MS2		50	39.2546	13867	F1	1	0.000530705	0.00455608	2.44834	59062628	38.88
		Checked	Protein Group ID	# Proteins	# Unique Peptides	# Peptides	# PSMs	Group Description
		TRUE	2231	21	4	15	95	[Master Protein] L-ascorbate peroxidase OS=Zea mays OX=4577 PE=2 SV=1
	TRUE	High	CHIMERYS (A3)	Unambiguous	HQSELAHGANAGLDIAVR		12	B6UB73	A0A1D6JYW8; A0A1D6JYW6; A0A1D6JYW7; A0A1D6JYX5; A0A317YFV6; A0A804LIC6; B4FS18; B6U9S6; B6UB73; A0A1D6JYW9; A0A1D6JYX0; A0A1D6JYX4	FALSE	FALSE	0	4		0	1	1	465.493	1858.95	1858.95	0	0	HCD (High Energy Collision Dissociation)	25	39.0857	0.68	-0.3699	MS2		50	39.4556	13988	F1	1	9.44822e-05	8.07319e-06	7.47854
		Checked	Protein Group ID	# Proteins	# Unique Peptides	# Peptides	# PSMs	Group Description
		TRUE	2231	21	4	15	95	[Master Protein] L-ascorbate peroxidase OS=Zea mays OX=4577 PE=2 SV=1
	TRUE	High	CHIMERYS (A3)	Unambiguous	HQSELAHGANAGLDIAVR		12	B6UB73	A0A1D6JYW8; A0A1D6JYW6; A0A1D6JYW7; A0A1D6JYX5; A0A317YFV6; A0A804LIC6; B4FS18; B6U9S6; B6UB73; A0A1D6JYW9; A0A1D6JYX0; A0A1D6JYX4	FALSE	FALSE	0	4		0	1	1	465.493	1858.95	1858.95	0	0	HCD (High Energy Collision Dissociation)	25	39.0857	0.78	-0.3952	MS2		50	39.481	14004	F1	1	9.44822e-05	1.62477e-06	8.64017
		Checked	Protein Group ID	# Proteins	# Unique Peptides	# Peptides	# PSMs	Group Description
		TRUE	2231	21	4	15	95	[Master Protein] L-ascorbate peroxidase OS=Zea mays OX=4577 PE=2 SV=1
	TRUE	High	CHIMERYS (A3)	Unambiguous	HQSELAHGANAGLDIAVR		12	B6UB73	A0A1D6JYW8; A0A1D6JYW6; A0A1D6JYW7; A0A1D6JYX5; A0A317YFV6; A0A804LIC6; B4FS18; B6U9S6; B6UB73; A0A1D6JYW9; A0A1D6JYX0; A0A1D6JYX4	FALSE	FALSE	0	3		0	1	1	620.322	1858.95	1858.95	0	0	HCD (High Energy Collision Dissociation)	25	39.0857	0.79	-0.4276	MS2		50	39.5133	14022	F1	1	0.000173506	0.00112336	3.74899	59062628	38.88
		Checked	Protein Group ID	# Proteins	# Unique Peptides	# Peptides	# PSMs	Group Description
		TRUE	2231	21	4	15	95	[Master Protein] L-ascorbate peroxidase OS=Zea mays OX=4577 PE=2 SV=1
	TRUE	High	CHIMERYS (A3)	Unambiguous	NYPTVSAEYSEAVEK		8	B6UB73	A0A1D6PD08; A0A3L6DFG2; A0A1D6PD09; A0A1D6PD13; A0A317YFV6; B6UB73; A0A1D6PD10; A0A1D6PD12	FALSE	FALSE	0	2		0	1	1	843.896	1686.79	1686.79	0	0	HCD (High Energy Collision Dissociation)	25	41.1371	1	0.5011	MS2		50	40.636	14694	F1	1	9.44822e-05	1.75188e-08	11.9208	287040896	40.88
		Checked	Protein Group ID	# Proteins	# Unique Peptides	# Peptides	# PSMs	Group Description
		TRUE	2231	21	4	15	95	[Master Protein] L-ascorbate peroxidase OS=Zea mays OX=4577 PE=2 SV=1
	TRUE	High	CHIMERYS (A3)	Unambiguous	NYPTVSAEYSEAVEK		8	B6UB73	A0A1D6PD08; A0A3L6DFG2; A0A1D6PD09; A0A1D6PD13; A0A317YFV6; B6UB73; A0A1D6PD10; A0A1D6PD12	FALSE	FALSE	0	3		0	1	1	562.933	1686.79	1686.79	0	0	HCD (High Energy Collision Dissociation)	25	41.1371	0.11	0.2807	MS2		50	40.8564	14827	F1	1	0.000173506	0.00122388	3.67206	6254895	40.91
		Checked	Protein Group ID	# Proteins	# Unique Peptides	# Peptides	# PSMs	Group Description
		TRUE	2231	21	4	15	95	[Master Protein] L-ascorbate peroxidase OS=Zea mays OX=4577 PE=2 SV=1
	TRUE	High	CHIMERYS (A3)	Unambiguous	NYPTVSAEYSEAVEK		8	B6UB73	A0A1D6PD08; A0A3L6DFG2; A0A1D6PD09; A0A1D6PD13; A0A317YFV6; B6UB73; A0A1D6PD10; A0A1D6PD12	FALSE	FALSE	0	2		0	1	1	843.896	1686.79	1686.79	0	0	HCD (High Energy Collision Dissociation)	25	41.1371	1	0.1458	MS2		21.817	40.9912	14908	F1	1	9.44822e-05	1.36401e-12	18.7721	287040896	40.88
		Checked	Protein Group ID	# Proteins	# Unique Peptides	# Peptides	# PSMs	Group Description
		TRUE	2231	21	4	15	95	[Master Protein] L-ascorbate peroxidase OS=Zea mays OX=4577 PE=2 SV=1
	TRUE	High	CHIMERYS (A3)	Unambiguous	NYPTVSAEYSEAVEK		8	B6UB73	A0A1D6PD08; A0A3L6DFG2; A0A1D6PD09; A0A1D6PD13; A0A317YFV6; B6UB73; A0A1D6PD10; A0A1D6PD12	FALSE	FALSE	0	2		0	1	1	843.896	1686.79	1686.79	0	0	HCD (High Energy Collision Dissociation)	25	41.1371	1	-0.2121	MS2		50	41.3492	15129	F1	1	9.44822e-05	2.67131e-09	13.2828	26788994	41.22
		Checked	Protein Group ID	# Proteins	# Unique Peptides	# Peptides	# PSMs	Group Description
		TRUE	2231	21	4	15	95	[Master Protein] L-ascorbate peroxidase OS=Zea mays OX=4577 PE=2 SV=1
	TRUE	High	CHIMERYS (A3)	Unambiguous	ScAPLMLR	C2(Carbamidomethyl)	17	B6UB73	A0A1D6PD08; A0A1D6JYW8; A0A3L6DFG2; Q10N21; A2XFC7; A0A1D6JYW6; A0A1D6JYW7; A0A1D6PD09; A0A1D6PD13; A0A317YFV6; A0A804LIC6; B6U9S6; B6UB73; A0A1D6JYW9; A0A1D6JYX0; A0A1D6PD10; A0A1D6PD12	TRUE	FALSE	0	2		0	1	1	474.244	947.48	947.48	0	0	HCD (High Energy Collision Dissociation)	25	39.9596	0.37	-1.4226	MS2		50	41.3822	15148	F1	1	0.0027588	0.0375941	0.958655	11065500	41.42
		Checked	Protein Group ID	# Proteins	# Unique Peptides	# Peptides	# PSMs	Group Description
		TRUE	2231	21	4	15	95	[Master Protein] L-ascorbate peroxidase OS=Zea mays OX=4577 PE=2 SV=1
	TRUE	High	CHIMERYS (A3)	Unambiguous	AFFDDYKEAHLK		31	A0A1D6FCM2; A0A1D6JYX3; A0A1D6PD14; A0A3L6EST0; B6UB73	A0A1D6PD08; A0A1D6MBH1; A0A1D6PD18; A0A3L6DFG2; A0A1D6FCM2; A0A1D6I684; A0A1D6ILX2; A0A1D6JYW6; A0A1D6JYW7; A0A1D6JYX3; A0A1D6JYX5; A0A1D6KDY5; A0A1D6PD14; A0A1D6QVA2; A0A3L6DZX6; A0A317YFV6; A0A3L6E4W9; A0A3L6ENY6; A0A3L6EST0; A0A804LIC6; A0A804P5N9; A0A804Q3E3; A0A804UDS2; A0A804UKE7; B4FS18; B6U9S6; B6UB73; A0A1D6Q9R4; A0A1D6Q9R5; A0A3L6F7F8; A0A804NVR6	FALSE	FALSE	1	3		0	1	1	495.245	1483.72	1483.72	0	0	HCD (High Energy Collision Dissociation)	25	41.0732	1	-0.5009	MS2		50	41.5741	15264	F1	5	9.44822e-05	8.69467e-11	15.7632	7.84451e+06	41.56
		Checked	Protein Group ID	# Proteins	# Unique Peptides	# Peptides	# PSMs	Group Description
		TRUE	1062	5	1	8	26	[Master Protein] L-ascorbate peroxidase OS=Zea mays OX=4577 GN=ZEAMMB73_Zm00001d028709 PE=3 SV=1
		TRUE	1293	10	1	8	47	[Master Protein] L-ascorbate peroxidase OS=Zea mays OX=4577 GN=ZEAMMB73_Zm00001d008414 PE=3 SV=1
		TRUE	708	15	3	11	51	[Master Protein] L-ascorbate peroxidase OS=Zea mays OX=4577 GN=ZEAMMB73_Zm00001d047757 PE=3 SV=1
		TRUE	2231	21	4	15	95	[Master Protein] L-ascorbate peroxidase OS=Zea mays OX=4577 PE=2 SV=1
		TRUE	1256	2	1	7	35	[Master Protein] L-ascorbate peroxidase OS=Zea mays OX=4577 GN=APX1_6 PE=3 SV=1
	TRUE	High	CHIMERYS (A3)	Unambiguous	ScAPLMLR	C2(Carbamidomethyl)	17	B6UB73	A0A1D6PD08; A0A1D6JYW8; A0A3L6DFG2; Q10N21; A2XFC7; A0A1D6JYW6; A0A1D6JYW7; A0A1D6PD09; A0A1D6PD13; A0A317YFV6; A0A804LIC6; B6U9S6; B6UB73; A0A1D6JYW9; A0A1D6JYX0; A0A1D6PD10; A0A1D6PD12	TRUE	FALSE	0	2		0	1	1	474.244	947.48	947.48	0	0	HCD (High Energy Collision Dissociation)	25	39.9596	0.2	-1.6243	MS2		50	41.5839	15271	F1	1	0.00594206	0.0942039	0.451257	356426784	41.73
		Checked	Protein Group ID	# Proteins	# Unique Peptides	# Peptides	# PSMs	Group Description
		TRUE	2231	21	4	15	95	[Master Protein] L-ascorbate peroxidase OS=Zea mays OX=4577 PE=2 SV=1
	TRUE	High	CHIMERYS (A3)	Unambiguous	ScAPLMLR	C2(Carbamidomethyl)	17	B6UB73	A0A1D6PD08; A0A1D6JYW8; A0A3L6DFG2; Q10N21; A2XFC7; A0A1D6JYW6; A0A1D6JYW7; A0A1D6PD09; A0A1D6PD13; A0A317YFV6; A0A804LIC6; B6U9S6; B6UB73; A0A1D6JYW9; A0A1D6JYX0; A0A1D6PD10; A0A1D6PD12	TRUE	FALSE	0	2		0	1	1	474.244	947.48	947.48	0	0	HCD (High Energy Collision Dissociation)	25	39.9596	0.5	-1.7713	MS2		3.048	41.7309	15359	F1	1	9.44822e-05	3.9536e-13	19.669	356426784	41.73
		Checked	Protein Group ID	# Proteins	# Unique Peptides	# Peptides	# PSMs	Group Description
		TRUE	2231	21	4	15	95	[Master Protein] L-ascorbate peroxidase OS=Zea mays OX=4577 PE=2 SV=1
	TRUE	High	CHIMERYS (A3)	Unambiguous	LAWHSAGTFDVSSR		17	B6UB73	A0A1D6PD08; A0A1D6JYW8; A0A3L6DFG2; Q9FE01; A0A1D6JYW6; A0A1D6JYW7; A0A1D6PD09; A0A1D6PD13; A0A317YFV6; A0A804LIC6; B4FS18; B6U9S6; B6UB73; A0A1D6JYW9; A0A1D6JYX0; A0A1D6PD10; A0A1D6PD12	FALSE	FALSE	0	3		0	1	1	511.92	1533.74	1533.74	0	0	HCD (High Energy Collision Dissociation)	25	43.6878	1	1.9298	MS2		50	41.758	15376	F1	1	0.00133165	0.0145194	1.54491
		Checked	Protein Group ID	# Proteins	# Unique Peptides	# Peptides	# PSMs	Group Description
		TRUE	2231	21	4	15	95	[Master Protein] L-ascorbate peroxidase OS=Zea mays OX=4577 PE=2 SV=1
	TRUE	High	CHIMERYS (A3)	Unambiguous	ScAPLMLR	C2(Carbamidomethyl)	17	B6UB73	A0A1D6PD08; A0A1D6JYW8; A0A3L6DFG2; Q10N21; A2XFC7; A0A1D6JYW6; A0A1D6JYW7; A0A1D6PD09; A0A1D6PD13; A0A317YFV6; A0A804LIC6; B6U9S6; B6UB73; A0A1D6JYW9; A0A1D6JYX0; A0A1D6PD10; A0A1D6PD12	TRUE	FALSE	0	2		0	1	1	474.244	947.48	947.48	0	0	HCD (High Energy Collision Dissociation)	25	39.9596	0.26	-1.8785	MS2		18.923	41.8381	15426	F1	1	9.44822e-05	1.12957e-06	8.90348	356426784	41.73
		Checked	Protein Group ID	# Proteins	# Unique Peptides	# Peptides	# PSMs	Group Description
		TRUE	2231	21	4	15	95	[Master Protein] L-ascorbate peroxidase OS=Zea mays OX=4577 PE=2 SV=1
	TRUE	High	CHIMERYS (A3)	Unambiguous	AFFDDYK		31	A0A1D6FCM2; A0A1D6JYX3; A0A1D6PD14; A0A3L6EST0; B6UB73	A0A1D6PD08; A0A1D6MBH1; A0A1D6PD18; A0A3L6DFG2; A0A1D6FCM2; A0A1D6I684; A0A1D6ILX2; A0A1D6JYW6; A0A1D6JYW7; A0A1D6JYX3; A0A1D6JYX5; A0A1D6KDY5; A0A1D6PD14; A0A1D6QVA2; A0A3L6DZX6; A0A317YFV6; A0A3L6E4W9; A0A3L6ENY6; A0A3L6EST0; A0A804LIC6; A0A804P5N9; A0A804Q3E3; A0A804UDS2; A0A804UKE7; B4FS18; B6U9S6; B6UB73; A0A1D6Q9R4; A0A1D6Q9R5; A0A3L6F7F8; A0A804NVR6	FALSE	FALSE	0	2		0	1	1	453.206	905.404	905.404	0	0	HCD (High Energy Collision Dissociation)	25	43.6188	1	0.9425	MS2		35.969	42.6763	15929	F1	5	9.44822e-05	7.93226e-07	9.1595	760452544	42.76
		Checked	Protein Group ID	# Proteins	# Unique Peptides	# Peptides	# PSMs	Group Description
		TRUE	1062	5	1	8	26	[Master Protein] L-ascorbate peroxidase OS=Zea mays OX=4577 GN=ZEAMMB73_Zm00001d028709 PE=3 SV=1
		TRUE	1293	10	1	8	47	[Master Protein] L-ascorbate peroxidase OS=Zea mays OX=4577 GN=ZEAMMB73_Zm00001d008414 PE=3 SV=1
		TRUE	708	15	3	11	51	[Master Protein] L-ascorbate peroxidase OS=Zea mays OX=4577 GN=ZEAMMB73_Zm00001d047757 PE=3 SV=1
		TRUE	2231	21	4	15	95	[Master Protein] L-ascorbate peroxidase OS=Zea mays OX=4577 PE=2 SV=1
		TRUE	1256	2	1	7	35	[Master Protein] L-ascorbate peroxidase OS=Zea mays OX=4577 GN=APX1_6 PE=3 SV=1
	TRUE	High	CHIMERYS (A3)	Unambiguous	LAWHSAGTFDVSSR		17	B6UB73	A0A1D6PD08; A0A1D6JYW8; A0A3L6DFG2; Q9FE01; A0A1D6JYW6; A0A1D6JYW7; A0A1D6PD09; A0A1D6PD13; A0A317YFV6; A0A804LIC6; B4FS18; B6U9S6; B6UB73; A0A1D6JYW9; A0A1D6JYX0; A0A1D6PD10; A0A1D6PD12	FALSE	FALSE	0	3		0	1	1	511.92	1533.74	1533.74	0	0	HCD (High Energy Collision Dissociation)	25	43.6878	0.91	0.8059	MS2		50	42.882	16056	F1	1	9.44822e-05	3.2961e-13	19.8007	541272576	43.03
		Checked	Protein Group ID	# Proteins	# Unique Peptides	# Peptides	# PSMs	Group Description
		TRUE	2231	21	4	15	95	[Master Protein] L-ascorbate peroxidase OS=Zea mays OX=4577 PE=2 SV=1
	TRUE	High	CHIMERYS (A3)	Unambiguous	LAWHSAGTFDVSSR		17	B6UB73	A0A1D6PD08; A0A1D6JYW8; A0A3L6DFG2; Q9FE01; A0A1D6JYW6; A0A1D6JYW7; A0A1D6PD09; A0A1D6PD13; A0A317YFV6; A0A804LIC6; B4FS18; B6U9S6; B6UB73; A0A1D6JYW9; A0A1D6JYX0; A0A1D6PD10; A0A1D6PD12	FALSE	FALSE	0	2		0	1	1	767.376	1533.74	1533.74	0	0	HCD (High Energy Collision Dissociation)	25	43.6878	1	0.6721	MS2		50	43.0157	16137	F1	1	9.44822e-05	2.52534e-10	14.991	26248176	43.03
		Checked	Protein Group ID	# Proteins	# Unique Peptides	# Peptides	# PSMs	Group Description
		TRUE	2231	21	4	15	95	[Master Protein] L-ascorbate peroxidase OS=Zea mays OX=4577 PE=2 SV=1
	TRUE	High	CHIMERYS (A3)	Unambiguous	AFFDDYK		31	A0A1D6FCM2; A0A1D6JYX3; A0A1D6PD14; A0A3L6EST0; B6UB73	A0A1D6PD08; A0A1D6MBH1; A0A1D6PD18; A0A3L6DFG2; A0A1D6FCM2; A0A1D6I684; A0A1D6ILX2; A0A1D6JYW6; A0A1D6JYW7; A0A1D6JYX3; A0A1D6JYX5; A0A1D6KDY5; A0A1D6PD14; A0A1D6QVA2; A0A3L6DZX6; A0A317YFV6; A0A3L6E4W9; A0A3L6ENY6; A0A3L6EST0; A0A804LIC6; A0A804P5N9; A0A804Q3E3; A0A804UDS2; A0A804UKE7; B4FS18; B6U9S6; B6UB73; A0A1D6Q9R4; A0A1D6Q9R5; A0A3L6F7F8; A0A804NVR6	FALSE	FALSE	0	2		0	1	1	453.206	905.404	905.404	0	0	HCD (High Energy Collision Dissociation)	25	43.6188	0.86	0.5815	MS2		50	43.0373	16150	F1	5	0.00092685	0.00980627	1.82435	760452544	42.76
		Checked	Protein Group ID	# Proteins	# Unique Peptides	# Peptides	# PSMs	Group Description
		TRUE	1062	5	1	8	26	[Master Protein] L-ascorbate peroxidase OS=Zea mays OX=4577 GN=ZEAMMB73_Zm00001d028709 PE=3 SV=1
		TRUE	1293	10	1	8	47	[Master Protein] L-ascorbate peroxidase OS=Zea mays OX=4577 GN=ZEAMMB73_Zm00001d008414 PE=3 SV=1
		TRUE	708	15	3	11	51	[Master Protein] L-ascorbate peroxidase OS=Zea mays OX=4577 GN=ZEAMMB73_Zm00001d047757 PE=3 SV=1
		TRUE	2231	21	4	15	95	[Master Protein] L-ascorbate peroxidase OS=Zea mays OX=4577 PE=2 SV=1
		TRUE	1256	2	1	7	35	[Master Protein] L-ascorbate peroxidase OS=Zea mays OX=4577 GN=APX1_6 PE=3 SV=1
	TRUE	High	CHIMERYS (A3)	Unambiguous	LAWHSAGTFDVSSR		17	B6UB73	A0A1D6PD08; A0A1D6JYW8; A0A3L6DFG2; Q9FE01; A0A1D6JYW6; A0A1D6JYW7; A0A1D6PD09; A0A1D6PD13; A0A317YFV6; A0A804LIC6; B4FS18; B6U9S6; B6UB73; A0A1D6JYW9; A0A1D6JYX0; A0A1D6PD10; A0A1D6PD12	FALSE	FALSE	0	3		0	1	1	511.92	1533.74	1533.74	0	0	HCD (High Energy Collision Dissociation)	25	43.6878	1	0.4635	MS2		50	43.2244	16264	F1	1	9.44822e-05	1.52031e-14	22.0286	541272576	43.03
		Checked	Protein Group ID	# Proteins	# Unique Peptides	# Peptides	# PSMs	Group Description
		TRUE	2231	21	4	15	95	[Master Protein] L-ascorbate peroxidase OS=Zea mays OX=4577 PE=2 SV=1
	TRUE	High	CHIMERYS (A3)	Unambiguous	AFFDDYK		31	A0A1D6FCM2; A0A1D6JYX3; A0A1D6PD14; A0A3L6EST0; B6UB73	A0A1D6PD08; A0A1D6MBH1; A0A1D6PD18; A0A3L6DFG2; A0A1D6FCM2; A0A1D6I684; A0A1D6ILX2; A0A1D6JYW6; A0A1D6JYW7; A0A1D6JYX3; A0A1D6JYX5; A0A1D6KDY5; A0A1D6PD14; A0A1D6QVA2; A0A3L6DZX6; A0A317YFV6; A0A3L6E4W9; A0A3L6ENY6; A0A3L6EST0; A0A804LIC6; A0A804P5N9; A0A804Q3E3; A0A804UDS2; A0A804UKE7; B4FS18; B6U9S6; B6UB73; A0A1D6Q9R4; A0A1D6Q9R5; A0A3L6F7F8; A0A804NVR6	FALSE	FALSE	0	2		0	1	1	453.206	905.404	905.404	0	0	HCD (High Energy Collision Dissociation)	25	43.6188	1	0.1773	MS2		50	43.4415	16399	F1	5	0.0016843	0.0242786	1.21605	2.76838e+06	43.45
		Checked	Protein Group ID	# Proteins	# Unique Peptides	# Peptides	# PSMs	Group Description
		TRUE	1062	5	1	8	26	[Master Protein] L-ascorbate peroxidase OS=Zea mays OX=4577 GN=ZEAMMB73_Zm00001d028709 PE=3 SV=1
		TRUE	1293	10	1	8	47	[Master Protein] L-ascorbate peroxidase OS=Zea mays OX=4577 GN=ZEAMMB73_Zm00001d008414 PE=3 SV=1
		TRUE	708	15	3	11	51	[Master Protein] L-ascorbate peroxidase OS=Zea mays OX=4577 GN=ZEAMMB73_Zm00001d047757 PE=3 SV=1
		TRUE	2231	21	4	15	95	[Master Protein] L-ascorbate peroxidase OS=Zea mays OX=4577 PE=2 SV=1
		TRUE	1256	2	1	7	35	[Master Protein] L-ascorbate peroxidase OS=Zea mays OX=4577 GN=APX1_6 PE=3 SV=1
	TRUE	High	CHIMERYS (A3)	Unambiguous	AFFDDYK		31	A0A1D6FCM2; A0A1D6JYX3; A0A1D6PD14; A0A3L6EST0; B6UB73	A0A1D6PD08; A0A1D6MBH1; A0A1D6PD18; A0A3L6DFG2; A0A1D6FCM2; A0A1D6I684; A0A1D6ILX2; A0A1D6JYW6; A0A1D6JYW7; A0A1D6JYX3; A0A1D6JYX5; A0A1D6KDY5; A0A1D6PD14; A0A1D6QVA2; A0A3L6DZX6; A0A317YFV6; A0A3L6E4W9; A0A3L6ENY6; A0A3L6EST0; A0A804LIC6; A0A804P5N9; A0A804Q3E3; A0A804UDS2; A0A804UKE7; B4FS18; B6U9S6; B6UB73; A0A1D6Q9R4; A0A1D6Q9R5; A0A3L6F7F8; A0A804NVR6	FALSE	FALSE	0	2		0	1	1	453.206	905.404	905.404	0	0	HCD (High Energy Collision Dissociation)	25	43.6188	1	0.1486	MS2		50	43.4703	16417	F1	5	0.000399329	0.00269004	2.93056	2.76838e+06	43.45
		Checked	Protein Group ID	# Proteins	# Unique Peptides	# Peptides	# PSMs	Group Description
		TRUE	1062	5	1	8	26	[Master Protein] L-ascorbate peroxidase OS=Zea mays OX=4577 GN=ZEAMMB73_Zm00001d028709 PE=3 SV=1
		TRUE	1293	10	1	8	47	[Master Protein] L-ascorbate peroxidase OS=Zea mays OX=4577 GN=ZEAMMB73_Zm00001d008414 PE=3 SV=1
		TRUE	708	15	3	11	51	[Master Protein] L-ascorbate peroxidase OS=Zea mays OX=4577 GN=ZEAMMB73_Zm00001d047757 PE=3 SV=1
		TRUE	2231	21	4	15	95	[Master Protein] L-ascorbate peroxidase OS=Zea mays OX=4577 PE=2 SV=1
		TRUE	1256	2	1	7	35	[Master Protein] L-ascorbate peroxidase OS=Zea mays OX=4577 GN=APX1_6 PE=3 SV=1
	TRUE	High	CHIMERYS (A3)	Unambiguous	AFFDDYK		31	A0A1D6FCM2; A0A1D6JYX3; A0A1D6PD14; A0A3L6EST0; B6UB73	A0A1D6PD08; A0A1D6MBH1; A0A1D6PD18; A0A3L6DFG2; A0A1D6FCM2; A0A1D6I684; A0A1D6ILX2; A0A1D6JYW6; A0A1D6JYW7; A0A1D6JYX3; A0A1D6JYX5; A0A1D6KDY5; A0A1D6PD14; A0A1D6QVA2; A0A3L6DZX6; A0A317YFV6; A0A3L6E4W9; A0A3L6ENY6; A0A3L6EST0; A0A804LIC6; A0A804P5N9; A0A804Q3E3; A0A804UDS2; A0A804UKE7; B4FS18; B6U9S6; B6UB73; A0A1D6Q9R4; A0A1D6Q9R5; A0A3L6F7F8; A0A804NVR6	FALSE	FALSE	0	2		0	1	1	453.206	905.404	905.404	0	0	HCD (High Energy Collision Dissociation)	25	43.6188	1	0.1283	MS2		50	43.4906	16429	F1	5	0.00180771	0.0278988	1.13297	2.76838e+06	43.45
		Checked	Protein Group ID	# Proteins	# Unique Peptides	# Peptides	# PSMs	Group Description
		TRUE	1062	5	1	8	26	[Master Protein] L-ascorbate peroxidase OS=Zea mays OX=4577 GN=ZEAMMB73_Zm00001d028709 PE=3 SV=1
		TRUE	1293	10	1	8	47	[Master Protein] L-ascorbate peroxidase OS=Zea mays OX=4577 GN=ZEAMMB73_Zm00001d008414 PE=3 SV=1
		TRUE	708	15	3	11	51	[Master Protein] L-ascorbate peroxidase OS=Zea mays OX=4577 GN=ZEAMMB73_Zm00001d047757 PE=3 SV=1
		TRUE	2231	21	4	15	95	[Master Protein] L-ascorbate peroxidase OS=Zea mays OX=4577 PE=2 SV=1
		TRUE	1256	2	1	7	35	[Master Protein] L-ascorbate peroxidase OS=Zea mays OX=4577 GN=APX1_6 PE=3 SV=1
	TRUE	High	CHIMERYS (A3)	Unambiguous	LAWHSAGTFDVSSR		17	B6UB73	A0A1D6PD08; A0A1D6JYW8; A0A3L6DFG2; Q9FE01; A0A1D6JYW6; A0A1D6JYW7; A0A1D6PD09; A0A1D6PD13; A0A317YFV6; A0A804LIC6; B4FS18; B6U9S6; B6UB73; A0A1D6JYW9; A0A1D6JYX0; A0A1D6PD10; A0A1D6PD12	FALSE	FALSE	0	3		0	1	1	511.92	1533.74	1533.74	0	0	HCD (High Energy Collision Dissociation)	25	43.6878	0.87	0.1088	MS2		50	43.579	16482	F1	1	9.44822e-05	4.21315e-12	17.9554	541272576	43.03
		Checked	Protein Group ID	# Proteins	# Unique Peptides	# Peptides	# PSMs	Group Description
		TRUE	2231	21	4	15	95	[Master Protein] L-ascorbate peroxidase OS=Zea mays OX=4577 PE=2 SV=1
	TRUE	High	CHIMERYS (A3)	Unambiguous	LAWHSAGTFDVSSR		17	B6UB73	A0A1D6PD08; A0A1D6JYW8; A0A3L6DFG2; Q9FE01; A0A1D6JYW6; A0A1D6JYW7; A0A1D6PD09; A0A1D6PD13; A0A317YFV6; A0A804LIC6; B4FS18; B6U9S6; B6UB73; A0A1D6JYW9; A0A1D6JYX0; A0A1D6PD10; A0A1D6PD12	FALSE	FALSE	0	3		0	1	1	511.92	1533.74	1533.74	0	0	HCD (High Energy Collision Dissociation)	25	43.6878	1	-0.2509	MS2		50	43.9388	16702	F1	1	9.44822e-05	4.98434e-11	16.1662	14557756	43.88
		Checked	Protein Group ID	# Proteins	# Unique Peptides	# Peptides	# PSMs	Group Description
		TRUE	2231	21	4	15	95	[Master Protein] L-ascorbate peroxidase OS=Zea mays OX=4577 PE=2 SV=1
	TRUE	High	CHIMERYS (A3)	Unambiguous	AFFDDYK		31	A0A1D6FCM2; A0A1D6JYX3; A0A1D6PD14; A0A3L6EST0; B6UB73	A0A1D6PD08; A0A1D6MBH1; A0A1D6PD18; A0A3L6DFG2; A0A1D6FCM2; A0A1D6I684; A0A1D6ILX2; A0A1D6JYW6; A0A1D6JYW7; A0A1D6JYX3; A0A1D6JYX5; A0A1D6KDY5; A0A1D6PD14; A0A1D6QVA2; A0A3L6DZX6; A0A317YFV6; A0A3L6E4W9; A0A3L6ENY6; A0A3L6EST0; A0A804LIC6; A0A804P5N9; A0A804Q3E3; A0A804UDS2; A0A804UKE7; B4FS18; B6U9S6; B6UB73; A0A1D6Q9R4; A0A1D6Q9R5; A0A3L6F7F8; A0A804NVR6	FALSE	FALSE	0	2		0	1	1	453.206	905.404	905.404	0	0	HCD (High Energy Collision Dissociation)	25	43.6188	0.32	-0.3993	MS2		50	44.0181	16751	F1	5	0.0016843	0.0254371	1.18801	890570	44.12
		Checked	Protein Group ID	# Proteins	# Unique Peptides	# Peptides	# PSMs	Group Description
		TRUE	1062	5	1	8	26	[Master Protein] L-ascorbate peroxidase OS=Zea mays OX=4577 GN=ZEAMMB73_Zm00001d028709 PE=3 SV=1
		TRUE	1293	10	1	8	47	[Master Protein] L-ascorbate peroxidase OS=Zea mays OX=4577 GN=ZEAMMB73_Zm00001d008414 PE=3 SV=1
		TRUE	708	15	3	11	51	[Master Protein] L-ascorbate peroxidase OS=Zea mays OX=4577 GN=ZEAMMB73_Zm00001d047757 PE=3 SV=1
		TRUE	2231	21	4	15	95	[Master Protein] L-ascorbate peroxidase OS=Zea mays OX=4577 PE=2 SV=1
		TRUE	1256	2	1	7	35	[Master Protein] L-ascorbate peroxidase OS=Zea mays OX=4577 GN=APX1_6 PE=3 SV=1
	TRUE	High	CHIMERYS (A3)	Unambiguous	LAWHSAGTFDVSSR		17	B6UB73	A0A1D6PD08; A0A1D6JYW8; A0A3L6DFG2; Q9FE01; A0A1D6JYW6; A0A1D6JYW7; A0A1D6PD09; A0A1D6PD13; A0A317YFV6; A0A804LIC6; B4FS18; B6U9S6; B6UB73; A0A1D6JYW9; A0A1D6JYX0; A0A1D6PD10; A0A1D6PD12	FALSE	FALSE	0	3		0	1	1	511.92	1533.74	1533.74	0	0	HCD (High Energy Collision Dissociation)	25	43.6878	0.24	-0.5011	MS2		50	44.189	16856	F1	1	9.44822e-05	0.000452738	4.50804	14557756	43.88
		Checked	Protein Group ID	# Proteins	# Unique Peptides	# Peptides	# PSMs	Group Description
		TRUE	2231	21	4	15	95	[Master Protein] L-ascorbate peroxidase OS=Zea mays OX=4577 PE=2 SV=1
	TRUE	High	CHIMERYS (A3)	Unambiguous	LAWHSAGTFDVSSR		17	B6UB73	A0A1D6PD08; A0A1D6JYW8; A0A3L6DFG2; Q9FE01; A0A1D6JYW6; A0A1D6JYW7; A0A1D6PD09; A0A1D6PD13; A0A317YFV6; A0A804LIC6; B4FS18; B6U9S6; B6UB73; A0A1D6JYW9; A0A1D6JYX0; A0A1D6PD10; A0A1D6PD12	FALSE	FALSE	0	3		0	1	1	511.92	1533.74	1533.74	0	0	HCD (High Energy Collision Dissociation)	25	43.6878	0.2	-0.843	MS2		50	44.5309	17063	F1	1	0.000326904	0.00183311	3.29524
		Checked	Protein Group ID	# Proteins	# Unique Peptides	# Peptides	# PSMs	Group Description
		TRUE	2231	21	4	15	95	[Master Protein] L-ascorbate peroxidase OS=Zea mays OX=4577 PE=2 SV=1
	TRUE	High	CHIMERYS (A3)	Unambiguous	LAWHSAGTFDVSSR		17	B6UB73	A0A1D6PD08; A0A1D6JYW8; A0A3L6DFG2; Q9FE01; A0A1D6JYW6; A0A1D6JYW7; A0A1D6PD09; A0A1D6PD13; A0A317YFV6; A0A804LIC6; B4FS18; B6U9S6; B6UB73; A0A1D6JYW9; A0A1D6JYX0; A0A1D6PD10; A0A1D6PD12	FALSE	FALSE	0	3		0	1	1	511.92	1533.74	1533.74	0	0	HCD (High Energy Collision Dissociation)	25	43.6878	1	-0.976	MS2		50	44.6638	17146	F1	1	0.000173506	0.00111961	3.75197
		Checked	Protein Group ID	# Proteins	# Unique Peptides	# Peptides	# PSMs	Group Description
		TRUE	2231	21	4	15	95	[Master Protein] L-ascorbate peroxidase OS=Zea mays OX=4577 PE=2 SV=1
	TRUE	High	CHIMERYS (A3)	Unambiguous	LAWHSAGTFDVSSR		17	B6UB73	A0A1D6PD08; A0A1D6JYW8; A0A3L6DFG2; Q9FE01; A0A1D6JYW6; A0A1D6JYW7; A0A1D6PD09; A0A1D6PD13; A0A317YFV6; A0A804LIC6; B4FS18; B6U9S6; B6UB73; A0A1D6JYW9; A0A1D6JYX0; A0A1D6PD10; A0A1D6PD12	FALSE	FALSE	0	3		0	1	1	511.92	1533.74	1533.74	0	0	HCD (High Energy Collision Dissociation)	25	43.6878	1	-1.1918	MS2		50	44.8797	17278	F1	1	9.44822e-05	0.000208303	5.10189
		Checked	Protein Group ID	# Proteins	# Unique Peptides	# Peptides	# PSMs	Group Description
		TRUE	2231	21	4	15	95	[Master Protein] L-ascorbate peroxidase OS=Zea mays OX=4577 PE=2 SV=1
	TRUE	High	CHIMERYS (A3)	Unambiguous	LAWHSAGTFDVSSR		17	B6UB73	A0A1D6PD08; A0A1D6JYW8; A0A3L6DFG2; Q9FE01; A0A1D6JYW6; A0A1D6JYW7; A0A1D6PD09; A0A1D6PD13; A0A317YFV6; A0A804LIC6; B4FS18; B6U9S6; B6UB73; A0A1D6JYW9; A0A1D6JYX0; A0A1D6PD10; A0A1D6PD12	FALSE	FALSE	0	3		0	1	1	511.92	1533.74	1533.74	0	0	HCD (High Energy Collision Dissociation)	25	43.6878	0.66	-1.5332	MS2		50	45.221	17485	F1	1	0.00143179	0.0201699	1.33002
		Checked	Protein Group ID	# Proteins	# Unique Peptides	# Peptides	# PSMs	Group Description
		TRUE	2231	21	4	15	95	[Master Protein] L-ascorbate peroxidase OS=Zea mays OX=4577 PE=2 SV=1
	TRUE	High	CHIMERYS (A3)	Unambiguous	LAWHSAGTFDVSSR		17	B6UB73	A0A1D6PD08; A0A1D6JYW8; A0A3L6DFG2; Q9FE01; A0A1D6JYW6; A0A1D6JYW7; A0A1D6PD09; A0A1D6PD13; A0A317YFV6; A0A804LIC6; B4FS18; B6U9S6; B6UB73; A0A1D6JYW9; A0A1D6JYX0; A0A1D6PD10; A0A1D6PD12	FALSE	FALSE	0	3		0	1	1	511.92	1533.74	1533.74	0	0	HCD (High Energy Collision Dissociation)	25	43.6878	0.12	-2.2595	MS2		50	45.9473	17927	F1	1	0.00577066	0.0917946	0.465447
		Checked	Protein Group ID	# Proteins	# Unique Peptides	# Peptides	# PSMs	Group Description
		TRUE	2231	21	4	15	95	[Master Protein] L-ascorbate peroxidase OS=Zea mays OX=4577 PE=2 SV=1
	TRUE	High	CHIMERYS (A3)	Unambiguous	EGLLQLPSDK		45	B4FWL1; A0A1D6FCM2; A0A1D6JYX3; A0A1D6PD14; A0A3L6EST0; A0A8J8Y5K3; B6UB73	A0A1D6PD08; A0A1D6PD16; B4FWL1; A0A1D6ESK0; A0A1D6ESJ9; A0A1D6MBH1; A0A1D6PD18; A0A3L6DFG2; Q9FE01; P85940; Q10N21; A2XFC7; A0A1D6F519; A0A1D6F521; A0A1D6FCM2; A0A1D6I684; A0A1D6ILX2; A0A1D6JYW6; A0A1D6JYW7; A0A1D6JYX3; A0A1D6JYX5; A0A1D6KDY5; A0A1D6PD09; A0A1D6PD14; A0A1D6QVA2; A0A3L6DZX6; A0A317YFV6; A0A3L6E4W9; A0A3L6ENY6; A0A3L6EST0; A0A804LIC6; A0A804P5N9; A0A804Q3E3; A0A804UDS2; A0A804UKE7;…	FALSE	FALSE	0	2		0	1	1	550.303	1099.6	1099.6	0	0	HCD (High Energy Collision Dissociation)	25	48.0042	0.94	-0.1153	MS2		50	48.1195	19255	F1	7	9.44822e-05	5.50371e-08	11.0918	128374896	48.19
		Checked	Protein Group ID	# Proteins	# Unique Peptides	# Peptides	# PSMs	Group Description
		TRUE	1062	5	1	8	26	[Master Protein] L-ascorbate peroxidase OS=Zea mays OX=4577 GN=ZEAMMB73_Zm00001d028709 PE=3 SV=1
		TRUE	114	2	1	8	10	[Master Protein] L-ascorbate peroxidase OS=Zea mays OX=4577 GN=542476 PE=2 SV=1
		TRUE	1293	10	1	8	47	[Master Protein] L-ascorbate peroxidase OS=Zea mays OX=4577 GN=ZEAMMB73_Zm00001d008414 PE=3 SV=1
		TRUE	708	15	3	11	51	[Master Protein] L-ascorbate peroxidase OS=Zea mays OX=4577 GN=ZEAMMB73_Zm00001d047757 PE=3 SV=1
		TRUE	2231	21	4	15	95	[Master Protein] L-ascorbate peroxidase OS=Zea mays OX=4577 PE=2 SV=1
		TRUE	1256	2	1	7	35	[Master Protein] L-ascorbate peroxidase OS=Zea mays OX=4577 GN=APX1_6 PE=3 SV=1
		TRUE	1870	10	2	11	31	[Master Protein] L-ascorbate peroxidase OS=Zea mays OX=4577 GN=APX2 PE=3 SV=1
	TRUE	High	CHIMERYS (A3)	Unambiguous	EGLLQLPSDK		45	B4FWL1; A0A1D6FCM2; A0A1D6JYX3; A0A1D6PD14; A0A3L6EST0; A0A8J8Y5K3; B6UB73	A0A1D6PD08; A0A1D6PD16; B4FWL1; A0A1D6ESK0; A0A1D6ESJ9; A0A1D6MBH1; A0A1D6PD18; A0A3L6DFG2; Q9FE01; P85940; Q10N21; A2XFC7; A0A1D6F519; A0A1D6F521; A0A1D6FCM2; A0A1D6I684; A0A1D6ILX2; A0A1D6JYW6; A0A1D6JYW7; A0A1D6JYX3; A0A1D6JYX5; A0A1D6KDY5; A0A1D6PD09; A0A1D6PD14; A0A1D6QVA2; A0A3L6DZX6; A0A317YFV6; A0A3L6E4W9; A0A3L6ENY6; A0A3L6EST0; A0A804LIC6; A0A804P5N9; A0A804Q3E3; A0A804UDS2; A0A804UKE7;…	FALSE	FALSE	0	2		0	1	1	550.303	1099.6	1099.6	0	0	HCD (High Energy Collision Dissociation)	25	48.0042	0.14	-0.441	MS2		50	48.4452	19455	F1	7	0.000326904	0.00192875	3.24671	128374896	48.19
		Checked	Protein Group ID	# Proteins	# Unique Peptides	# Peptides	# PSMs	Group Description
		TRUE	1062	5	1	8	26	[Master Protein] L-ascorbate peroxidase OS=Zea mays OX=4577 GN=ZEAMMB73_Zm00001d028709 PE=3 SV=1
		TRUE	114	2	1	8	10	[Master Protein] L-ascorbate peroxidase OS=Zea mays OX=4577 GN=542476 PE=2 SV=1
		TRUE	1293	10	1	8	47	[Master Protein] L-ascorbate peroxidase OS=Zea mays OX=4577 GN=ZEAMMB73_Zm00001d008414 PE=3 SV=1
		TRUE	708	15	3	11	51	[Master Protein] L-ascorbate peroxidase OS=Zea mays OX=4577 GN=ZEAMMB73_Zm00001d047757 PE=3 SV=1
		TRUE	2231	21	4	15	95	[Master Protein] L-ascorbate peroxidase OS=Zea mays OX=4577 PE=2 SV=1
		TRUE	1256	2	1	7	35	[Master Protein] L-ascorbate peroxidase OS=Zea mays OX=4577 GN=APX1_6 PE=3 SV=1
		TRUE	1870	10	2	11	31	[Master Protein] L-ascorbate peroxidase OS=Zea mays OX=4577 GN=APX2 PE=3 SV=1
	TRUE	High	CHIMERYS (A3)	Unambiguous	QmGLSDQDIVALSGGHTLGR	M2(Oxidation)	27	A0A1D6FCM2; A0A1D6PD14; A0A3L6EST0; A0A804MPJ3; B6UB73	A0A1D6PD08; A0A1D6ESK0; A0A1D6ESJ9; A0A3L6DFG2; A0A1D6FCM2; A0A1D6I684; A0A1D6JYW6; A0A1D6JYW7; A0A1D6JYX5; A0A1D6KDY5; A0A1D6PD09; A0A1D6PD13; A0A1D6PD14; A0A1D6QVA2; A0A3L6DZX6; A0A3L6E4W9; A0A3L6ENY6; A0A3L6EST0; A0A804LIC6; A0A804MPJ3; A0A804P5N9; A0A804Q3E3; A0A804UDS2; A0A804UKE7; B4FS18; B6U9S6; B6UB73	FALSE	FALSE	0	3		0	1	1	691.013	2071.02	2071.02	0	0	HCD (High Energy Collision Dissociation)	25	47.4338	0.9	-1.0591	MS2		50	48.4929	19484	F1	5	9.44822e-05	1.83343e-14	21.893	47003404	48.57
		Checked	Protein Group ID	# Proteins	# Unique Peptides	# Peptides	# PSMs	Group Description
		TRUE	1293	10	1	8	47	[Master Protein] L-ascorbate peroxidase OS=Zea mays OX=4577 GN=ZEAMMB73_Zm00001d008414 PE=3 SV=1
		TRUE	708	15	3	11	51	[Master Protein] L-ascorbate peroxidase OS=Zea mays OX=4577 GN=ZEAMMB73_Zm00001d047757 PE=3 SV=1
		TRUE	2231	21	4	15	95	[Master Protein] L-ascorbate peroxidase OS=Zea mays OX=4577 PE=2 SV=1
		TRUE	1256	2	1	7	35	[Master Protein] L-ascorbate peroxidase OS=Zea mays OX=4577 GN=APX1_6 PE=3 SV=1
		TRUE	2276	1	1	3	17	[Master Protein] L-ascorbate peroxidase OS=Zea mays OX=4577 PE=3 SV=1
	TRUE	High	CHIMERYS (A3)	Unambiguous	QmGLSDQDIVALSGGHTLGR	M2(Oxidation)	27	A0A1D6FCM2; A0A1D6PD14; A0A3L6EST0; A0A804MPJ3; B6UB73	A0A1D6PD08; A0A1D6ESK0; A0A1D6ESJ9; A0A3L6DFG2; A0A1D6FCM2; A0A1D6I684; A0A1D6JYW6; A0A1D6JYW7; A0A1D6JYX5; A0A1D6KDY5; A0A1D6PD09; A0A1D6PD13; A0A1D6PD14; A0A1D6QVA2; A0A3L6DZX6; A0A3L6E4W9; A0A3L6ENY6; A0A3L6EST0; A0A804LIC6; A0A804MPJ3; A0A804P5N9; A0A804Q3E3; A0A804UDS2; A0A804UKE7; B4FS18; B6U9S6; B6UB73	FALSE	FALSE	0	3		0	1	1	691.013	2071.02	2071.02	0	0	HCD (High Energy Collision Dissociation)	25	47.4338	1	-1.4119	MS2		50	48.8457	19698	F1	5	9.44822e-05	4.68494e-17	26.2162	37369728	48.96
		Checked	Protein Group ID	# Proteins	# Unique Peptides	# Peptides	# PSMs	Group Description
		TRUE	1293	10	1	8	47	[Master Protein] L-ascorbate peroxidase OS=Zea mays OX=4577 GN=ZEAMMB73_Zm00001d008414 PE=3 SV=1
		TRUE	708	15	3	11	51	[Master Protein] L-ascorbate peroxidase OS=Zea mays OX=4577 GN=ZEAMMB73_Zm00001d047757 PE=3 SV=1
		TRUE	2231	21	4	15	95	[Master Protein] L-ascorbate peroxidase OS=Zea mays OX=4577 PE=2 SV=1
		TRUE	1256	2	1	7	35	[Master Protein] L-ascorbate peroxidase OS=Zea mays OX=4577 GN=APX1_6 PE=3 SV=1
		TRUE	2276	1	1	3	17	[Master Protein] L-ascorbate peroxidase OS=Zea mays OX=4577 PE=3 SV=1
	TRUE	High	CHIMERYS (A3)	Unambiguous	QmGLSDQDIVALSGGHTLGR	M2(Oxidation)	27	A0A1D6FCM2; A0A1D6PD14; A0A3L6EST0; A0A804MPJ3; B6UB73	A0A1D6PD08; A0A1D6ESK0; A0A1D6ESJ9; A0A3L6DFG2; A0A1D6FCM2; A0A1D6I684; A0A1D6JYW6; A0A1D6JYW7; A0A1D6JYX5; A0A1D6KDY5; A0A1D6PD09; A0A1D6PD13; A0A1D6PD14; A0A1D6QVA2; A0A3L6DZX6; A0A3L6E4W9; A0A3L6ENY6; A0A3L6EST0; A0A804LIC6; A0A804MPJ3; A0A804P5N9; A0A804Q3E3; A0A804UDS2; A0A804UKE7; B4FS18; B6U9S6; B6UB73	FALSE	FALSE	0	3		0	1	1	691.013	2071.02	2071.02	0	0	HCD (High Energy Collision Dissociation)	25	47.4338	1	-1.7503	MS2		50	49.1841	19905	F1	5	9.44822e-05	1.19044e-15	23.8733	37369728	48.96
		Checked	Protein Group ID	# Proteins	# Unique Peptides	# Peptides	# PSMs	Group Description
		TRUE	1293	10	1	8	47	[Master Protein] L-ascorbate peroxidase OS=Zea mays OX=4577 GN=ZEAMMB73_Zm00001d008414 PE=3 SV=1
		TRUE	708	15	3	11	51	[Master Protein] L-ascorbate peroxidase OS=Zea mays OX=4577 GN=ZEAMMB73_Zm00001d047757 PE=3 SV=1
		TRUE	2231	21	4	15	95	[Master Protein] L-ascorbate peroxidase OS=Zea mays OX=4577 PE=2 SV=1
		TRUE	1256	2	1	7	35	[Master Protein] L-ascorbate peroxidase OS=Zea mays OX=4577 GN=APX1_6 PE=3 SV=1
		TRUE	2276	1	1	3	17	[Master Protein] L-ascorbate peroxidase OS=Zea mays OX=4577 PE=3 SV=1
	TRUE	High	CHIMERYS (A3)	Unambiguous	QmGLSDQDIVALSGGHTLGR	M2(Oxidation)	27	A0A1D6FCM2; A0A1D6PD14; A0A3L6EST0; A0A804MPJ3; B6UB73	A0A1D6PD08; A0A1D6ESK0; A0A1D6ESJ9; A0A3L6DFG2; A0A1D6FCM2; A0A1D6I684; A0A1D6JYW6; A0A1D6JYW7; A0A1D6JYX5; A0A1D6KDY5; A0A1D6PD09; A0A1D6PD13; A0A1D6PD14; A0A1D6QVA2; A0A3L6DZX6; A0A3L6E4W9; A0A3L6ENY6; A0A3L6EST0; A0A804LIC6; A0A804MPJ3; A0A804P5N9; A0A804Q3E3; A0A804UDS2; A0A804UKE7; B4FS18; B6U9S6; B6UB73	FALSE	FALSE	0	3		0	1	1	691.013	2071.02	2071.02	0	0	HCD (High Energy Collision Dissociation)	25	47.4338	1	-2.0997	MS2		50	49.5335	20121	F1	5	9.44822e-05	1.1783e-11	17.2106	37369728	48.96
		Checked	Protein Group ID	# Proteins	# Unique Peptides	# Peptides	# PSMs	Group Description
		TRUE	1293	10	1	8	47	[Master Protein] L-ascorbate peroxidase OS=Zea mays OX=4577 GN=ZEAMMB73_Zm00001d008414 PE=3 SV=1
		TRUE	708	15	3	11	51	[Master Protein] L-ascorbate peroxidase OS=Zea mays OX=4577 GN=ZEAMMB73_Zm00001d047757 PE=3 SV=1
		TRUE	2231	21	4	15	95	[Master Protein] L-ascorbate peroxidase OS=Zea mays OX=4577 PE=2 SV=1
		TRUE	1256	2	1	7	35	[Master Protein] L-ascorbate peroxidase OS=Zea mays OX=4577 GN=APX1_6 PE=3 SV=1
		TRUE	2276	1	1	3	17	[Master Protein] L-ascorbate peroxidase OS=Zea mays OX=4577 PE=3 SV=1
	TRUE	High	CHIMERYS (A3)	Unambiguous	QmGLSDQDIVALSGGHTLGR	M2(Oxidation)	27	A0A1D6FCM2; A0A1D6PD14; A0A3L6EST0; A0A804MPJ3; B6UB73	A0A1D6PD08; A0A1D6ESK0; A0A1D6ESJ9; A0A3L6DFG2; A0A1D6FCM2; A0A1D6I684; A0A1D6JYW6; A0A1D6JYW7; A0A1D6JYX5; A0A1D6KDY5; A0A1D6PD09; A0A1D6PD13; A0A1D6PD14; A0A1D6QVA2; A0A3L6DZX6; A0A3L6E4W9; A0A3L6ENY6; A0A3L6EST0; A0A804LIC6; A0A804MPJ3; A0A804P5N9; A0A804Q3E3; A0A804UDS2; A0A804UKE7; B4FS18; B6U9S6; B6UB73	FALSE	FALSE	0	3		0	1	1	691.013	2071.02	2071.02	0	0	HCD (High Energy Collision Dissociation)	25	47.4338	0.41	-2.7519	MS2		50	50.1857	20517	F1	5	0.000173506	0.00132688	3.59856
		Checked	Protein Group ID	# Proteins	# Unique Peptides	# Peptides	# PSMs	Group Description
		TRUE	1293	10	1	8	47	[Master Protein] L-ascorbate peroxidase OS=Zea mays OX=4577 GN=ZEAMMB73_Zm00001d008414 PE=3 SV=1
		TRUE	708	15	3	11	51	[Master Protein] L-ascorbate peroxidase OS=Zea mays OX=4577 GN=ZEAMMB73_Zm00001d047757 PE=3 SV=1
		TRUE	2231	21	4	15	95	[Master Protein] L-ascorbate peroxidase OS=Zea mays OX=4577 PE=2 SV=1
		TRUE	1256	2	1	7	35	[Master Protein] L-ascorbate peroxidase OS=Zea mays OX=4577 GN=APX1_6 PE=3 SV=1
		TRUE	2276	1	1	3	17	[Master Protein] L-ascorbate peroxidase OS=Zea mays OX=4577 PE=3 SV=1
	TRUE	High	CHIMERYS (A3)	Unambiguous	LSELGFADA		13	Q05431; A0A1D6JYX3; B6UB73; C3VQ48	Q05431; Q10N21; A2XFC7; A0A1D6JYW6; A0A1D6JYW7; A0A1D6JYX3; A0A1D6JYX5; A0A317YFV6; A0A804LIC6; B4FS18; B6U9S6; B6UB73; C3VQ48	FALSE	FALSE	0	2		0	1	1	461.729	922.452	922.452	0	0	HCD (High Energy Collision Dissociation)	25	49.8829	1	-0.9489	MS2		50	50.8318	20909	F1	4	9.44822e-05	7.63767e-06	7.51875	24241006	50.85
		Checked	Protein Group ID	# Proteins	# Unique Peptides	# Peptides	# PSMs	Group Description
		TRUE	1578	1	2	5	11	[Master Protein] L-ascorbate peroxidase 1, cytosolic OS=Arabidopsis thaliana OX=3702 GN=APX1 PE=1 SV=2
		TRUE	2231	21	4	15	95	[Master Protein] L-ascorbate peroxidase OS=Zea mays OX=4577 PE=2 SV=1
		TRUE	1062	5	1	8	26	[Master Protein] L-ascorbate peroxidase OS=Zea mays OX=4577 GN=ZEAMMB73_Zm00001d028709 PE=3 SV=1
		TRUE	272	2	2	5	24	[Master Protein] Ascorbate peroxidase OS=Zea mays OX=4577 GN=POD PE=2 SV=1
[truncated: 22,389 more rows]

## Sheet: 2Control_1
Checked	Accession	Description	# Peptides	# PSMs	# Unique Peptides	Score CHIMERY: CHIMERYS
[truncated: 3,711 more rows]

[truncated: 19 more sheets: 2Control_4, 2Control_5, 3Control_1, 3Control_4, 3Control_5, 1Cd_1, 2Cd_1, 2Cd_2, 2Cd_3, 3Cd_1, 3Cd_2, 3Cd_3, 3Cd_4, 3Cd_5, 4Cd_1, 4Cd_2, 4Cd_3, 4Cd_4, 4Cd_5]
